# Supplementary material for: Ca2Te3O8, a new phase in the CaO–TeO2 system
Source: Acta Crystallogr E Crystallogr Commun. 2019 Jan 1;75(Pt 1):26–9. doi: 10.1107/S2056989018017310 (PMC6323880; doi:10.1107/S2056989018017310)
Supplement: Supplementary file 1 [file e-75-00026-sup1.cif]

##############################################################################
#                                                                            #
# This CIF contains the data in a paper accepted for publication in          #
# Acta Crystallographica Section E. It conforms to the requirements of       #
# Notes for Authors for Acta Crystallographica Section E, and has been       #
# peer reviewed under the auspices of the IUCr Commission on Journals.       #
#                                                                            #
# Full details of the Crystallographic Information File format               #
# are given in the paper "The Crystallographic Information File (CIF):       #
# a New Standard Archive File for Crystallography" by S. R. Hall, F. H.      #
# Allen and I. D. Brown [Acta Cryst. (1991), A47, 655-685].                  #
#                                                                            #
# The current version of the core CIF dictionary is obtainable from          #
# ftp://ftp.iucr.org/pub/cif_core.dic.                                       #
#                                                                            #
# Software is freely available for graphical display of the structure(s)     #
# in this CIF. For information consult the CIF software page                 #
# http://www.iucr.org/resources/cif/software.                                #
#                                                                            #
# This file may be used for bona fide research purposes within the           #
# scientific community so long as proper attribution is given to the journal # 
# article from which it was obtained.                                        #
#                                                                            #
##############################################################################
data_I
_audit_creation_method     'SHELXL-2017/1'
_database_code_depnum_ccdc_archive     'CCDC 1883382'
_chemical_name_systematic
;
Dicalcium octaoxidotritellurate(IV)
;
_chemical_name_common     ?
_chemical_formula_moiety     ?
_chemical_formula_sum     'Ca2 O8 Te3'
_chemical_formula_iupac     'Ca2 Te3 O8'
_chemical_formula_weight     590.95
_chemical_melting_point     ?
_space_group_crystal_system     orthorhombic
_space_group_name_H-M_alt     'C m c m'
_space_group_name_Hall     '-C 2c 2'
loop_
    _space_group_symop_operation_xyz
    'x, y, z'
    '-x, -y, z+1/2'
    '-x, y, -z+1/2'
    'x, -y, -z'
    'x+1/2, y+1/2, z'
    '-x+1/2, -y+1/2, z+1/2'
    '-x+1/2, y+1/2, -z+1/2'
    'x+1/2, -y+1/2, -z'
    '-x, -y, -z'
    'x, y, -z-1/2'
    'x, -y, z-1/2'
    '-x, y, z'
    '-x+1/2, -y+1/2, -z'
    'x+1/2, y+1/2, -z-1/2'
    'x+1/2, -y+1/2, z-1/2'
    '-x+1/2, y+1/2, z'
_cell_length_a     18.7368(15)
_cell_length_b     6.8399(6)
_cell_length_c     18.5652(15)
_cell_angle_alpha     90
_cell_angle_beta     90
_cell_angle_gamma     90
_cell_volume     2379.3(3)
_cell_formula_units_Z     12
_cell_measurement_reflns_used     9248
_cell_measurement_theta_min     3.170
_cell_measurement_theta_max     48.633
_cell_measurement_temperature     297(2)
_exptl_crystal_description     plate
_exptl_crystal_colour     colourless
_exptl_crystal_size_max     0.250
_exptl_crystal_size_mid     0.150
_exptl_crystal_size_min     0.100
_exptl_crystal_density_diffrn     4.949
_exptl_crystal_density_meas     ?
_exptl_crystal_density_method     ?
_exptl_crystal_F_000     3120
_exptl_absorpt_coefficient_mu     12.266
_exptl_absorpt_correction_type     multi-scan
_exptl_absorpt_process_details
;
(<i>SADABS</i>; Krause <i>et al.</i>, 2015)
;
_exptl_absorpt_correction_T_min     .472
_exptl_absorpt_correction_T_max     .750
_diffrn_ambient_temperature     297(2)
_diffrn_source     ?
_diffrn_radiation_type     MoK\a
_diffrn_radiation_wavelength     0.71073
_diffrn_measurement_device_type     'Bruker APEXII CCD'
_diffrn_measurement_method     '\w scans'
_diffrn_detector_area_resol_mean     ?
_diffrn_reflns_number     47523
_diffrn_reflns_av_R_equivalents     0.0426
_diffrn_reflns_av_unetI/netI     0.0271
_diffrn_reflns_theta_min     2.194
_diffrn_reflns_theta_max     48.729
_diffrn_reflns_theta_full     25.242
_diffrn_measured_fraction_theta_max     0.995
_diffrn_measured_fraction_theta_full     0.997
_diffrn_reflns_limit_h_min     -37
_diffrn_reflns_limit_h_max     39
_diffrn_reflns_limit_k_min     -14
_diffrn_reflns_limit_k_max     14
_diffrn_reflns_limit_l_min     -36
_diffrn_reflns_limit_l_max     39
_refine_special_details     ?
_reflns_number_total     6097
_reflns_number_gt     5325
_reflns_threshold_expression     'I > 2\s(I)'
_refine_ls_structure_factor_coef     Fsqd
_refine_ls_matrix_type     full
_refine_ls_R_factor_all     0.0298
_refine_ls_R_factor_gt     0.0228
_refine_ls_wR_factor_gt     0.0420
_refine_ls_wR_factor_ref     0.0433
_refine_ls_goodness_of_fit_ref     1.115
_refine_ls_restrained_S_all     1.115
_refine_ls_number_reflns     6097
_refine_ls_number_parameters     101
_refine_ls_number_restraints     0
_refine_ls_hydrogen_treatment     .
_refine_ls_weighting_scheme     calc
_refine_ls_weighting_details
              'w=1/[\s^2^(Fo^2^)+(0.0102P)^2^+6.3377P] where P=(Fo^2^+2Fc^2^)/3'
_atom_sites_solution_hydrogens     .
_atom_sites_solution_primary     isomor
_atom_sites_solution_secondary     ?
_refine_ls_shift/su_max     0.002
_refine_ls_shift/su_mean     0.000
_refine_diff_density_max     4.125
_refine_diff_density_min     -2.076
_refine_ls_extinction_method
;
SHELXL2017 (Sheldrick, 2015)
;
_refine_ls_extinction_coef     0.00143(3)
_refine_ls_extinction_expression
                                  'Fc^*^=kFc[1+0.001xFc^2^\l^3^/sin(2\q)]^-1/4^'
loop_
    _atom_type_symbol
    _atom_type_description
    _atom_type_scat_dispersion_real
    _atom_type_scat_dispersion_imag
    _atom_type_scat_source
    'O' 'O' 0.0106 0.0060
                         'International Tables Vol C Tables 4.2.6.8 and 6.1.1.4'
    'Ca' 'Ca' 0.2262 0.3064
                         'International Tables Vol C Tables 4.2.6.8 and 6.1.1.4'
    'Te' 'Te' -0.5308 1.6751
                         'International Tables Vol C Tables 4.2.6.8 and 6.1.1.4'
_computing_data_collection
;
APEX-3 (Bruker, 2016)
;
_computing_cell_refinement
;
SAINT (Bruker, 2016)
;
_computing_data_reduction
;
SAINT (Bruker, 2016)
;
_computing_structure_solution     'coordinates from isotypic compound'
_computing_structure_refinement
;
SHELXL2017 (Sheldrick, 2015)
;
_computing_molecular_graphics
;
ATOMS (Dowty, 2006)
;
_computing_publication_material
;
publCIF (Westrip, 2010)
;
loop_
    _atom_site_type_symbol
    _atom_site_label
    _atom_site_fract_x
    _atom_site_fract_y
    _atom_site_fract_z
    _atom_site_U_iso_or_equiv
    _atom_site_adp_type
    _atom_site_calc_flag
    _atom_site_occupancy
    _atom_site_disorder_assembly
    _atom_site_disorder_group
    Ca Ca1 0.29994(2) 0.36584(4) 0.41210(2) 0.00884(4) Uani d 1 . .
    Ca Ca2 0.19996(2) 0.49754(6) 0.250000 0.00819(5) Uani d 1 . .
    Te Te1 0.500000 0.08952(3) 0.250000 0.00866(3) Uani d 1 . .
    Te Te2 0.500000 0.29743(2) 0.07448(2) 0.00865(2) Uani d 1 . .
    Te Te3 0.37898(2) 0.84140(2) 0.41362(2) 0.00685(2) Uani d 1 . .
    Te Te4 0.37986(2) 0.54478(2) 0.250000 0.00616(2) Uani d 1 . .
    O O1 0.500000 0.0728(2) 0.13377(9) 0.0150(3) Uani d 1 . .
    O O2 0.40826(9) 0.000000 0.500000 0.0146(3) Uani d 1 . .
    O O3 0.31332(6) 0.69421(16) 0.46567(6) 0.01057(16) Uani d 1 . .
    O O4 0.32340(7) 0.67071(18) 0.32118(6) 0.01226(17) Uani d 1 . .
    O O5 0.31362(6) 0.02866(15) 0.38074(6) 0.00918(15) Uani d 1 . .
    O O6 0.42263(7) 0.42092(19) 0.11674(8) 0.0165(2) Uani d 1 . .
    O O7 0.42329(9) 0.9223(3) 0.250000 0.0135(3) Uani d 1 . .
    O O8 0.31736(10) 0.3318(3) 0.250000 0.0209(4) Uani d 1 . .
loop_
    _atom_site_aniso_label
    _atom_site_aniso_U_11
    _atom_site_aniso_U_22
    _atom_site_aniso_U_33
    _atom_site_aniso_U_12
    _atom_site_aniso_U_13
    _atom_site_aniso_U_23
    Ca1 0.00841(9) 0.00807(9) 0.01005(9) 0.00102(7) -0.00031(7) 0.00024(7)
    Ca2 0.00857(13) 0.00778(12) 0.00821(12) 0.00113(10) 0.000 0.000
    Te1 0.00648(6) 0.00643(6) 0.01305(7) 0.000 0.000 0.000
    Te2 0.00773(4) 0.00848(4) 0.00974(4) 0.000 0.000 -0.00001(3)
    Te3 0.00550(3) 0.00710(3) 0.00794(3) 0.00067(2) 0.00072(2) 0.00095(2)
    Te4 0.00569(4) 0.00572(4) 0.00706(4) 0.00012(3) 0.000 0.000
    O1 0.0227(8) 0.0108(6) 0.0116(6) 0.000 0.000 0.0018(5)
    O2 0.0110(6) 0.0209(7) 0.0119(6) 0.000 0.000 -0.0089(5)
    O3 0.0123(4) 0.0103(4) 0.0091(4) -0.0023(3) 0.0028(3) 0.0010(3)
    O4 0.0122(4) 0.0157(4) 0.0088(4) 0.0031(3) 0.0022(3) -0.0022(3)
    O5 0.0096(4) 0.0072(3) 0.0107(4) 0.0021(3) -0.0006(3) 0.0000(3)
    O6 0.0091(4) 0.0175(5) 0.0228(6) 0.0037(4) 0.0000(4) -0.0049(4)
    O7 0.0072(5) 0.0142(6) 0.0193(7) -0.0022(5) 0.000 0.000
    O8 0.0099(7) 0.0077(6) 0.0451(12) -0.0030(5) 0.000 0.000
_geom_special_details
;
 All esds (except the esd in the dihedral angle between two l.s. planes)
 are estimated using the full covariance matrix.  The cell esds are taken
 into account individually in the estimation of esds in distances, angles
 and torsion angles; correlations between esds in cell parameters are only
 used when they are defined by crystal symmetry.  An approximate (isotropic)
 treatment of cell esds is used for estimating esds involving l.s. planes.
;
loop_
    _geom_bond_atom_site_label_1
    _geom_bond_atom_site_label_2
    _geom_bond_site_symmetry_2
    _geom_bond_distance
    _geom_bond_publ_flag
    Ca1 O3 4_566 2.3198(11) ?
    Ca1 O6 10_556 2.3903(13) ?
    Ca1 O5 . 2.3924(11) ?
    Ca1 O3 . 2.4691(12) ?
    Ca1 O5 16 2.4712(11) ?
    Ca1 O3 16_545 2.6212(12) ?
    Ca1 O4 . 2.7186(13) ?
    Ca1 O8 . 3.0360(4) ?
    Ca1 Te3 16_545 3.3567(4) ?
    Ca1 Te3 . 3.5742(4) ?
    Ca1 Te4 . 3.5773(4) ?
    Ca1 Ca2 . 3.6575(4) ?
    Ca2 O8 7 2.3089(18) ?
    Ca2 O7 7_545 2.3660(17) ?
    Ca2 O5 7 2.4497(11) ?
    Ca2 O5 16 2.4497(11) ?
    Ca2 O8 . 2.4749(19) ?
    Ca2 O4 7_545 2.6335(13) ?
    Ca2 O4 16_545 2.6335(13) ?
    Ca2 O4 . 2.9154(13) ?
    Ca2 O4 10_556 2.9154(13) ?
    Ca2 Te4 . 3.3863(5) ?
    Ca2 Te4 7_545 3.4390(5) ?
    Ca2 Te3 7_545 3.5434(3) ?
    Te1 O7 1_545 1.8369(17) ?
    Te1 O7 3_645 1.8369(17) ?
    Te1 O1 . 2.1608(17) ?
    Te1 O1 10_556 2.1609(17) ?
    Te2 O6 12_655 1.8522(12) ?
    Te2 O6 . 1.8522(12) ?
    Te2 O1 . 1.8902(17) ?
    Te3 O3 . 1.8602(11) ?
    Te3 O5 1_565 1.8743(10) ?
    Te3 O2 1_565 2.0123(5) ?
    Te3 O4 . 2.3222(12) ?
    Te4 O8 . 1.8694(17) ?
    Te4 O4 . 1.8994(11) ?
    Te4 O4 10_556 1.8994(11) ?
loop_
    _geom_angle_atom_site_label_1
    _geom_angle_atom_site_label_2
    _geom_angle_atom_site_label_3
    _geom_angle_site_symmetry_1
    _geom_angle_site_symmetry_3
    _geom_angle
    _geom_angle_publ_flag
    O3 Ca1 O6 4_566 10_556 98.22(5) ?
    O3 Ca1 O5 4_566 . 93.20(4) ?
    O6 Ca1 O5 10_556 . 89.68(4) ?
    O3 Ca1 O3 4_566 . 75.88(4) ?
    O6 Ca1 O3 10_556 . 81.32(4) ?
    O5 Ca1 O3 . . 164.59(4) ?
    O3 Ca1 O5 4_566 16 113.79(4) ?
    O6 Ca1 O5 10_556 16 134.77(4) ?
    O5 Ca1 O5 . 16 117.99(4) ?
    O3 Ca1 O5 . 16 76.84(4) ?
    O3 Ca1 O3 4_566 16_545 68.72(4) ?
    O6 Ca1 O3 10_556 16_545 159.11(4) ?
    O5 Ca1 O3 . 16_545 75.37(4) ?
    O3 Ca1 O3 . 16_545 109.69(4) ?
    O5 Ca1 O3 16 16_545 66.05(4) ?
    O3 Ca1 O4 4_566 . 136.52(4) ?
    O6 Ca1 O4 10_556 . 65.45(4) ?
    O5 Ca1 O4 . . 124.82(4) ?
    O3 Ca1 O4 . . 62.35(4) ?
    O5 Ca1 O4 16 . 69.34(4) ?
    O3 Ca1 O4 16_545 . 135.24(4) ?
    O3 Ca1 O8 4_566 . 160.81(5) ?
    O6 Ca1 O8 10_556 . 71.74(5) ?
    O5 Ca1 O8 . . 70.93(4) ?
    O3 Ca1 O8 . . 117.27(4) ?
    O5 Ca1 O8 16 . 83.89(4) ?
    O3 Ca1 O8 16_545 . 115.39(4) ?
    O4 Ca1 O8 . . 54.98(4) ?
    O3 Ca1 Te3 4_566 16_545 95.22(3) ?
    O6 Ca1 Te3 10_556 16_545 165.99(3) ?
    O5 Ca1 Te3 . 16_545 93.50(3) ?
    O3 Ca1 Te3 . 16_545 98.24(3) ?
    O5 Ca1 Te3 16 16_545 33.33(2) ?
    O3 Ca1 Te3 16_545 16_545 33.48(2) ?
    O4 Ca1 Te3 . 16_545 101.83(3) ?
    O8 Ca1 Te3 . 16_545 96.42(4) ?
    O3 Ca1 Te3 4_566 . 96.23(3) ?
    O6 Ca1 Te3 10_556 . 57.30(3) ?
    O5 Ca1 Te3 . . 146.60(3) ?
    O3 Ca1 Te3 . . 29.18(3) ?
    O5 Ca1 Te3 16 . 87.05(3) ?
    O3 Ca1 Te3 16_545 . 137.74(3) ?
    O4 Ca1 Te3 . . 40.52(3) ?
    O8 Ca1 Te3 . . 91.90(3) ?
    Te3 Ca1 Te3 16_545 . 117.328(9) ?
    O3 Ca1 Te4 4_566 . 146.96(3) ?
    O6 Ca1 Te4 10_556 . 49.84(3) ?
    O5 Ca1 Te4 . . 94.60(3) ?
    O3 Ca1 Te4 . . 89.14(3) ?
    O5 Ca1 Te4 16 . 90.46(3) ?
    O3 Ca1 Te4 16_545 . 144.22(3) ?
    O4 Ca1 Te4 . . 31.52(2) ?
    O8 Ca1 Te4 . . 31.50(3) ?
    Te3 Ca1 Te4 16_545 . 116.244(9) ?
    Te3 Ca1 Te4 . . 61.433(6) ?
    O3 Ca1 Ca2 4_566 . 154.68(3) ?
    O6 Ca1 Ca2 10_556 . 105.63(3) ?
    O5 Ca1 Ca2 . . 95.28(3) ?
    O3 Ca1 Ca2 . . 99.17(3) ?
    O5 Ca1 Ca2 16 . 41.77(3) ?
    O3 Ca1 Ca2 16_545 . 90.45(3) ?
    O4 Ca1 Ca2 . . 51.91(3) ?
    O8 Ca1 Ca2 . . 42.13(4) ?
    Te3 Ca1 Ca2 16_545 . 60.505(8) ?
    Te3 Ca1 Ca2 . . 89.690(9) ?
    Te4 Ca1 Ca2 . . 55.803(9) ?
    O8 Ca2 O7 7 7_545 94.49(6) ?
    O8 Ca2 O5 7 7 84.22(3) ?
    O7 Ca2 O5 7_545 7 85.27(3) ?
    O8 Ca2 O5 7 16 84.22(3) ?
    O7 Ca2 O5 7_545 16 85.27(3) ?
    O5 Ca2 O5 7 16 164.44(5) ?
    O8 Ca2 O8 7 . 125.35(5) ?
    O7 Ca2 O8 7_545 . 140.16(6) ?
    O5 Ca2 O8 7 . 97.59(3) ?
    O5 Ca2 O8 16 . 97.59(3) ?
    O8 Ca2 O4 7 7_545 144.79(4) ?
    O7 Ca2 O4 7_545 7_545 69.70(5) ?
    O5 Ca2 O4 7 7_545 63.85(3) ?
    O5 Ca2 O4 16 7_545 123.62(4) ?
    O8 Ca2 O4 . 7_545 76.04(5) ?
    O8 Ca2 O4 7 16_545 144.79(4) ?
    O7 Ca2 O4 7_545 16_545 69.70(5) ?
    O5 Ca2 O4 7 16_545 123.62(4) ?
    O5 Ca2 O4 16 16_545 63.85(3) ?
    O8 Ca2 O4 . 16_545 76.04(5) ?
    O4 Ca2 O4 7_545 16_545 60.24(5) ?
    O8 Ca2 O4 7 . 73.10(5) ?
    O7 Ca2 O4 7_545 . 149.63(3) ?
    O5 Ca2 O4 7 . 119.75(4) ?
    O5 Ca2 O4 16 . 66.29(3) ?
    O8 Ca2 O4 . . 58.73(4) ?
    O4 Ca2 O4 7_545 . 134.77(3) ?
    O4 Ca2 O4 16_545 . 104.43(4) ?
    O8 Ca2 O4 7 10_556 73.10(5) ?
    O7 Ca2 O4 7_545 10_556 149.63(3) ?
    O5 Ca2 O4 7 10_556 66.29(3) ?
    O5 Ca2 O4 16 10_556 119.75(4) ?
    O8 Ca2 O4 . 10_556 58.73(4) ?
    O4 Ca2 O4 7_545 10_556 104.43(4) ?
    O4 Ca2 O4 16_545 10_556 134.77(3) ?
    O4 Ca2 O4 . 10_556 53.91(5) ?
    O8 Ca2 Te4 7 . 92.60(5) ?
    O7 Ca2 Te4 7_545 . 172.91(4) ?
    O5 Ca2 Te4 7 . 95.46(3) ?
    O5 Ca2 Te4 16 . 95.46(3) ?
    O8 Ca2 Te4 . . 32.75(4) ?
    O4 Ca2 Te4 7_545 . 104.27(3) ?
    O4 Ca2 Te4 16_545 . 104.27(3) ?
    O4 Ca2 Te4 . . 34.05(2) ?
    O4 Ca2 Te4 10_556 . 34.05(2) ?
    O8 Ca2 Te4 7 7_545 146.15(5) ?
    O7 Ca2 Te4 7_545 7_545 51.66(4) ?
    O5 Ca2 Te4 7 7_545 91.90(3) ?
    O5 Ca2 Te4 16 7_545 91.90(3) ?
    O8 Ca2 Te4 . 7_545 88.51(4) ?
    O4 Ca2 Te4 7_545 7_545 33.21(2) ?
    O4 Ca2 Te4 16_545 7_545 33.21(2) ?
    O4 Ca2 Te4 . 7_545 135.31(3) ?
    O4 Ca2 Te4 10_556 7_545 135.31(3) ?
    Te4 Ca2 Te4 . 7_545 121.252(12) ?
    O8 Ca2 Te3 7 7_545 103.87(2) ?
    O7 Ca2 Te3 7_545 7_545 61.771(12) ?
    O5 Ca2 Te3 7 7_545 29.94(2) ?
    O5 Ca2 Te3 16 7_545 146.33(3) ?
    O8 Ca2 Te3 . 7_545 103.47(2) ?
    O4 Ca2 Te3 7_545 7_545 40.94(3) ?
    O4 Ca2 Te3 16_545 7_545 96.03(3) ?
    O4 Ca2 Te3 . 7_545 147.38(2) ?
    O4 Ca2 Te3 10_556 7_545 93.73(2) ?
    Te4 Ca2 Te3 . 7_545 116.377(7) ?
    Te4 Ca2 Te3 7_545 7_545 63.068(6) ?
    O7 Te1 O7 1_545 3_645 102.97(11) ?
    O7 Te1 O1 1_545 . 88.11(3) ?
    O7 Te1 O1 3_645 . 88.11(3) ?
    O7 Te1 O1 1_545 10_556 88.11(3) ?
    O7 Te1 O1 3_645 10_556 88.11(3) ?
    O1 Te1 O1 . 10_556 173.92(9) ?
    O7 Te1 Ca2 1_545 7_545 28.98(5) ?
    O7 Te1 Ca2 3_645 7_545 131.95(6) ?
    O1 Te1 Ca2 . 7_545 89.497(8) ?
    O1 Te1 Ca2 10_556 7_545 89.497(8) ?
    O7 Te1 Ca2 1_545 5_545 131.95(6) ?
    O7 Te1 Ca2 3_645 5_545 28.98(5) ?
    O1 Te1 Ca2 . 5_545 89.497(8) ?
    O1 Te1 Ca2 10_556 5_545 89.497(8) ?
    Ca2 Te1 Ca2 7_545 5_545 160.934(13) ?
    O6 Te2 O6 12_655 . 103.01(8) ?
    O6 Te2 O1 12_655 . 97.12(6) ?
    O6 Te2 O1 . . 97.12(6) ?
    O6 Te2 Ca1 12_655 3_655 30.77(4) ?
    O6 Te2 Ca1 . 3_655 133.69(4) ?
    O1 Te2 Ca1 . 3_655 93.563(8) ?
    O6 Te2 Ca1 12_655 10_556 133.69(4) ?
    O6 Te2 Ca1 . 10_556 30.77(4) ?
    O1 Te2 Ca1 . 10_556 93.563(8) ?
    Ca1 Te2 Ca1 3_655 10_556 163.902(10) ?
    O3 Te3 O5 . 1_565 96.14(5) ?
    O3 Te3 O2 . 1_565 93.33(5) ?
    O5 Te3 O2 1_565 1_565 93.97(5) ?
    O3 Te3 O4 . . 79.35(5) ?
    O5 Te3 O4 1_565 . 79.04(5) ?
    O2 Te3 O4 1_565 . 169.18(6) ?
    O3 Te3 Ca1 . 16 51.01(4) ?
    O5 Te3 Ca1 1_565 16 46.42(3) ?
    O2 Te3 Ca1 1_565 16 104.60(5) ?
    O4 Te3 Ca1 . 16 64.59(3) ?
    O3 Te3 Ca2 . 7 109.41(4) ?
    O5 Te3 Ca2 1_565 7 40.72(3) ?
    O2 Te3 Ca2 1_565 7 129.382(18) ?
    O4 Te3 Ca2 . 7 47.99(3) ?
    Ca1 Te3 Ca2 16 7 63.955(8) ?
    O3 Te3 Ca1 . . 40.32(4) ?
    O5 Te3 Ca1 1_565 . 110.40(3) ?
    O2 Te3 Ca1 1_565 . 127.580(17) ?
    O4 Te3 Ca1 . . 49.52(3) ?
    Ca1 Te3 Ca1 16 . 68.372(6) ?
    Ca2 Te3 Ca1 7 . 95.427(9) ?
    O3 Te3 Ca1 . 4_566 26.53(4) ?
    O5 Te3 Ca1 1_565 4_566 105.99(3) ?
    O2 Te3 Ca1 1_565 4_566 68.39(3) ?
    O4 Te3 Ca1 . 4_566 105.36(3) ?
    Ca1 Te3 Ca1 16 4_566 68.861(8) ?
    Ca2 Te3 Ca1 7 4_566 132.402(9) ?
    Ca1 Te3 Ca1 . 4_566 60.638(8) ?
    O8 Te4 O4 . . 90.26(6) ?
    O8 Te4 O4 . 10_556 90.26(6) ?
    O4 Te4 O4 . 10_556 88.18(7) ?
    O8 Te4 Ca2 . . 45.74(6) ?
    O4 Te4 Ca2 . . 59.26(4) ?
    O4 Te4 Ca2 10_556 . 59.26(4) ?
    O8 Te4 Ca2 . 7 115.43(6) ?
    O4 Te4 Ca2 . 7 49.41(4) ?
    O4 Te4 Ca2 10_556 7 49.42(4) ?
    Ca2 Te4 Ca2 . 7 69.699(8) ?
    O8 Te4 Ca1 . . 58.067(9) ?
    O4 Te4 Ca1 . . 48.45(4) ?
    O4 Te4 Ca1 10_556 . 120.49(4) ?
    Ca2 Te4 Ca1 . . 63.297(6) ?
    Ca2 Te4 Ca1 7 . 97.242(7) ?
    O8 Te4 Ca1 . 10_556 58.067(9) ?
    O4 Te4 Ca1 . 10_556 120.49(4) ?
    O4 Te4 Ca1 10_556 10_556 48.45(4) ?
    Ca2 Te4 Ca1 . 10_556 63.299(6) ?
    Ca2 Te4 Ca1 7 10_556 97.242(7) ?
    Ca1 Te4 Ca1 . 10_556 114.545(11) ?
    Te2 O1 Te1 . . 122.58(9) ?
    Te3 O2 Te3 1_545 4_566 148.36(9) ?
    Te3 O3 Ca1 . 4_566 132.49(6) ?
    Te3 O3 Ca1 . . 110.51(5) ?
    Ca1 O3 Ca1 4_566 . 102.82(4) ?
    Te3 O3 Ca1 . 16 95.51(5) ?
    Ca1 O3 Ca1 4_566 16 111.28(4) ?
    Ca1 O3 Ca1 . 16 99.92(4) ?
    Te4 O4 Te3 . . 119.50(6) ?
    Te4 O4 Ca2 . 7 97.37(5) ?
    Te3 O4 Ca2 . 7 91.07(4) ?
    Te4 O4 Ca1 . . 100.03(5) ?
    Te3 O4 Ca1 . . 89.96(4) ?
    Ca2 O4 Ca1 7 . 159.36(5) ?
    Te4 O4 Ca2 . . 86.69(4) ?
    Te3 O4 Ca2 . . 153.51(5) ?
    Ca2 O4 Ca2 7 . 89.17(4) ?
    Ca1 O4 Ca2 . . 80.88(3) ?
    Te3 O5 Ca1 1_545 . 130.51(5) ?
    Te3 O5 Ca2 1_545 7_545 109.34(5) ?
    Ca1 O5 Ca2 . 7_545 108.29(4) ?
    Te3 O5 Ca1 1_545 16_545 100.25(5) ?
    Ca1 O5 Ca1 . 16_545 106.55(4) ?
    Ca2 O5 Ca1 7_545 16_545 96.02(4) ?
    Te2 O6 Ca1 . 10_556 125.87(7) ?
    Te1 O7 Ca2 1_565 7 128.92(9) ?
    Te4 O8 Ca2 . 7_545 149.29(10) ?
    Te4 O8 Ca2 . . 101.52(8) ?
    Ca2 O8 Ca2 7_545 . 109.19(7) ?
    Te4 O8 Ca1 . . 90.43(3) ?
    Ca2 O8 Ca1 7_545 . 93.49(3) ?
    Ca2 O8 Ca1 . . 82.49(4) ?
    Te4 O8 Ca1 . 10_556 90.43(3) ?
    Ca2 O8 Ca1 7_545 10_556 93.49(3) ?
    Ca2 O8 Ca1 . 10_556 82.49(4) ?
    Ca1 O8 Ca1 . 10_556 164.82(7) ?
_shelx_space_group_comment
;
The symmetry employed for this shelxl refinement is uniquely defined
by the following loop, which should always be used as a source of
symmetry information in preference to the above space-group names.
They are only intended as comments.
;
_shelx_estimated_absorpt_T_min     0.048
_shelx_estimated_absorpt_T_max     0.149
_shelx_hkl_file
;
   6   0   0  216.02    7.75
   8   0   0  343.75   12.31
  10   0   0  644.07   23.00
  12   0   0  105.05    3.91
 -14   0   0    8.05    0.46
  14   0   0    7.12    0.46
  14   0   0    9.15    0.48
 -16   0   0  598.91   23.41
  16   0   0  639.02   23.41
  16   0   0  723.75   23.48
  18   0   0   99.92    4.01
  18   0   0  105.12    3.97
 -18   0   0  110.64    3.99
 -20   0   0   11.92    0.62
  20   0   0    9.77    0.59
  20   0   0    8.87    0.61
  22   0   0    5.09    0.44
 -22   0   0    5.89    0.44
  22   0   0    5.01    0.46
  24   0   0  282.42    9.96
 -24   0   0  263.10    9.83
  24   0   0  259.15    9.82
 -26   0   0  223.11    8.04
  26   0   0  216.88    8.03
  26   0   0  210.32    8.12
  28   0   0   17.35    0.94
  28   0   0   16.84    1.02
  30   0   0    1.78    0.46
  32   0   0   63.12    2.78
  34   0   0  112.05    4.55
  36   0   0   -0.31    0.46
  38   0   0   12.56    1.13
   1   1   0   11.58    0.41
   1  -1   0   11.39    0.44
  -1   1   0   10.73    0.45
   1   1   0   11.15    0.41
  -3   1   0    7.55    0.36
   3  -1   0    8.04    0.35
   5  -1   0    0.13    0.07
  -5   1   0    0.05    0.09
   7  -1   0   12.85    0.59
  -7   1   0   13.19    0.61
   9  -1   0   12.29    0.60
  11  -1   0    0.76    0.17
  11   1   0    0.68    0.13
  13  -1   0    0.74    0.17
  13   1   0    0.60    0.14
  13   1   0    1.08    0.18
 -13   1   0    0.51    0.14
 -13  -1   0    0.69    0.18
 -15  -1   0    2.00    0.25
 -15  -1   0    2.05    0.28
  15   1   0    1.80    0.24
  15  -1   0    1.55    0.25
  15  -1   0    1.76    0.25
  15   1   0    1.50    0.22
 -15   1   0    1.95    0.25
  15  -1   0    1.95    0.28
 -17  -1   0    2.87    0.36
  17   1   0    2.81    0.31
 -17   1   0    2.76    0.31
  17  -1   0    3.29    0.37
 -17  -1   0    3.28    0.33
  17  -1   0    2.91    0.32
  17   1   0    2.34    0.30
  17  -1   0    2.01    0.30
 -19   1   0    0.10    0.13
 -19  -1   0    0.46    0.17
  19   1   0    0.18    0.15
  19  -1   0    0.18    0.16
  19   1   0    0.15    0.15
  19  -1   0    0.14    0.17
  21  -1   0    1.68    0.32
 -21   1   0    1.53    0.25
  21  -1   0    1.54    0.28
 -21  -1   0    1.04    0.21
  21  -1   0    1.54    0.30
  21   1   0    2.20    0.30
  21   1   0    0.97    0.24
  23   1   0    2.83    0.36
 -23   1   0    1.74    0.30
 -23  -1   0    2.84    0.34
  23  -1   0    3.19    0.39
  23  -1   0    2.38    0.39
  23  -1   0    2.35    0.38
 -25   1   0    0.26    0.20
  25  -1   0    0.37    0.25
  25  -1   0    0.78    0.26
  25  -1   0    0.25    0.23
 -25  -1   0    0.45    0.17
  25   1   0    0.35    0.25
  27  -1   0    0.09    0.23
  27  -1   0    0.03    0.22
  27   1   0    0.22    0.25
  27  -1   0   -0.26    0.21
 -27   1   0    0.03    0.19
  29  -1   0    0.62    0.31
 -29   1   0    0.21    0.21
  29   1   0    0.19    0.29
  29  -1   0    1.61    0.35
  31  -1   0    2.68    0.52
  31   1   0    2.47    0.52
  33   1   0    1.75    0.54
  33  -1   0    2.26    0.57
  35   1   0    0.24    0.48
  35  -1   0    0.06    0.47
  37  -1   0    0.90    0.55
  37   1   0    0.53    0.53
  39   1   0    0.16    0.54
  39  -1   0    0.01    0.51
   0   2   0    1.31    0.12
   0  -2   0    0.90    0.10
  -2   2   0   16.49    0.69
   2   2   0   16.19    0.61
   2  -2   0   16.45    0.66
  -4   2   0   30.03    1.21
   4  -2   0   30.29    1.18
   6  -2   0   67.57    2.59
  -6   2   0   70.25    2.63
   8  -2   0   37.63    1.52
  -8   2   0   37.99    1.55
 -10   2   0    0.97    0.16
  10  -2   0    1.47    0.27
 -10  -2   0    1.17    0.17
  10  -2   0    1.08    0.16
  10  -2   0    1.47    0.18
  10  -2   0    0.87    0.18
  12  -2   0   17.89    0.82
 -12  -2   0   18.62    0.84
 -12   2   0   18.00    0.82
  12  -2   0   18.17    0.89
  12  -2   0   19.02    0.90
  12  -2   0   18.91    0.83
  14  -2   0    4.20    0.38
 -14  -2   0    5.52    0.34
 -14   2   0    4.64    0.35
  14  -2   0    4.84    0.36
  14  -2   0    5.70    0.42
  14  -2   0    4.76    0.35
  14   2   0    4.34    0.30
 -14  -2   0    5.23    0.38
 -16   2   0   12.94    0.66
  16  -2   0   12.65    0.71
  16  -2   0   12.18    0.66
  16  -2   0   11.23    0.71
  16  -2   0   10.88    0.64
 -16  -2   0   12.53    0.62
 -16  -2   0   12.67    0.69
  16   2   0   12.30    0.61
  18   2   0   21.74    0.99
 -18  -2   0   20.14    1.02
  18  -2   0   20.16    0.99
  18  -2   0   20.26    1.07
 -18  -2   0   21.43    0.96
  18  -2   0   19.54    1.00
 -18   2   0   23.13    1.02
 -20  -2   0    2.36    0.29
 -20  -2   0    2.21    0.36
  20  -2   0    1.53    0.29
  20  -2   0    2.29    0.34
  20  -2   0    2.09    0.35
  20   2   0    1.98    0.29
 -20   2   0    2.32    0.32
  22  -2   0   14.47    0.91
  22   2   0   15.01    0.81
  22  -2   0   16.31    0.86
 -22   2   0   15.63    0.83
  22  -2   0   14.32    0.86
  24  -2   0    3.42    0.45
  24  -2   0    5.06    0.51
  24  -2   0    3.51    0.52
 -24   2   0    4.16    0.46
  24   2   0    4.03    0.44
  26  -2   0    0.51    0.30
  26   2   0    0.12    0.23
  26  -2   0    0.71    0.30
 -26   2   0    0.59    0.25
  26  -2   0    1.00    0.29
  28  -2   0    5.64    0.63
 -28   2   0    6.45    0.54
  28  -2   0    5.47    0.67
  28  -2   0    5.66    0.52
  30  -2   0    1.89    0.46
 -30   2   0    1.55    0.33
  30   2   0    2.06    0.44
  30  -2   0    2.26    0.45
  32  -2   0    5.36    0.72
  32   2   0    5.25    0.71
  34  -2   0    1.09    0.52
  34   2   0    2.00    0.58
  36  -2   0    0.25    0.55
  36   2   0    0.15    0.52
  38   2   0    2.52    0.66
  38  -2   0    1.81    0.64
  -1   3   0   14.83    0.66
  -1  -3   0   15.34    0.58
   1  -3   0   14.66    0.62
  -1  -3   0   15.63    0.57
   1   3   0   15.13    0.63
  -3   3   0   56.68    2.14
   3   3   0   54.74    2.02
   3  -3   0   55.23    2.08
  -5   3   0  650.26   24.16
   5  -3   0  700.44   24.12
   7  -3   0  156.69    5.68
  -7  -3   0  157.03    5.63
  -7   3   0  152.29    5.61
  -7   3   0  149.66    5.72
   7  -3   0  156.78    5.62
  -9   3   0  137.53    4.85
  -9  -3   0  132.95    4.86
  -9   3   0  124.50    4.95
   9  -3   0  138.85    4.83
   9  -3   0  129.85    4.85
   9  -3   0  128.95    4.92
  11  -3   0  336.19   11.75
  11  -3   0  322.90   11.86
  11  -3   0  335.04   11.78
 -11  -3   0  317.08   11.77
 -11   3   0  320.85   11.76
 -13  -3   0  161.50    6.00
 -13   3   0  164.63    5.98
  13  -3   0  159.70    5.99
  13  -3   0  165.54    5.97
  13  -3   0  162.01    6.09
  15  -3   0    6.68    0.51
  15  -3   0    6.17    0.43
 -15  -3   0    5.99    0.44
  15  -3   0    6.20    0.42
 -15   3   0    5.87    0.44
  17  -3   0  127.79    4.83
  17  -3   0  130.15    4.83
 -17  -3   0  124.79    4.85
  17  -3   0  133.06    4.96
 -17   3   0  125.61    4.83
 -19   3   0   41.49    1.76
 -19  -3   0   42.17    1.80
  19  -3   0   40.58    1.76
  19  -3   0   39.33    1.75
  19  -3   0   41.73    1.87
  21  -3   0  285.54   10.28
 -21   3   0  271.33   10.26
  21  -3   0  288.96   10.43
  21  -3   0  284.32   10.30
 -21  -3   0  268.60   10.28
  21   3   0  279.93   10.25
  23  -3   0    1.24    0.34
  23  -3   0    2.22    0.36
 -23  -3   0    2.00    0.43
 -23   3   0    1.49    0.31
  23  -3   0    3.02    0.43
  23   3   0    1.69    0.30
  25  -3   0   32.62    1.53
  25   3   0   34.12    1.51
  25  -3   0   31.79    1.66
  25  -3   0   31.56    1.57
 -25   3   0   33.91    1.55
  27  -3   0    2.85    0.50
 -27   3   0    2.71    0.41
  27  -3   0    2.42    0.39
  27  -3   0    3.15    0.49
  29  -3   0  117.90    4.79
  29  -3   0  121.32    4.92
 -29   3   0  123.11    4.73
  31  -3   0    6.77    0.78
 -31   3   0    6.79    0.60
  31  -3   0    7.33    0.85
  33   3   0   40.05    1.97
  33  -3   0   36.63    1.92
  35  -3   0    4.53    0.72
  35   3   0    4.18    0.77
  37   3   0   41.25    2.03
  37  -3   0   37.47    1.98
   0  -4   0   75.45    2.81
   0   4   0   73.06    2.84
   0  -4   0   77.58    2.82
   0  -4   0   76.61    2.76
   2  -4   0    1.50    0.17
   2   4   0    1.17    0.15
  -2  -4   0    1.51    0.18
   2  -4   0    1.31    0.15
   2  -4   0    1.37    0.18
  -2  -4   0    1.93    0.18
  -2   4   0    1.00    0.18
   4   4   0   34.67    1.38
  -4  -4   0   36.79    1.44
  -4   4   0   37.29    1.44
   4  -4   0   35.95    1.45
   4  -4   0   38.25    1.45
  -4   4   0   36.53    1.52
   6  -4   0    0.78    0.14
  -6   4   0    0.92    0.15
  -6  -4   0    0.84    0.15
   6   4   0    0.76    0.08
  -6   4   0    0.52    0.18
   6  -4   0    0.55    0.15
  -8   4   0   17.70    0.93
   8  -4   0   18.53    0.88
  -8   4   0   19.00    0.83
   8  -4   0   18.73    0.83
  -8  -4   0   18.87    0.84
   8  -4   0   18.40    0.78
  10  -4   0    5.74    0.33
 -10  -4   0    4.92    0.36
  10  -4   0    4.52    0.40
 -10   4   0    5.62    0.36
  10  -4   0    5.38    0.36
  12  -4   0   36.92    1.58
 -12   4   0   38.20    1.58
  12  -4   0   37.04    1.68
  12  -4   0   40.75    1.56
 -12  -4   0   39.30    1.60
  14  -4   0    0.08    0.18
  14  -4   0    0.50    0.17
  14  -4   0    0.38    0.16
 -14   4   0    0.51    0.16
 -14  -4   0    0.34    0.16
 -16  -4   0   22.90    1.10
  16  -4   0   21.80    1.18
  16  -4   0   22.98    1.07
 -16   4   0   25.74    1.11
  16  -4   0   21.66    1.08
  18  -4   0    0.71    0.23
 -18  -4   0    0.86    0.25
  18  -4   0    0.66    0.27
  18  -4   0    1.16    0.26
 -18   4   0    0.70    0.24
  20  -4   0   10.68    0.77
 -20  -4   0   10.01    0.70
  20  -4   0    9.57    0.66
  20  -4   0    9.67    0.68
 -20   4   0   10.12    0.68
  22  -4   0   11.92    0.76
  22   4   0   10.56    0.70
 -22   4   0   12.37    0.77
  22  -4   0   10.46    0.75
  22  -4   0   14.22    0.91
 -22  -4   0   11.45    0.83
  24  -4   0   14.55    0.99
 -24   4   0   14.27    0.89
  24  -4   0   13.51    0.86
 -24  -4   0   16.14    0.98
  24  -4   0   13.82    0.89
  24   4   0   13.84    0.83
 -26   4   0    4.96    0.55
  26  -4   0    3.70    0.53
  26  -4   0    4.91    0.64
  26  -4   0    5.00    0.55
  28  -4   0    6.55    0.71
  28  -4   0    5.88    0.74
  28  -4   0    6.87    0.60
 -28   4   0    7.49    0.63
  30  -4   0    1.23    0.43
  30  -4   0    1.25    0.44
  30  -4   0    1.11    0.35
 -30   4   0    1.15    0.34
  32  -4   0    0.50    0.42
 -32   4   0    0.48    0.31
  34  -4   0    3.52    0.64
  34   4   0    3.61    0.67
  36   4   0    1.17    0.59
  36  -4   0    1.56    0.53
  38   4   0    2.57    0.69
  38  -4   0    3.72    0.69
  -1  -5   0   44.63    1.75
   1  -5   0   46.11    1.74
  -1  -5   0   41.54    1.61
  -1  -5   0   45.67    1.75
   1  -5   0   44.48    1.75
   1  -5   0   45.98    1.68
  -1   5   0   44.57    1.81
   1   5   0   46.32    1.78
  -1  -5   0   42.05    1.61
   3   5   0  168.05    6.24
   3  -5   0  169.67    6.23
   3  -5   0  164.87    6.26
  -3  -5   0  176.30    6.26
   3  -5   0  175.50    6.24
  -3   5   0  176.18    6.26
  -3   5   0  168.72    6.35
  -5   5   0   89.18    3.35
  -5  -5   0   89.18    3.36
   5  -5   0   93.09    3.33
   5   5   0   88.05    3.29
   5  -5   0   90.07    3.36
  -5   5   0   88.10    3.47
   5  -5   0   86.33    3.28
   5  -5   0   90.64    3.37
  -7  -5   0  127.55    4.75
   7  -5   0  129.43    4.75
  -7   5   0  127.88    4.88
  -7   5   0  127.64    4.73
   7  -5   0  131.74    4.69
   7  -5   0  125.47    4.77
   7  -5   0  124.13    4.66
   9  -5   0   25.28    1.04
   9  -5   0   24.49    1.15
   9  -5   0   25.42    1.11
  -9   5   0   24.61    1.09
   9  -5   0   24.88    1.04
  -9  -5   0   24.83    1.11
 -11   5   0   77.07    2.99
 -11  -5   0   77.24    3.01
  11  -5   0   77.05    3.08
  11  -5   0   78.03    3.01
  11  -5   0   78.17    2.94
 -13  -5   0  118.76    4.57
  13  -5   0  113.48    4.65
 -13   5   0  118.89    4.54
  13  -5   0  125.31    4.50
  13  -5   0  126.22    4.58
 -15   5   0   10.81    0.66
 -15  -5   0   10.63    0.65
  15  -5   0   10.96    0.62
  15  -5   0   10.46    0.74
  15  -5   0   11.19    0.67
  17  -5   0   75.35    2.87
 -17   5   0   67.86    2.82
  17  -5   0   73.71    2.81
 -17  -5   0   67.93    2.85
  17  -5   0   67.24    2.96
  19  -5   0   35.79    1.76
 -19   5   0   35.01    1.62
 -19  -5   0   36.51    1.66
  19  -5   0   34.67    1.63
  19  -5   0   36.43    1.60
  21  -5   0   42.03    1.83
 -21  -5   0   41.19    1.85
  21  -5   0   38.01    1.76
 -21   5   0   37.55    1.78
  21  -5   0   38.42    1.92
  23  -5   0   42.58    1.98
  23  -5   0   45.00    2.02
  23  -5   0   46.21    2.16
 -23   5   0   45.64    2.01
 -23  -5   0   42.26    2.03
 -25   5   0    0.61    0.29
  25  -5   0    1.41    0.37
 -25  -5   0    1.35    0.43
  25  -5   0    1.35    0.41
  25  -5   0    1.17    0.34
  27  -5   0   44.30    2.02
  27  -5   0   42.54    2.16
  27  -5   0   42.16    2.02
 -27   5   0   44.18    2.00
 -27  -5   0   42.53    2.05
  29  -5   0   27.06    1.44
 -29   5   0   23.36    1.34
  29  -5   0   23.92    1.51
  29  -5   0   26.56    1.38
  31  -5   0    6.70    0.71
 -31   5   0    7.98    0.76
  31  -5   0    7.34    0.80
  33   5   0   13.79    1.05
 -33   5   0   14.32    0.94
  33  -5   0   10.91    1.00
  35  -5   0    4.30    0.73
  35   5   0    3.42    0.66
  37   5   0   21.20    1.34
  37  -5   0   19.85    1.28
   0  -6   0  158.24    5.53
   0   6   0  153.02    5.74
   0  -6   0  153.29    5.69
   0  -6   0  145.75    5.58
   0  -6   0  159.45    5.68
   2  -6   0   42.26    1.58
   2   6   0   38.89    1.66
  -2  -6   0   42.65    1.58
  -2   6   0   42.59    1.65
   2  -6   0   38.70    1.56
   2  -6   0   38.34    1.65
   2  -6   0   40.48    1.63
  -2  -6   0   40.66    1.65
  -2   6   0   40.17    1.75
   4  -6   0  122.73    4.65
  -4   6   0  123.74    4.74
  -4   6   0  127.49    4.88
   4  -6   0  129.16    4.71
   4  -6   0  132.10    4.73
  -4  -6   0  129.39    4.76
   4  -6   0  127.93    4.77
  -6   6   0   -0.03    0.13
   6  -6   0    0.25    0.12
   6  -6   0    0.22    0.09
  -6   6   0    0.19    0.18
   6  -6   0    0.18    0.12
   6  -6   0    0.98    0.20
  -6  -6   0    0.12    0.13
   8  -6   0   18.28    0.89
  -8   6   0   19.13    0.89
   8  -6   0   17.71    0.82
  -8  -6   0   18.82    0.90
   8  -6   0   17.20    0.89
   8  -6   0   17.66    0.79
 -10   6   0   16.14    0.84
  10  -6   0   16.76    0.78
  10  -6   0   16.55    0.76
  10  -6   0   16.43    0.84
  10  -6   0   17.01    0.89
 -10  -6   0   15.86    0.85
  12  -6   0  150.57    5.34
  12  -6   0  145.87    5.33
  12  -6   0  140.49    5.43
 -12  -6   0  138.88    5.43
 -12   6   0  146.94    5.42
  12  -6   0  141.53    5.50
  14  -6   0   37.43    1.61
  14  -6   0   36.37    1.48
  14  -6   0   34.72    1.67
 -14  -6   0   35.61    1.60
 -14   6   0   32.43    1.54
  14  -6   0   35.76    1.50
 -16  -6   0   54.13    2.27
  16  -6   0   51.74    2.25
  16  -6   0   55.60    2.19
  16  -6   0   51.43    2.35
 -16   6   0   52.66    2.24
  18  -6   0    0.22    0.22
  18  -6   0    0.28    0.26
  18  -6   0    0.34    0.20
 -18  -6   0    0.18    0.18
 -18   6   0    0.79    0.28
 -20  -6   0   27.08    1.43
  20  -6   0   29.11    1.37
  20  -6   0   29.17    1.43
 -20   6   0   27.72    1.40
  20  -6   0   27.35    1.53
 -22  -6   0   23.09    1.27
  22  -6   0   21.99    1.16
  22  -6   0   20.18    1.29
 -22   6   0   19.57    1.17
  22  -6   0   21.97    1.20
  24  -6   0   12.94    1.02
 -24  -6   0   14.61    1.00
  24  -6   0   13.67    0.91
 -24   6   0   13.73    0.91
  24  -6   0   12.92    0.88
 -26  -6   0    4.24    0.64
 -26   6   0    3.50    0.55
  26  -6   0    4.23    0.59
  26  -6   0    4.98    0.59
  26  -6   0    3.01    0.58
 -28  -6   0   37.05    1.91
 -28   6   0   36.47    1.83
  28  -6   0   36.52    1.84
  28  -6   0   35.84    1.99
  28  -6   0   39.58    1.85
  30  -6   0   10.49    0.86
  30  -6   0   10.03    0.90
 -30   6   0    9.14    0.81
 -32   6   0    4.99    0.69
  32  -6   0    4.14    0.63
 -34   6   0    9.31    1.20
  34  -6   0   11.88    0.97
  36   6   0   11.58    0.96
  36  -6   0   10.18    1.31
   1  -7   0   85.78    3.42
   1  -7   0   92.87    3.24
   1  -7   0   87.35    3.30
  -1   7   0   90.41    3.41
  -1  -7   0   87.50    3.31
  -1  -7   0   92.40    3.42
   1  -7   0   85.32    3.39
   3  -7   0   13.31    0.69
  -3  -7   0   13.46    0.72
  -3   7   0   12.62    0.70
   3  -7   0   11.87    0.60
   3  -7   0   13.44    0.72
   3  -7   0   14.27    0.63
  -5   7   0   51.44    2.13
   5  -7   0   51.84    2.02
   5  -7   0   55.03    2.09
   5  -7   0   50.71    2.15
   5  -7   0   53.36    2.11
  -5  -7   0   52.65    2.14
   7  -7   0   57.35    2.24
   7  -7   0   60.29    2.32
  -7   7   0   58.19    2.37
   7  -7   0   55.68    2.38
  -7  -7   0   59.11    2.38
   7  -7   0   60.13    2.35
   9  -7   0   90.37    3.30
  -9  -7   0   85.37    3.37
   9  -7   0   84.31    3.23
   9  -7   0   86.21    3.36
  -9   7   0   83.25    3.35
   9  -7   0   84.15    3.37
  11  -7   0    3.83    0.32
  11  -7   0    3.84    0.34
 -11   7   0    4.35    0.46
  11  -7   0    3.74    0.45
  11  -7   0    3.72    0.46
 -11  -7   0    4.56    0.48
  13  -7   0   23.84    1.23
  13  -7   0   25.44    1.29
 -13   7   0   22.84    1.20
 -13  -7   0   23.71    1.21
  13  -7   0   27.23    1.15
  13  -7   0   24.88    1.12
  15  -7   0   12.71    0.88
  15  -7   0   14.72    0.74
  15  -7   0   13.50    0.73
 -15  -7   0   13.76    0.84
 -15   7   0   11.60    0.80
  15  -7   0   12.63    0.83
  17  -7   0   84.41    3.36
 -17   7   0   77.50    3.29
 -17  -7   0   81.46    3.34
  17  -7   0   83.62    3.22
  17  -7   0   78.74    3.42
  19  -7   0    1.19    0.34
  19  -7   0    2.12    0.35
 -19   7   0    1.65    0.40
 -19  -7   0    0.90    0.29
  19  -7   0    1.14    0.38
  21  -7   0   22.29    1.31
  21  -7   0   25.71    1.28
  21  -7   0   24.19    1.43
 -21   7   0   25.12    1.33
 -21  -7   0   22.95    1.33
  23  -7   0    5.89    0.71
  23  -7   0    9.24    0.83
 -23   7   0    6.84    0.76
 -23  -7   0    7.34    0.79
  23  -7   0    8.56    0.68
 -25   7   0   36.75    1.89
 -25  -7   0   38.17    1.99
  25  -7   0   40.99    1.97
  25  -7   0   38.70    2.05
  25  -7   0   39.72    1.89
  27  -7   0    2.72    0.53
 -27   7   0    2.16    0.52
 -27  -7   0    2.45    0.64
  27  -7   0    2.24    0.53
 -29  -7   0   18.79    1.42
 -29   7   0   22.88    1.32
  29  -7   0   21.96    1.32
  29  -7   0   21.75    1.30
 -31   7   0    0.74    0.48
  31  -7   0    0.65    0.43
  33   7   0   33.28    1.71
   0  -8   0   28.81    1.32
   0   8   0   29.07    1.31
  -2   8   0   44.42    1.86
   2  -8   0   43.11    1.85
   2   8   0   43.71    1.84
  -2  -8   0   46.19    1.88
   2  -8   0   41.95    1.88
  -4   8   0    3.07    0.38
   4  -8   0    2.78    0.34
   4  -8   0    2.33    0.24
  -4  -8   0    2.40    0.35
   4  -8   0    3.25    0.40
   6  -8   0    6.41    0.43
   6  -8   0    5.61    0.49
  -6  -8   0    6.08    0.49
   6  -8   0    5.87    0.45
  -6   8   0    5.97    0.50
  -8   8   0   76.51    3.10
   8  -8   0   78.29    3.04
   8  -8   0   76.12    3.13
   8  -8   0   80.98    3.05
  -8  -8   0   73.66    3.09
 -10   8   0    0.97    0.29
  10  -8   0    1.71    0.29
  10  -8   0    0.69    0.24
 -10  -8   0    1.06    0.29
  10  -8   0    1.24    0.30
 -12  -8   0   11.36    0.78
 -12   8   0   12.04    0.80
  12  -8   0   12.96    0.72
  12  -8   0   11.89    0.79
  12  -8   0   11.98    0.80
  14  -8   0    0.43    0.27
  14  -8   0    0.61    0.20
 -14  -8   0    0.48    0.26
 -14   8   0    0.54    0.31
  14  -8   0    0.22    0.25
 -16  -8   0   30.94    1.57
 -16   8   0   30.29    1.56
  16  -8   0   31.92    1.60
  16  -8   0   32.70    1.64
 -18   8   0   35.54    1.82
 -18  -8   0   37.16    1.85
  18  -8   0   41.50    1.91
  18  -8   0   39.03    1.94
 -20   8   0   12.94    0.93
 -20  -8   0   11.49    0.90
  20  -8   0   13.64    1.01
  20  -8   0   12.59    0.96
  22  -8   0    9.25    0.88
  22  -8   0   10.71    0.92
 -22  -8   0   10.72    0.92
 -22   8   0    8.89    0.89
 -24  -8   0   11.13    1.09
  24  -8   0   11.57    0.96
 -24   8   0   11.17    0.96
  24  -8   0   12.75    1.07
 -26   8   0    9.89    0.97
 -26  -8   0    9.61    1.03
  26  -8   0   10.93    0.97
  28  -8   0    7.83    0.90
 -28   8   0    7.84    0.91
 -28  -8   0    6.48    0.91
 -30   8   0    3.35    0.64
  30  -8   0    4.38    0.65
 -32   8   0   16.27    1.16
   1   9   0   10.48    0.67
  -1  -9   0    9.82    0.67
   1  -9   0    9.67    0.66
  -1   9   0    9.59    0.66
  -3  -9   0    0.06    0.18
  -3   9   0    0.14    0.21
   3   9   0    0.06    0.18
   3  -9   0    0.28    0.20
  -5   9   0    7.58    0.59
   5   9   0    6.13    0.51
   5  -9   0    5.97    0.55
  -5  -9   0    7.00    0.57
   5  -9   0    6.61    0.52
   7  -9   0   14.08    0.91
   7  -9   0   16.03    0.79
  -7  -9   0   15.74    0.93
   7  -9   0   14.27    0.85
  -7   9   0   17.25    0.96
   9  -9   0   19.58    0.98
  -9   9   0   17.49    1.03
  -9  -9   0   18.07    1.04
   9  -9   0   16.05    1.02
   9  -9   0   17.81    0.93
  11  -9   0    3.94    0.46
 -11   9   0    2.84    0.47
  11  -9   0    3.34    0.43
 -11  -9   0    2.97    0.47
  11  -9   0    3.55    0.51
  13  -9   0    2.10    0.43
 -13  -9   0    1.45    0.37
 -13   9   0    1.49    0.40
  13  -9   0    2.30    0.37
  13  -9   0    1.14    0.31
  15  -9   0    5.67    0.64
  15  -9   0    3.78    0.58
 -15   9   0    5.22    0.63
 -15  -9   0    4.67    0.59
  17  -9   0   13.59    0.98
  17  -9   0   12.56    0.94
 -17   9   0   12.03    0.94
 -17  -9   0   11.39    0.91
  19  -9   0    0.34    0.35
 -19  -9   0    0.34    0.39
  19  -9   0   -0.22    0.35
 -19   9   0    0.15    0.45
 -21  -9   0    3.34    0.64
  21  -9   0    2.93    0.59
 -21   9   0    3.57    0.69
  21  -9   0    2.91    0.63
 -23  -9   0    2.12    0.62
  23  -9   0    3.06    0.65
 -23   9   0    2.40    0.66
 -25   9   0    8.18    0.95
 -25  -9   0    6.54    0.90
  25  -9   0    8.55    0.97
  27  -9   0   -0.26    0.41
 -27   9   0    0.51    0.51
 -27  -9   0   -0.11    0.62
 -29   9   0    3.26    0.71
 -29  -9   0    2.12    0.75
  29  -9   0    2.87    0.65
 -31   9   0    1.57    0.55
   0 -10   0   19.82    1.10
   0  10   0   20.16    1.09
   2 -10   0   16.29    0.98
   2  10   0   18.19    1.00
  -2  10   0   17.95    1.02
  -2 -10   0   17.92    1.03
   4  10   0  178.11    6.58
  -4  10   0  171.10    6.60
  -4 -10   0  171.04    6.62
   4 -10   0  173.55    6.59
   6 -10   0   32.28    1.66
   6  10   0   36.46    1.62
   6 -10   0   34.80    1.62
  -6  10   0   31.82    1.61
  -6 -10   0   35.02    1.67
  -8 -10   0   20.80    1.18
  -8  10   0   21.21    1.18
   8  10   0   21.13    1.11
   8 -10   0   19.75    1.09
   8 -10   0   18.92    1.16
 -10 -10   0    4.86    0.61
  10  10   0    3.92    0.50
  10 -10   0    5.11    0.57
  10 -10   0    2.96    0.51
 -10  10   0    3.99    0.59
 -12 -10   0  137.30    5.55
  12 -10   0  148.75    5.45
  12 -10   0  134.53    5.57
 -12  10   0  142.88    5.55
  14 -10   0   43.30    2.23
 -14  10   0   50.72    2.28
 -14 -10   0   47.79    2.25
 -16 -10   0    9.68    0.98
  16 -10   0    9.74    0.91
 -16  10   0    9.96    0.98
  16 -10   0   10.79    0.82
  18 -10   0    0.36    0.49
 -18  10   0   -0.02    0.48
  18 -10   0    0.33    0.32
 -18 -10   0   -0.20    0.42
 -20 -10   0   81.62    3.62
 -20  10   0   84.75    3.63
  22 -10   0   52.07    2.58
 -22 -10   0   56.81    2.63
 -22  10   0   50.25    2.55
 -24 -10   0    4.12    0.82
 -24  10   0    3.37    0.77
  24 -10   0    5.43    0.86
  26 -10   0    0.81    0.54
 -26  10   0    0.75    0.59
 -26 -10   0    0.54    0.64
 -28 -10   0   41.28    2.20
  28 -10   0   43.76    2.15
   1  11   0   17.56    1.06
   1 -11   0   17.74    1.06
  -1 -11   0   15.23    1.05
  -1  11   0   18.44    1.08
  -3 -11   0    4.79    0.63
   3  11   0    6.94    0.69
  -3  11   0    3.68    0.57
   3 -11   0    7.18    0.70
  -5  11   0    1.42    0.45
   5  11   0    0.68    0.33
   5 -11   0    0.86    0.32
  -5 -11   0    1.14    0.41
  -7 -11   0    1.09    0.43
   7  11   0    0.88    0.36
  -7  11   0    0.76    0.42
   7 -11   0    0.22    0.27
   9 -11   0   26.62    1.39
  -9  11   0   25.72    1.48
   9  11   0   25.42    1.34
  -9 -11   0   25.65    1.47
  11  11   0    0.24    0.29
 -11 -11   0   -0.21    0.40
 -11  11   0   -0.05    0.45
  11 -11   0    0.06    0.37
  13 -11   0    9.66    0.98
 -13  11   0    8.16    0.91
 -13 -11   0    7.38    0.88
 -15  11   0   22.60    1.44
 -15 -11   0   20.67    1.44
  15 -11   0   20.60    1.42
 -17  11   0    1.23    0.64
 -17 -11   0    0.52    0.55
  17 -11   0    1.11    0.59
 -19 -11   0    2.62    0.74
 -19  11   0    3.35    0.77
  19 -11   0    2.36    0.73
 -21  11   0    0.53    0.64
  21 -11   0    0.58    0.63
 -21 -11   0    0.68    0.65
  23 -11   0    0.00    0.58
 -23  11   0   -0.47    0.59
 -23 -11   0    0.32    0.63
 -25  11   0   26.47    1.63
  25 -11   0   26.75    1.61
 -25 -11   0   23.20    1.62
   0 -12   0    0.43    0.38
   0  12   0   -0.26    0.40
  -2  12   0   -0.61    0.35
   2  12   0   -0.03    0.40
   2 -12   0    0.25    0.34
  -2 -12   0   -0.13    0.38
  -4 -12   0    7.86    0.88
  -4  12   0    8.33    0.87
   4 -12   0    8.20    0.84
   4  12   0    9.35    0.88
   6  12   0    2.79    0.53
   6 -12   0    2.52    0.51
  -6  12   0    2.37    0.61
  -6 -12   0    2.20    0.59
  -8  12   0    0.38    0.50
   8 -12   0    0.19    0.36
   8  12   0    0.80    0.37
  -8 -12   0    0.90    0.49
 -10  12   0    1.18    0.59
 -10 -12   0    1.69    0.59
 -12 -12   0    1.80    0.65
 -12  12   0    2.29    0.69
 -14 -12   0    1.18    0.63
 -14  12   0    1.23    0.66
 -16  12   0   -0.09    0.67
 -16 -12   0   -0.45    0.55
 -18 -12   0    0.02    0.67
 -18  12   0   -0.31    0.61
 -20  12   0    7.71    1.06
 -20 -12   0    6.84    0.98
 -22  12   0    0.77    0.68
 -22 -12   0    0.05    0.71
   1  13   0   52.39    2.48
  -1 -13   0   52.20    2.54
  -1  13   0   55.94    2.54
   1 -13   0   53.92    2.54
   3  13   0    6.72    0.81
  -3  13   0    6.93    0.86
  -3 -13   0    5.31    0.81
   3 -13   0    7.74    0.83
   5  13   0    6.48    0.79
   5 -13   0    6.24    0.81
  -5 -13   0    5.98    0.84
  -5  13   0    4.62    0.78
   7  13   0   24.95    1.46
  -7 -13   0   23.80    1.53
  -7  13   0   23.81    1.56
  -9  13   0   64.94    2.96
  -9 -13   0   63.22    2.98
 -11  13   0    0.44    0.60
 -11 -13   0    0.50    0.64
 -13 -13   0   14.84    1.39
 -13  13   0   16.89    1.42
 -15  13   0   18.41    1.53
 -15 -13   0   22.06    1.58
 -17 -13   0   39.57    2.24
 -17  13   0   41.21    2.23
   0 -14   0    1.98    0.64
   0  14   0    1.47    0.65
  -2 -14   0    0.97    0.54
  -2  14   0    0.32    0.53
   2 -14   0   -0.43    0.44
   2  14   0   -0.56    0.44
  -4  14   0    6.57    0.88
  -4 -14   0    5.34    0.82
   4  14   0    6.57    0.84
  -6 -14   0    0.39    0.57
  -6  14   0    1.12    0.63
  -8  14   0    0.21    0.66
  -8 -14   0   -0.26    0.59
   0   0   1   -0.01    0.01
   0   0  -1    0.00    0.00
  -2   0  -1    0.17    0.03
  -2   0   1    0.25    0.04
   2   0  -1    0.23    0.04
   4   0  -1    0.10    0.05
  -4   0  -1    0.21    0.06
  -6   0  -1    0.25    0.08
   6   0  -1    0.13    0.08
   8   0  -1    0.02    0.08
  10   0   1   -0.08    0.08
  10   0  -1    0.15    0.11
  12   0   1   -0.05    0.10
 -12   0   1   -0.09    0.11
  12   0  -1    0.05    0.09
  12   0   1    0.33    0.12
 -14   0  -1    0.08    0.11
  14   0  -1    0.06    0.10
  14   0   1   -0.15    0.10
  14   0   1    0.61    0.15
  14   0  -1    0.07    0.11
 -14   0   1    0.17    0.11
  16   0   1    0.87    0.21
 -16   0  -1    0.50    0.14
  16   0  -1    0.05    0.14
 -16   0   1    0.20    0.14
  16   0   1    0.29    0.16
  16   0  -1    0.57    0.16
  18   0  -1    0.52    0.17
 -18   0  -1    0.02    0.12
  18   0   1    0.21    0.15
 -18   0   1    0.05    0.13
  18   0   1   -0.04    0.12
  18   0  -1    0.50    0.17
  20   0  -1    0.61    0.20
 -20   0   1    0.07    0.14
  20   0   1    0.58    0.20
  20   0  -1    0.12    0.16
  20   0   1    0.12    0.16
 -20   0  -1    0.39    0.18
  22   0   1    0.34    0.18
  22   0  -1    0.23    0.18
  22   0  -1    0.05    0.15
  22   0   1    0.17    0.19
 -22   0   1    0.18    0.16
 -22   0  -1    0.11    0.14
  24   0   1    0.38    0.24
  24   0  -1    0.68    0.28
  24   0  -1    0.18    0.20
  24   0   1    0.14    0.19
 -24   0   1    0.09    0.18
  24   0  -1    0.20    0.19
 -24   0  -1    0.16    0.15
  26   0   1    0.30    0.25
  26   0  -1    1.30    0.30
 -26   0   1    0.41    0.20
  26   0  -1    0.28    0.23
 -26   0  -1    1.18    0.26
 -28   0   1    0.33    0.18
  28   0  -1   -0.12    0.22
  28   0   1   -0.18    0.23
  28   0   1   -0.01    0.22
  30   0   1    0.12    0.27
  30   0  -1    0.46    0.33
  32   0  -1    0.26    0.39
  32   0   1   -0.06    0.36
  34   0   1    0.57    0.47
  34   0  -1    0.72    0.53
  36   0   1   -0.19    0.45
  36   0  -1   -0.11    0.52
  38   0  -1   -0.05    0.58
  38   0   1    0.06    0.52
  -1  -1  -1    0.36    0.04
   1  -1   1    0.63    0.07
   1   1  -1    0.46    0.04
  -1   1  -1    0.26    0.06
   1  -1  -1    0.59    0.06
   3  -1   1  158.65    5.67
   3  -1  -1  155.27    5.66
  -3   1  -1  158.54    5.66
   5  -1   1  234.79    8.52
   5  -1  -1  242.18    8.52
  -5   1  -1  234.28    8.52
   7  -1   1    3.16    0.24
   7   1  -1    2.88    0.17
  -7   1  -1    2.95    0.23
   7  -1  -1    2.84    0.21
   9  -1   1    0.67    0.14
   9   1  -1    0.58    0.10
  -9   1  -1    0.74    0.16
   9  -1  -1    0.30    0.10
  11  -1   1   90.90    3.44
 -11   1   1   89.97    3.38
  11   1  -1   90.93    3.33
 -11  -1  -1   90.12    3.38
  11  -1   1   91.51    3.41
  11  -1  -1   87.75    3.40
  13   1  -1  109.79    4.10
  13  -1   1  111.47    4.14
 -13  -1  -1  112.35    4.15
  13  -1   1  117.76    4.19
 -13   1   1  107.06    4.13
  13  -1  -1  118.91    4.19
 -13  -1   1  106.62    4.13
  13   1   1  111.28    4.14
  13   1   1  107.64    4.10
 -13  -1   1  115.25    4.14
 -13   1  -1  109.02    4.11
  13  -1  -1  105.43    4.10
  15  -1   1   15.24    0.73
 -15  -1  -1   14.61    0.69
 -15  -1  -1   14.68    0.74
  15  -1   1   14.28    0.75
  15   1  -1   13.93    0.69
  15  -1   1   13.73    0.74
  15   1  -1   13.84    0.68
 -15   1   1   14.38    0.71
 -15   1  -1   13.97    0.69
  15  -1  -1   13.36    0.68
  15  -1  -1   13.88    0.75
  15   1   1   13.41    0.68
 -15  -1   1   15.49    0.74
 -15  -1   1   14.81    0.72
  15   1   1   14.41    0.71
 -17  -1  -1   15.40    0.75
  17  -1   1   16.01    0.83
  17   1  -1   16.14    0.76
  17  -1   1   15.78    0.79
  17  -1   1   15.56    0.82
  17   1  -1   14.86    0.76
 -17   1   1   14.83    0.76
 -17   1  -1   15.39    0.76
 -17  -1   1   16.25    0.80
 -17  -1   1   14.73    0.76
  17   1   1   14.36    0.75
  17  -1  -1   14.84    0.75
  17  -1  -1   15.43    0.82
  17   1   1   15.01    0.77
  19  -1   1   36.82    1.59
 -19   1   1   35.88    1.52
  19   1  -1   34.90    1.52
  19  -1   1   33.39    1.56
 -19  -1  -1   38.16    1.49
  19   1  -1   36.14    1.49
  19  -1   1   34.56    1.51
 -19  -1   1   36.45    1.52
  19  -1  -1   34.02    1.49
  19  -1  -1   34.92    1.53
  19   1   1   33.65    1.50
  19  -1  -1   32.36    1.56
  19   1   1   35.00    1.50
 -19   1  -1   36.37    1.50
  21   1  -1   86.41    3.44
  21   1  -1   85.88    3.36
 -21  -1  -1   90.76    3.38
  21  -1   1   84.34    3.40
  21  -1   1   87.30    3.50
 -21   1   1   91.34    3.42
  21  -1  -1   85.95    3.45
  21  -1  -1   87.09    3.50
 -21  -1   1   94.02    3.42
 -21   1  -1   84.43    3.38
  21  -1  -1   88.79    3.39
  21   1   1   86.24    3.42
  21   1   1   87.96    3.40
  23  -1   1    0.66    0.22
  23   1  -1    1.49    0.28
 -23   1   1    0.68    0.23
 -23  -1  -1    1.07    0.21
  23  -1   1    0.64    0.25
  23  -1   1    1.15    0.30
 -23  -1   1    1.17    0.25
  23  -1  -1    1.05    0.29
  23   1   1    1.56    0.29
 -23   1  -1    1.06    0.25
  23  -1  -1    1.05    0.25
  23  -1  -1    0.68    0.25
  25  -1   1    0.27    0.23
 -25   1   1    0.90    0.24
  25   1  -1    1.06    0.30
  25  -1   1    0.56    0.24
  25  -1   1    0.72    0.26
  25  -1  -1    0.99    0.27
 -25   1  -1    0.33    0.21
  25   1   1    2.18    0.35
  25  -1  -1    0.40    0.25
  25  -1  -1    0.81    0.28
 -25  -1   1    0.65    0.22
  27  -1   1    6.18    0.68
  27  -1   1    5.49    0.60
 -27   1   1    5.69    0.56
  27  -1   1    5.64    0.53
  27   1  -1    5.42    0.59
 -27   1  -1    5.61    0.49
  27  -1  -1    5.71    0.65
  27  -1  -1    4.76    0.51
 -27  -1   1    6.26    0.50
  27  -1  -1    4.96    0.59
  27   1   1    5.32    0.50
 -29   1   1   38.82    1.72
  29  -1   1   40.87    1.75
  29   1  -1   37.31    1.80
  29  -1   1   36.52    1.79
  29  -1  -1   37.83    1.81
  29   1   1   34.73    1.77
  31   1  -1    5.34    0.69
  31  -1   1    6.30    0.71
  31   1   1    6.13    0.73
  31  -1  -1    6.11    0.71
  33   1  -1    3.34    0.63
  33  -1   1    3.54    0.63
  33   1   1    3.40    0.66
  33  -1  -1    3.31    0.62
  35   1  -1    2.59    0.63
  35  -1   1    3.09    0.63
  35   1   1    3.73    0.67
  35  -1  -1    2.91    0.68
  37   1  -1   15.25    1.19
  37  -1   1   16.23    1.18
  37   1   1   18.11    1.21
  37  -1  -1   14.22    1.14
  39  -1   1    2.81    0.65
  39   1  -1    5.61    0.83
  39   1   1    4.18    0.72
  39  -1  -1    3.70    0.71
   0  -2   1   33.06    1.22
   0   2  -1   33.37    1.23
   0  -2   1   34.91    1.23
   0  -2  -1   32.25    1.22
   0   2   1   31.63    1.26
  -2   2   1    7.28    0.39
   2  -2   1    7.39    0.35
   2   2  -1    7.97    0.30
   2   2   1    7.58    0.32
   2  -2  -1    8.12    0.35
  -2   2  -1    7.18    0.36
   4  -2   1   34.28    1.28
  -4   2   1   31.27    1.31
  -4   2  -1   32.33    1.29
   4  -2  -1   33.02    1.27
   6  -2   1   29.77    1.19
  -6   2  -1   28.21    1.20
   6  -2  -1   29.70    1.18
   8  -2   1    3.93    0.30
  -8   2  -1    3.02    0.28
   8  -2  -1    3.52    0.27
  10  -2   1    2.25    0.25
 -10  -2  -1    2.30    0.24
  10  -2   1    2.18    0.23
 -10   2   1    1.93    0.22
  10  -2   1    1.33    0.22
  10  -2   1    2.25    0.28
 -10   2  -1    1.91    0.20
 -10  -2   1    2.27    0.19
  10  -2  -1    2.03    0.21
  10  -2  -1    1.61    0.23
 -10   2  -1    1.66    0.25
 -12  -2  -1   35.86    1.47
  12   2  -1   35.37    1.38
  12  -2   1   35.11    1.44
  12  -2   1   35.81    1.45
  12  -2   1   35.54    1.52
  12  -2   1   33.33    1.50
 -12   2   1   36.35    1.45
 -12  -2   1   36.21    1.45
  12  -2  -1   37.01    1.45
 -12  -2   1   36.56    1.43
 -12   2  -1   36.49    1.44
  12  -2  -1   35.01    1.43
  12  -2  -1   35.50    1.52
  14  -2   1    0.20    0.14
 -14   2   1    0.10    0.11
 -14  -2  -1    0.11    0.09
  14  -2   1    0.23    0.13
 -14  -2  -1    0.25    0.17
  14  -2   1    0.29    0.16
  14   2  -1    0.23    0.09
  14  -2   1    0.01    0.13
  14  -2  -1    0.26    0.11
  14  -2  -1    0.18    0.15
 -14   2  -1    0.13    0.13
 -14  -2   1    0.01    0.10
  14  -2  -1   -0.05    0.11
 -14  -2   1    0.15    0.13
 -16  -2  -1    2.45    0.33
  16  -2   1    1.57    0.29
  16  -2   1    1.35    0.28
 -16   2   1    1.74    0.26
 -16  -2  -1    1.84    0.22
  16  -2   1    1.88    0.28
  16  -2   1    2.98    0.32
  16   2  -1    1.70    0.22
  16   2  -1    1.68    0.24
 -16  -2   1    1.82    0.28
  16  -2  -1    1.90    0.31
 -16   2  -1    1.59    0.25
  16  -2  -1    1.88    0.27
  16   2   1    1.54    0.22
  16  -2  -1    1.56    0.25
 -16  -2   1    1.81    0.26
 -18  -2  -1    8.81    0.60
  18  -2   1    8.04    0.54
  18  -2   1    7.96    0.59
  18  -2   1    7.67    0.53
 -18  -2  -1    7.97    0.47
 -18   2   1    8.63    0.54
  18   2  -1    7.45    0.50
  18  -2   1    8.27    0.58
 -18   2  -1    7.91    0.52
  18  -2  -1    9.07    0.57
 -18  -2   1    8.33    0.56
  18   2   1    8.50    0.54
  18  -2  -1    7.95    0.59
 -18  -2   1    9.09    0.52
  18  -2  -1    8.00    0.52
 -20   2   1    3.44    0.39
  20  -2   1    3.65    0.45
 -20  -2  -1    3.47    0.44
  20   2  -1    3.38    0.32
  20  -2   1    2.82    0.38
  20  -2   1    3.75    0.41
 -20  -2   1    3.54    0.37
 -20  -2   1    3.89    0.44
  20  -2  -1    3.46    0.45
 -20   2  -1    3.81    0.40
  20  -2  -1    3.68    0.39
  20  -2  -1    3.50    0.41
  20   2   1    4.07    0.37
  22  -2   1   11.12    0.71
  22  -2   1   11.88    0.72
 -22   2   1   11.91    0.71
  22   2  -1   11.23    0.67
  22  -2   1   12.56    0.80
  22  -2  -1   11.77    0.79
  22   2   1   11.52    0.69
 -22   2  -1   11.57    0.69
  22  -2  -1   10.72    0.69
  22  -2  -1   12.21    0.75
  24  -2   1    1.82    0.37
  24  -2   1    1.81    0.39
 -24   2   1    3.32    0.40
  24   2  -1    2.25    0.34
  24  -2   1    2.38    0.38
  24  -2  -1    2.24    0.42
  24  -2  -1    2.39    0.37
  24   2   1    2.33    0.37
  24  -2  -1    2.04    0.38
 -24   2  -1    2.28    0.34
  26  -2   1    0.74    0.30
  26  -2   1    0.86    0.32
 -26   2   1    1.56    0.32
  26  -2   1    1.13    0.30
  26   2   1    0.84    0.26
 -26   2  -1    0.89    0.25
  26  -2  -1    1.31    0.31
  26  -2  -1    1.15    0.35
  26  -2  -1    1.33    0.34
  28  -2   1    7.19    0.71
  28  -2   1    8.04    0.64
 -28   2   1    8.56    0.63
  28  -2   1    7.46    0.67
  28   2   1    8.39    0.72
  28  -2  -1    9.52    0.63
 -28   2  -1    8.78    0.63
  28  -2  -1    6.96    0.73
  28  -2  -1    7.55    0.70
  30   2  -1   -0.02    0.35
  30  -2   1   -0.10    0.30
 -30   2   1    0.27    0.25
  30  -2   1    0.72    0.31
  30  -2   1    0.33    0.24
  30  -2  -1   -0.03    0.31
  30  -2  -1    0.39    0.33
  32   2  -1    0.36    0.41
  32  -2   1    0.08    0.40
  32  -2  -1    0.23    0.41
  32   2   1    0.75    0.46
  34   2  -1    0.15    0.49
  34  -2   1   -0.37    0.42
  34   2   1   -0.49    0.47
  34  -2  -1    0.45    0.48
  36  -2   1    1.43    0.60
  36   2  -1    1.22    0.57
  36  -2  -1    0.88    0.57
  36   2   1    1.94    0.62
  38  -2   1    1.76    0.64
  38   2  -1    2.92    0.73
  38  -2  -1    2.81    0.69
  38   2   1    3.21    0.69
   1   3  -1    3.32    0.19
  -1   3   1    4.13    0.26
  -1  -3  -1    2.96    0.16
  -1  -3  -1    3.66    0.17
   1  -3   1    3.29    0.19
   1  -3  -1    3.37    0.19
  -1   3  -1    3.01    0.21
  -1  -3   1    3.04    0.15
  -1  -3   1    3.37    0.15
   1   3   1    3.06    0.22
   3  -3   1   25.78    1.05
  -3   3   1   26.95    1.11
   3   3  -1   27.10    0.98
  -3   3  -1   25.36    1.07
   3   3   1   25.90    1.00
   3  -3  -1   25.93    1.04
  -5   3   1  107.42    4.00
   5  -3   1  108.08    3.94
   5  -3  -1  105.96    3.92
  -5   3  -1  103.56    3.96
   7  -3   1   10.71    0.56
   7  -3   1   10.39    0.50
  -7   3   1   10.69    0.50
  -7  -3  -1   11.18    0.51
   7  -3   1    9.83    0.54
   7  -3  -1    9.65    0.53
  -7  -3   1   10.57    0.50
   7  -3  -1   11.00    0.50
  -7   3  -1   10.35    0.48
  -7   3  -1    9.71    0.57
   9  -3   1   14.21    0.72
  -9  -3  -1   13.57    0.66
  -9   3   1   14.26    0.65
   9  -3   1   14.09    0.66
   9  -3   1   13.32    0.70
   9  -3  -1   13.41    0.70
  -9   3  -1   13.22    0.63
  -9  -3   1   14.38    0.66
  -9   3  -1   13.54    0.73
   9  -3  -1   15.30    0.65
   9  -3  -1   15.31    0.64
  11  -3   1   34.18    1.34
 -11   3   1   33.03    1.37
 -11  -3  -1   33.70    1.38
  11  -3   1   34.52    1.46
  11  -3   1   31.44    1.44
  11  -3   1   35.11    1.38
 -11  -3   1   33.43    1.37
  11  -3  -1   34.55    1.35
 -11   3  -1   32.93    1.35
  11  -3  -1   33.32    1.36
  11  -3  -1   31.76    1.43
 -11   3  -1   32.15    1.47
 -13   3   1   34.48    1.46
  13  -3   1   34.65    1.44
  13  -3   1   36.03    1.48
  13  -3   1   33.47    1.55
 -13  -3  -1   33.92    1.47
  13  -3   1   37.78    1.57
  13   3  -1   36.68    1.37
 -13   3  -1   36.92    1.46
  13  -3  -1   34.41    1.45
  13  -3  -1   33.89    1.44
  13  -3  -1   34.05    1.55
 -13  -3   1   37.54    1.48
 -15   3   1    0.81    0.22
  15  -3   1    1.09    0.21
  15  -3   1    0.67    0.20
 -15  -3  -1    1.27    0.23
  15  -3   1    0.65    0.22
  15  -3   1    0.70    0.20
 -15  -3   1    0.99    0.21
  15  -3  -1    1.66    0.24
  17  -3   1   14.72    0.87
 -17  -3  -1   15.22    0.82
  17  -3   1   14.66    0.77
 -17   3   1   15.49    0.80
  17  -3   1   14.48    0.79
  17  -3  -1   16.39    0.90
 -17  -3   1   14.53    0.79
  17  -3  -1   13.41    0.76
 -17   3  -1   15.79    0.79
  17  -3  -1   13.83    0.76
 -19  -3  -1    3.83    0.46
  19   3  -1    4.54    0.38
 -19   3   1    3.83    0.43
  19  -3   1    3.93    0.49
  19  -3   1    4.31    0.45
  19  -3   1    4.09    0.44
  19  -3  -1    4.63    0.48
  19  -3  -1    4.45    0.40
  19  -3  -1    4.44    0.46
 -19  -3   1    4.72    0.48
 -19   3  -1    5.56    0.44
  21   3  -1   33.53    1.47
  21  -3   1   33.45    1.52
 -21   3   1   32.88    1.51
  21  -3   1   31.76    1.50
  21  -3   1   33.95    1.63
 -21  -3  -1   34.53    1.57
 -21  -3   1   32.87    1.53
  21   3   1   32.91    1.50
 -21   3  -1   32.36    1.50
  21  -3  -1   31.71    1.61
  21  -3  -1   35.81    1.55
  21  -3  -1   33.28    1.50
  23  -3   1    0.66    0.27
  23   3  -1    0.29    0.16
  23  -3   1    0.07    0.19
 -23   3   1    0.16    0.21
  23  -3   1   -0.15    0.21
 -23  -3  -1    0.57    0.36
 -23   3  -1    0.23    0.20
  23   3   1    0.02    0.17
  23  -3  -1   -0.05    0.19
  23  -3  -1    0.64    0.27
  23  -3  -1    0.89    0.30
 -23  -3   1    1.02    0.36
  25  -3   1    4.00    0.55
 -25   3   1    3.36    0.44
  25  -3   1    3.73    0.47
  25  -3   1    3.36    0.48
  25  -3  -1    3.56    0.51
 -25   3  -1    3.74    0.45
  25  -3  -1    3.40    0.43
  25  -3  -1    3.61    0.53
  25   3   1    3.61    0.45
  27  -3   1    1.15    0.35
  27  -3   1    0.27    0.23
  27  -3   1    0.23    0.28
 -27   3   1    0.59    0.26
  27  -3  -1    0.38    0.30
  27  -3  -1    0.30    0.27
 -27   3  -1    0.34    0.23
  27   3   1    0.13    0.23
  27  -3  -1    0.73    0.25
  29  -3   1   15.76    1.01
  29  -3   1   15.71    1.06
  29  -3   1   14.86    0.92
 -29   3   1   13.81    0.89
  29  -3  -1   14.20    1.04
 -29   3  -1   14.42    0.88
  29  -3  -1   15.09    1.00
  29  -3  -1   13.77    0.86
  31   3  -1    1.65    0.48
 -31   3   1    1.35    0.36
  31  -3   1    1.67    0.50
  31  -3   1    1.56    0.47
  31  -3   1    1.68    0.37
  31  -3  -1    2.68    0.57
  31  -3  -1    2.28    0.54
  33   3  -1    4.36    0.71
  33  -3   1    3.68    0.68
  33  -3  -1    4.62    0.72
  33   3   1    4.37    0.70
  35   3  -1   -0.41    0.47
  35  -3   1    0.00    0.46
  35  -3  -1   -0.09    0.47
  35   3   1    0.03    0.48
  37   3  -1    5.20    0.79
  37  -3   1    4.46    0.76
  37  -3  -1    5.08    0.77
  37   3   1    6.67    0.88
   0  -4  -1  264.49    9.14
   0   4   1  242.93    9.23
   0   4  -1  247.55    9.20
   0  -4   1  250.77    9.18
   0  -4  -1  269.09    9.20
   0  -4  -1  264.42    9.21
   0  -4   1  247.78    9.19
   0  -4   1  255.96    9.13
   2  -4   1   37.59    1.41
   2   4  -1   35.57    1.40
   2  -4   1   37.25    1.41
  -2  -4  -1   37.37    1.43
  -2   4   1   39.07    1.43
   2  -4   1   35.93    1.43
  -2   4   1   35.34    1.50
  -2   4  -1   34.61    1.46
  -2  -4   1   37.10    1.43
   2  -4  -1   36.73    1.41
   2  -4  -1   36.75    1.44
  -2  -4   1   35.69    1.42
   2   4   1   35.39    1.43
   4  -4   1   26.08    1.04
  -4   4   1   25.74    1.16
  -4  -4  -1   26.53    1.07
   4   4  -1   26.17    1.00
   4  -4   1   26.61    1.07
   4  -4   1   24.55    1.07
  -4   4   1   25.84    1.06
  -4   4  -1   26.17    1.13
   4   4   1   25.05    1.02
  -4  -4   1   27.22    1.07
  -4   4  -1   26.46    1.06
   4  -4  -1   26.21    1.07
   4  -4  -1   25.70    1.07
   6  -4   1   29.93    1.28
  -6   4   1   31.44    1.37
   6  -4   1   30.88    1.25
  -6   4   1   30.77    1.24
  -6  -4  -1   30.65    1.26
   6   4  -1   31.56    1.13
  -6   4  -1   29.79    1.33
   6  -4  -1   30.21    1.25
  -6  -4   1   32.10    1.26
   6  -4  -1   29.96    1.27
  -6   4  -1   31.11    1.24
  -8  -4  -1  266.41    9.90
   8  -4   1  275.42    9.90
  -8   4   1  276.03    9.88
   8  -4   1  282.49    9.97
  -8   4  -1  259.12    9.87
  -8  -4   1  270.06    9.89
   8  -4  -1  279.95    9.95
  -8   4  -1  264.40   10.00
   8  -4  -1  281.99    9.89
   8  -4  -1  279.81    9.85
 -10  -4  -1   81.43    3.05
 -10   4   1   79.35    3.03
  10  -4   1   79.52    2.98
  10  -4   1   79.95    3.04
  10  -4   1   78.39    3.12
 -10   4  -1   76.99    3.15
  10  -4  -1   82.77    3.00
  10  -4  -1   79.35    3.11
  10  -4  -1   80.96    3.03
 -10  -4   1   80.96    3.04
 -10   4  -1   77.61    3.01
  12  -4   1   40.11    1.62
 -12   4   1   39.65    1.61
 -12  -4  -1   40.07    1.63
  12  -4   1   37.41    1.69
  12  -4   1   38.40    1.56
 -12  -4   1   37.66    1.60
  12  -4  -1   38.69    1.69
 -12   4  -1   36.49    1.72
  12  -4  -1   38.53    1.60
 -12   4  -1   38.87    1.59
  12  -4  -1   41.49    1.58
  14  -4   1    0.71    0.19
  14  -4   1    0.32    0.16
 -14   4   1    1.08    0.22
 -14  -4  -1    0.41    0.17
  14  -4   1    0.26    0.20
  14  -4  -1    0.54    0.22
  14  -4  -1    0.65    0.19
  14  -4  -1    0.39    0.16
 -14   4  -1    0.68    0.17
 -14  -4   1    0.18    0.15
  16  -4   1  149.99    5.52
 -16  -4  -1  143.95    5.57
 -16   4   1  144.55    5.54
  16  -4   1  150.33    5.57
  16  -4   1  149.73    5.68
 -16  -4   1  148.08    5.55
  16  -4  -1  149.17    5.53
  16  -4  -1  150.44    5.55
 -16   4  -1  150.41    5.54
  16  -4  -1  143.92    5.66
  18  -4   1   61.96    2.63
  18  -4   1   63.31    2.49
 -18  -4  -1   59.45    2.52
  18  -4   1   61.74    2.51
 -18   4   1   60.97    2.50
 -18  -4   1   60.08    2.50
 -18   4  -1   59.35    2.48
  18  -4  -1   60.81    2.49
  18  -4  -1   63.20    2.64
  18  -4  -1   62.22    2.49
 -20  -4  -1    1.96    0.39
  20  -4   1    4.29    0.46
  20  -4   1    2.17    0.35
 -20   4   1    2.01    0.36
  20  -4   1    2.81    0.45
 -20   4  -1    2.59    0.38
  20  -4  -1    2.12    0.36
  20  -4  -1    2.89    0.38
 -20  -4   1    2.97    0.41
  20  -4  -1    2.11    0.40
  22  -4   1    0.58    0.25
 -22  -4  -1    1.42    0.37
 -22   4   1    0.42    0.24
  22   4  -1    0.65    0.21
  22  -4   1    0.40    0.24
  22  -4   1    0.14    0.25
  22  -4  -1    0.40    0.27
  22   4   1    0.20    0.22
 -22  -4   1    0.38    0.28
 -22   4  -1    0.46    0.24
  22  -4  -1    0.29    0.26
 -24   4   1   56.52    2.51
 -24  -4  -1   61.30    2.58
  24  -4   1   59.20    2.67
  24  -4   1   59.97    2.53
  24  -4   1   58.31    2.52
  24  -4  -1   60.89    2.52
  24  -4  -1   57.56    2.64
  24   4   1   59.05    2.48
 -24   4  -1   57.48    2.49
 -24  -4   1   61.40    2.56
  24  -4  -1   61.35    2.56
  26  -4   1   41.50    2.09
  26  -4   1   42.29    1.95
 -26   4   1   48.50    2.00
  26  -4   1   43.91    1.99
 -26   4  -1   42.40    1.94
  26  -4  -1   42.88    2.00
  26   4   1   41.47    1.90
 -26  -4   1   40.97    1.98
  26  -4  -1   42.59    1.93
  26  -4  -1   44.28    2.12
  28  -4   1    3.11    0.54
 -28   4   1    3.31    0.48
  28  -4   1    3.57    0.55
  28  -4   1    3.89    0.50
  28  -4  -1    3.40    0.59
 -28   4  -1    2.47    0.41
  28  -4  -1    3.85    0.51
  28  -4  -1    3.83    0.56
 -30   4   1    1.50    0.36
  30  -4   1    1.15    0.35
  30  -4   1    1.28    0.43
  30  -4   1    1.15    0.41
  30  -4  -1    1.36    0.45
 -30   4  -1    1.13    0.32
  30  -4  -1    1.26    0.46
  30  -4  -1    1.83    0.42
  32  -4   1   31.08    1.66
  32  -4   1   33.32    1.61
  32   4  -1   31.82    1.73
 -32   4   1   31.84    1.61
  32  -4  -1   31.67    1.68
  34   4  -1   32.98    1.70
  34  -4   1   31.60    1.65
  34   4   1   29.75    1.68
  34  -4  -1   27.15    1.62
  36   4  -1    0.00    0.53
  36  -4   1   -0.04    0.48
  36  -4  -1    0.18    0.46
  36   4   1    0.52    0.56
  38  -4   1    2.45    0.57
  38   4  -1    1.34    0.64
  38   4   1    2.67    0.66
  38  -4  -1    1.67    0.59
   1  -5   1    2.36    0.22
  -1  -5  -1    2.61    0.14
   1  -5   1    2.38    0.21
  -1  -5  -1    2.45    0.24
   1   5  -1    2.15    0.23
  -1   5   1    2.67    0.21
  -1  -5  -1    2.15    0.17
   1  -5   1    2.33    0.17
  -1   5   1    2.46    0.30
  -1  -5  -1    2.32    0.22
  -1  -5   1    2.63    0.12
   1  -5  -1    1.99    0.23
   1  -5  -1    2.43    0.21
  -1  -5   1    2.25    0.24
  -1   5  -1    2.07    0.27
   1  -5  -1    2.44    0.18
   1   5   1    3.08    0.27
  -1  -5   1    2.02    0.19
   1  -5  -1    2.42    0.24
  -1  -5   1    2.14    0.11
  -3   5   1    5.48    0.34
   3   5  -1    5.75    0.33
  -3  -5  -1    5.24    0.34
  -3   5   1    4.81    0.41
   3  -5   1    5.63    0.33
  -3  -5  -1    5.38    0.31
   3  -5   1    5.76    0.36
   3  -5   1    5.17    0.33
  -3   5  -1    6.51    0.36
   3  -5  -1    5.06    0.29
  -3   5  -1    4.80    0.39
   3  -5  -1    5.55    0.36
   3  -5  -1    5.51    0.33
  -3  -5   1    5.94    0.36
   3  -5  -1    5.22    0.33
   5  -5   1    0.64    0.14
   5   5  -1    0.30    0.10
   5  -5   1    0.71    0.15
   5  -5   1    0.38    0.11
  -5  -5  -1    0.49    0.14
  -5   5   1    0.45    0.13
   5  -5  -1    0.68    0.14
  -5   5  -1    0.34    0.17
   5  -5  -1    0.47    0.15
  -5  -5   1    0.98    0.16
   5  -5  -1    0.78    0.12
   5  -5  -1    0.43    0.11
  -5   5  -1    0.27    0.12
  -7  -5  -1   10.34    0.56
  -7   5   1    9.69    0.54
   7  -5   1    9.73    0.51
   7  -5   1    9.56    0.55
   7  -5   1   10.37    0.48
   7  -5   1   10.20    0.58
   7  -5  -1   10.55    0.50
  -7   5  -1   10.40    0.55
   7  -5  -1   11.37    0.57
   7  -5  -1   10.38    0.58
  -7  -5   1    9.96    0.54
  -7   5  -1    9.84    0.64
   7  -5  -1    9.96    0.49
   9  -5   1   -0.10    0.11
   9  -5   1    0.03    0.08
   9  -5   1    0.03    0.09
  -9  -5  -1    0.58    0.16
  -9   5   1    0.15    0.11
  -9  -5   1    0.01    0.08
   9  -5  -1    0.57    0.18
   9  -5  -1    0.11    0.09
   9  -5  -1    0.28    0.11
   9  -5  -1    0.39    0.15
  -9   5  -1    0.11    0.19
  -9   5  -1    0.05    0.12
  11  -5   1    1.40    0.28
 -11   5   1    2.01    0.28
 -11  -5  -1    1.89    0.27
  11  -5   1    1.97    0.27
  11  -5  -1    2.50    0.26
  11  -5  -1    2.25    0.32
 -11   5  -1    1.80    0.34
 -11  -5   1    1.31    0.24
  11  -5  -1    1.85    0.26
 -11   5  -1    1.50    0.23
 -13   5   1    5.87    0.45
  13  -5   1    5.18    0.43
  13  -5   1    5.07    0.49
  13  -5   1    6.01    0.40
 -13  -5  -1    6.19    0.45
 -13   5  -1    6.78    0.46
  13  -5  -1    5.78    0.51
  13  -5  -1    6.09    0.45
 -13  -5   1    6.15    0.43
  13  -5  -1    6.45    0.42
  15  -5   1    1.25    0.24
  15  -5   1   -0.07    0.17
  15  -5   1   -0.20    0.14
 -15  -5  -1    0.06    0.16
 -15   5   1   -0.08    0.12
  15  -5  -1    0.34    0.16
 -15   5  -1    0.16    0.18
 -15  -5   1   -0.12    0.15
  15  -5  -1    0.05    0.15
  15  -5  -1    0.11    0.19
  17  -5   1    6.87    0.62
  17  -5   1    6.63    0.53
  17  -5   1    6.60    0.48
 -17  -5  -1    5.83    0.52
 -17   5   1    6.69    0.54
  17  -5  -1    7.09    0.53
  17  -5  -1    7.34    0.51
  17  -5  -1    7.17    0.62
 -17  -5   1    5.72    0.50
 -17   5  -1    5.85    0.51
  19  -5   1    0.28    0.21
 -19  -5  -1    0.03    0.16
  19  -5   1    0.17    0.21
 -19   5   1    0.05    0.22
  19  -5   1    0.07    0.22
  19  -5  -1    0.59    0.25
 -19  -5   1    0.31    0.22
  19  -5  -1    0.09    0.23
 -19   5  -1   -0.01    0.20
  19  -5  -1    0.05    0.19
 -21  -5  -1    0.80    0.34
  21  -5   1    0.39    0.25
  21  -5   1    0.46    0.28
 -21   5   1    0.34    0.26
  21  -5   1    0.45    0.24
  21  -5  -1    0.76    0.27
  21  -5  -1    0.40    0.25
 -21  -5   1    0.61    0.27
  21  -5  -1    0.52    0.29
 -21   5  -1    0.59    0.28
  23  -5   1    5.51    0.58
  23  -5   1    6.11    0.57
 -23   5   1    4.28    0.54
 -23  -5  -1    5.03    0.62
  23  -5   1    5.66    0.69
  23  -5  -1    4.94    0.65
 -23  -5   1    4.63    0.59
  23  -5  -1    5.28    0.57
  23  -5  -1    5.43    0.59
 -23   5  -1    4.83    0.56
  25  -5   1    0.73    0.31
  25  -5   1   -0.01    0.23
 -25   5   1    0.15    0.27
 -25  -5  -1    0.95    0.42
  25  -5   1    0.36    0.31
 -25  -5   1    0.49    0.38
  25  -5  -1    0.31    0.25
  25  -5  -1    0.52    0.29
  25   5   1    0.54    0.25
 -25   5  -1    0.48    0.27
  25  -5  -1    0.19    0.30
  27  -5   1    1.49    0.45
 -27   5   1    1.08    0.36
 -27  -5  -1    1.46    0.51
  27  -5   1    1.19    0.40
  27  -5   1    1.13    0.36
  27  -5  -1    1.94    0.42
  27  -5  -1    0.70    0.36
 -27  -5   1    2.08    0.56
  27  -5  -1    1.10    0.35
 -27   5  -1    1.06    0.33
 -29   5   1    0.25    0.30
  29  -5   1    0.62    0.38
  29  -5   1    0.32    0.34
  29  -5   1    0.09    0.34
  29  -5  -1    0.47    0.28
 -29   5  -1    0.36    0.29
  29  -5  -1    0.31    0.36
  29  -5  -1    0.36    0.40
  31  -5   1    0.12    0.38
  31  -5   1    0.86    0.39
 -31   5   1    0.10    0.34
  31  -5  -1   -0.01    0.37
 -31   5  -1    0.09    0.32
  33   5  -1    1.38    0.51
  33  -5   1    2.04    0.53
 -33   5   1    1.29    0.45
  33  -5  -1    1.78    0.57
  35  -5   1    0.64    0.48
  35   5  -1    1.03    0.54
  35  -5  -1    0.73    0.49
  35   5   1    0.25    0.51
  37   5  -1    1.44    0.58
  37  -5   1    0.86    0.49
  37   5   1    0.56    0.57
  37  -5  -1    0.43    0.50
   0  -6   1   49.22    1.91
   0  -6  -1   53.57    1.87
   0  -6   1   51.70    1.86
   0   6  -1   49.88    2.06
   0  -6   1   51.06    2.00
   0  -6  -1   49.97    2.01
   0  -6  -1   50.71    2.00
   0  -6   1   48.43    2.00
   0  -6  -1   49.80    1.93
   2  -6   1   21.57    1.00
  -2  -6  -1   21.26    0.92
   2   6  -1   20.76    0.99
   2  -6   1   22.67    0.92
   2  -6   1   21.91    0.90
   2  -6   1   22.22    0.98
  -2  -6  -1   22.22    1.00
  -2   6   1   23.36    1.00
   2  -6  -1   21.53    0.97
   2  -6  -1   22.83    0.92
   2  -6  -1   21.49    1.00
   2  -6  -1   23.93    0.93
  -2  -6   1   23.14    1.00
  -2   6  -1   21.82    1.07
   4  -6   1   96.05    3.63
   4  -6   1  100.03    3.72
   4  -6   1   99.63    3.76
   4  -6   1  102.11    3.71
  -4   6   1  100.18    3.74
  -4  -6  -1   98.37    3.75
   4  -6  -1  101.83    3.71
  -4   6  -1  102.72    3.75
  -4  -6   1   99.52    3.75
   4  -6  -1  103.98    3.71
   4  -6  -1   93.32    3.65
  -4   6  -1   96.16    3.85
   4  -6  -1   94.92    3.75
  -6   6   1    9.31    0.54
   6  -6   1    8.97    0.50
   6  -6   1    8.82    0.44
   6  -6   1    8.30    0.53
  -6  -6  -1    8.61    0.53
   6  -6   1    9.66    0.54
   6  -6  -1    8.63    0.49
  -6  -6   1    8.52    0.52
   6  -6  -1   10.01    0.55
  -6   6  -1    9.89    0.54
   6  -6  -1    8.76    0.46
  -6   6  -1    9.14    0.63
   6  -6  -1   10.06    0.55
   8  -6   1    4.84    0.40
   8  -6   1    5.24    0.43
   8  -6   1    5.23    0.36
  -8  -6  -1    5.76    0.43
  -8   6   1    6.08    0.43
   8  -6   1    5.82    0.33
   8  -6  -1    5.60    0.42
  -8   6  -1    5.06    0.40
   8  -6  -1    5.65    0.36
   8  -6  -1    5.37    0.34
  -8   6  -1    5.45    0.48
  -8  -6   1    5.53    0.40
   8  -6  -1    5.26    0.41
  10  -6   1    1.73    0.29
 -10   6   1    1.07    0.24
  10  -6   1    1.54    0.22
 -10  -6  -1    1.57    0.27
  10  -6   1    1.51    0.26
  10  -6   1    1.38    0.19
  10  -6  -1    1.72    0.22
  10  -6  -1    1.72    0.28
 -10  -6   1    1.83    0.28
  10  -6  -1    1.86    0.23
 -10   6  -1    1.21    0.25
  10  -6  -1    1.45    0.27
 -12   6   1   85.97    3.51
  12  -6   1   89.45    3.43
  12  -6   1   94.04    3.45
 -12  -6  -1   84.43    3.53
  12  -6   1   88.81    3.54
  12  -6   1   89.93    3.61
  12  -6  -1   98.17    3.44
  12  -6  -1   90.95    3.45
  12  -6  -1   92.44    3.55
 -12  -6   1   91.31    3.54
 -12   6  -1   88.02    3.51
  12  -6  -1   95.58    3.63
  14  -6   1   26.37    1.33
 -14   6   1   27.72    1.25
  14  -6   1   24.76    1.24
 -14  -6  -1   24.75    1.24
  14  -6   1   25.02    1.14
  14  -6  -1   25.92    1.17
 -14  -6   1   25.31    1.23
 -14   6  -1   26.72    1.23
  14  -6  -1   26.44    1.13
  14  -6  -1   23.18    1.29
  14  -6  -1   27.01    1.25
  16  -6   1   13.90    0.74
  16  -6   1   12.92    0.81
  16  -6   1   12.52    0.87
 -16  -6  -1   12.94    0.80
 -16   6   1   12.53    0.81
  16  -6  -1   13.80    0.82
  16  -6  -1   15.38    0.78
 -16  -6   1   13.14    0.80
  16  -6  -1   12.65    0.88
 -16   6  -1   14.45    0.81
 -18  -6  -1    0.19    0.23
 -18   6   1    0.49    0.27
  18  -6   1    0.16    0.21
  18  -6   1    0.36    0.20
  18  -6   1    0.47    0.27
  18  -6  -1    0.35    0.20
  18  -6  -1    0.45    0.23
 -18   6  -1    0.03    0.17
  18  -6  -1    0.38    0.26
 -18  -6   1    0.21    0.22
 -20  -6  -1   24.58    1.34
  20  -6   1   27.84    1.29
 -20   6   1   24.62    1.31
  20  -6   1   26.02    1.44
  20  -6   1   24.06    1.31
 -20   6  -1   25.15    1.30
 -20  -6   1   26.54    1.35
  20  -6  -1   24.39    1.31
  20  -6  -1   26.96    1.30
  20  -6  -1   25.18    1.44
 -22  -6  -1   26.34    1.44
  22  -6   1   27.29    1.52
  22  -6   1   28.76    1.37
 -22   6   1   24.17    1.37
  22  -6   1   26.47    1.40
  22  -6  -1   26.13    1.38
  22  -6  -1   26.68    1.36
 -22  -6   1   26.54    1.41
 -22   6  -1   25.93    1.37
  22  -6  -1   28.36    1.55
  24  -6   1    2.21    0.43
  24  -6   1    2.16    0.52
 -24   6   1    4.30    0.56
 -24  -6  -1    2.73    0.55
  24  -6   1    3.69    0.53
 -24  -6   1    2.01    0.48
  24  -6  -1    3.35    0.51
  24  -6  -1    2.43    0.45
 -24   6  -1    2.62    0.46
  24  -6  -1    3.00    0.57
 -26  -6  -1    2.45    0.56
  26  -6   1    2.45    0.48
  26  -6   1    2.65    0.50
 -26   6   1    2.77    0.49
  26  -6   1    2.42    0.54
  26  -6  -1    3.11    0.51
 -26   6  -1    2.42    0.47
  26  -6  -1    2.50    0.46
 -26  -6   1    2.70    0.58
  26  -6  -1    2.41    0.53
  28  -6   1   19.39    1.21
  28  -6   1   20.19    1.22
  28  -6   1   21.48    1.40
 -28   6   1   21.23    1.24
 -28  -6  -1   21.08    1.35
  28  -6  -1   20.36    1.38
 -28  -6   1   20.89    1.31
  28  -6  -1   21.10    1.23
  28  -6  -1   20.39    1.26
 -28   6  -1   19.66    1.22
  30  -6   1   12.87    0.96
  30  -6   1   12.28    0.94
 -30   6   1   12.79    0.99
  30  -6  -1   13.90    0.97
  30  -6  -1   15.03    1.06
 -30   6  -1   14.48    1.00
  32  -6   1    0.66    0.46
  32  -6   1    0.11    0.31
 -32   6   1    0.34    0.39
  32  -6  -1    0.21    0.44
 -32   6  -1    0.65    0.40
  34   6  -1    2.79    0.62
 -34   6   1    3.22    0.55
  34   6   1    3.63    0.64
  34  -6  -1    2.83    0.61
  -1   7   1   53.02    2.04
   1   7  -1   48.35    2.27
  -1  -7  -1   49.70    1.95
   1  -7   1   48.72    2.05
   1  -7   1   50.49    1.86
   1  -7   1   51.56    2.04
  -1  -7  -1   51.97    2.05
   1  -7   1   50.72    1.93
  -1   7  -1   48.72    2.13
  -1   7  -1   49.78    2.04
   1  -7  -1   49.78    1.95
   1  -7  -1   49.50    2.06
   1   7   1   50.02    2.02
  -1  -7   1   48.23    2.03
   1  -7  -1   51.75    2.04
   1  -7  -1   53.68    1.88
   3  -7   1   24.73    1.14
   3  -7   1   24.62    1.17
  -3   7   1   26.51    1.16
   3  -7   1   27.38    1.07
   3  -7   1   25.24    1.06
  -3  -7  -1   24.08    1.14
   3  -7  -1   25.42    1.18
  -3  -7   1   25.37    1.16
  -3   7  -1   25.54    1.27
   3  -7  -1   25.61    1.13
   3  -7  -1   25.11    1.06
   3  -7  -1   26.77    1.07
  -3   7  -1   23.70    1.14
  -5  -7  -1   27.93    1.25
   5  -7   1   28.16    1.21
   5  -7   1   27.31    1.14
   5  -7   1   26.53    1.24
  -5   7   1   25.70    1.22
  -5  -7   1   27.57    1.23
   5  -7  -1   27.71    1.20
  -5   7  -1   27.00    1.36
  -5   7  -1   26.86    1.23
   5  -7  -1   27.60    1.13
   5  -7  -1   27.03    1.17
   5  -7  -1   26.76    1.25
   7  -7   1   24.72    1.10
   7  -7   1   24.22    1.00
  -7   7   1   25.17    1.13
  -7  -7  -1   25.08    1.14
   7  -7   1   23.28    1.07
   7  -7   1   22.01    1.12
  -7  -7   1   22.36    1.11
   7  -7  -1   23.88    1.06
   7  -7  -1   23.21    1.08
  -7   7  -1   23.14    1.11
   7  -7  -1   23.43    1.01
   7  -7  -1   20.86    1.10
   9  -7   1   54.99    2.18
   9  -7   1   51.96    2.25
  -9   7   1   54.27    2.24
   9  -7   1   54.79    2.25
  -9  -7  -1   54.11    2.25
   9  -7   1   51.32    2.09
   9  -7  -1   55.18    2.25
  -9  -7   1   54.44    2.25
   9  -7  -1   55.32    2.26
   9  -7  -1   54.46    2.13
   9  -7  -1   56.26    2.17
  -9   7  -1   54.00    2.23
  11  -7   1    8.03    0.57
 -11   7   1    7.01    0.54
  11  -7   1    8.38    0.44
  11  -7   1    6.08    0.44
 -11  -7  -1    7.61    0.56
  11  -7   1    6.05    0.49
  11  -7  -1    6.76    0.45
  11  -7  -1    6.44    0.43
 -11  -7   1    6.05    0.50
  11  -7  -1    5.81    0.50
  11  -7  -1    6.26    0.52
 -11   7  -1    6.37    0.49
  13  -7   1   34.00    1.58
 -13  -7  -1   33.68    1.58
  13  -7   1   34.83    1.64
  13  -7   1   34.22    1.44
  13  -7   1   35.05    1.49
 -13   7   1   33.91    1.57
  13  -7  -1   36.39    1.47
  13  -7  -1   33.52    1.62
 -13  -7   1   32.69    1.56
  13  -7  -1   33.25    1.46
  13  -7  -1   33.79    1.58
 -13   7  -1   33.24    1.55
  15  -7   1   10.50    0.74
 -15   7   1   10.57    0.74
 -15  -7  -1   10.41    0.74
  15  -7   1   11.80    0.64
  15  -7   1   11.62    0.66
  15  -7   1   11.30    0.83
 -15   7  -1   11.79    0.72
  15  -7  -1   10.54    0.78
  15  -7  -1    9.58    0.71
 -15  -7   1    9.39    0.70
  15  -7  -1   10.87    0.64
 -17  -7  -1   35.11    1.73
 -17   7   1   35.14    1.71
  17  -7   1   34.78    1.72
  17  -7   1   39.19    1.61
  17  -7   1   36.04    1.60
  17  -7   1   37.61    1.84
  17  -7  -1   35.24    1.80
  17  -7  -1   36.71    1.63
  17  -7  -1   38.77    1.75
 -17  -7   1   35.51    1.71
 -17   7  -1   36.90    1.71
  19  -7   1    0.01    0.25
 -19   7   1    0.99    0.35
  19  -7   1    0.36    0.24
 -19  -7  -1    0.63    0.30
  19  -7   1    0.54    0.30
 -19  -7   1    0.81    0.31
  19  -7  -1    0.45    0.25
 -19   7  -1    0.19    0.27
  19  -7  -1    0.03    0.29
  19  -7  -1    0.69    0.29
  21  -7   1   24.76    1.46
  21  -7   1   24.28    1.36
 -21   7   1   23.90    1.34
  21  -7   1   25.09    1.28
 -21  -7  -1   24.63    1.38
  21  -7  -1   24.64    1.36
 -21   7  -1   25.63    1.35
  21  -7  -1   25.07    1.46
  21  -7  -1   24.88    1.29
 -21  -7   1   24.29    1.36
  23  -7   1    1.44    0.41
 -23   7   1    1.26    0.41
 -23  -7  -1    1.14    0.44
  23  -7   1    1.11    0.35
  23  -7   1    1.03    0.40
  23  -7  -1    1.45    0.38
 -23   7  -1    1.67    0.45
  23  -7  -1    1.56    0.48
  23  -7  -1    1.62    0.41
 -23  -7   1    1.20    0.41
 -25  -7  -1   36.18    1.87
 -25   7   1   35.89    1.77
  25  -7   1   33.21    1.87
  25  -7   1   35.44    1.78
  25  -7  -1   35.03    1.92
  25  -7  -1   33.82    1.75
  25  -7  -1   34.37    1.72
 -25   7  -1   33.32    1.73
 -25  -7   1   31.52    1.80
 -27   7   1    0.35    0.39
 -27  -7  -1    0.48    0.52
  27  -7   1    0.30    0.37
  27  -7  -1    0.25    0.37
 -27   7  -1    0.46    0.41
  27  -7  -1    0.64    0.37
 -27  -7   1   -0.14    0.45
 -29  -7  -1   11.27    1.10
  29  -7   1   11.80    0.99
 -29   7   1   12.49    1.01
  29  -7  -1   12.49    0.96
 -29   7  -1   12.27    0.95
 -29  -7   1   10.59    1.11
  29  -7  -1   13.53    1.00
 -31   7   1   -0.35    0.38
  31  -7   1   -0.39    0.34
  31  -7  -1   -0.42    0.36
 -31   7  -1    0.21    0.38
  31  -7  -1   -0.08    0.40
 -33   7   1   13.26    1.02
 -33   7  -1   13.80    1.00
   0   8  -1    3.00    0.37
   0  -8   1    3.22    0.38
   0  -8  -1    3.95    0.29
   0  -8  -1    3.16    0.37
   0   8   1    3.69    0.40
   2  -8   1    0.11    0.16
  -2  -8  -1    0.33    0.19
   2  -8   1    0.44    0.18
  -2   8   1    0.19    0.20
   2   8   1    0.28    0.17
   2  -8  -1    0.16    0.11
   2  -8  -1    0.35    0.18
   2  -8  -1    0.40    0.17
  -2   8  -1    0.14    0.17
  -2  -8   1    0.30    0.18
   4  -8   1    0.39    0.20
   4  -8   1    0.38    0.13
  -4   8   1    0.13    0.20
  -4  -8  -1    0.26    0.18
   4  -8   1    0.41    0.19
  -4  -8   1    1.03    0.25
  -4   8  -1    0.96    0.25
   4  -8  -1    0.66    0.15
   4  -8  -1    1.04    0.25
   4  -8  -1    0.75    0.21
   4  -8  -1    0.34    0.12
   6  -8   1    1.49    0.29
  -6   8   1    1.79    0.31
   6  -8   1    1.34    0.26
   6  -8   1    1.85    0.26
  -6  -8  -1    1.24    0.26
   6  -8  -1    1.35    0.30
   6  -8  -1    1.41    0.23
  -6   8  -1    1.41    0.30
  -6  -8   1    1.16    0.27
   6  -8  -1    1.40    0.26
   6  -8  -1    1.60    0.22
  -8  -8  -1    4.05    0.46
   8  -8   1    3.73    0.41
   8  -8   1    3.40    0.45
   8  -8   1    4.04    0.39
  -8   8   1    3.72    0.46
   8  -8  -1    3.79    0.46
   8  -8  -1    4.73    0.39
  -8   8  -1    4.19    0.48
   8  -8  -1    4.47    0.40
  -8  -8   1    3.59    0.44
   8  -8  -1    4.52    0.34
  10  -8   1    3.15    0.38
  10  -8   1    1.98    0.36
 -10  -8  -1    2.19    0.37
  10  -8   1    2.65    0.37
 -10   8   1    2.64    0.38
  10  -8  -1    2.48    0.37
  10  -8  -1    2.25    0.38
 -10  -8   1    2.12    0.36
  10  -8  -1    2.93    0.36
  10  -8  -1    2.41    0.28
 -10   8  -1    2.24    0.39
 -12   8   1    1.89    0.35
  12  -8   1    1.45    0.34
  12  -8   1    1.32    0.31
 -12  -8  -1    1.57    0.34
  12  -8   1    1.52    0.29
  12  -8  -1    1.56    0.28
  12  -8  -1    1.34    0.24
  12  -8  -1    1.10    0.30
  12  -8  -1    1.02    0.30
 -12  -8   1    1.83    0.34
 -12   8  -1    1.48    0.34
 -14   8   1    1.18    0.32
 -14  -8  -1    0.84    0.30
  14  -8   1    0.89    0.28
  14  -8   1    0.47    0.27
  14  -8   1    1.49    0.28
  14  -8  -1    0.54    0.29
 -14   8  -1    1.65    0.34
  14  -8  -1    0.54    0.27
 -14  -8   1    1.15    0.31
  14  -8  -1    1.09    0.24
  16  -8   1    2.63    0.45
  16  -8   1    2.34    0.36
  16  -8   1    2.67    0.46
 -16  -8  -1    1.91    0.40
 -16   8   1    2.05    0.40
  16  -8  -1    2.34    0.42
  16  -8  -1    2.60    0.37
 -16  -8   1    2.76    0.43
  16  -8  -1    1.88    0.43
 -16   8  -1    2.62    0.45
 -18   8   1    0.51    0.27
  18  -8   1    0.75    0.34
  18  -8   1    1.01    0.34
 -18  -8  -1    0.13    0.26
  18  -8  -1    0.45    0.23
 -18  -8   1    1.30    0.34
 -18   8  -1    0.47    0.34
  18  -8  -1    0.85    0.31
  18  -8  -1    0.54    0.32
 -20  -8  -1    0.93    0.38
  20  -8   1    0.81    0.37
  20  -8   1    1.12    0.40
 -20   8   1    1.37    0.42
 -20  -8   1    0.66    0.33
 -20   8  -1    1.52    0.43
  20  -8  -1    1.23    0.41
  20  -8  -1    1.70    0.42
  20  -8  -1    1.43    0.39
  22  -8   1    0.09    0.34
  22  -8   1   -0.30    0.34
 -22  -8  -1    0.19    0.38
 -22   8   1    0.23    0.40
  22  -8  -1    0.47    0.37
 -22   8  -1    0.04    0.39
  22  -8  -1    0.12    0.33
 -22  -8   1   -0.06    0.36
 -24   8   1    2.01    0.56
  24  -8   1    3.15    0.60
 -24  -8  -1    2.02    0.63
  24  -8   1    2.29    0.57
 -24   8  -1    2.21    0.56
  24  -8  -1    2.69    0.55
 -24  -8   1    1.10    0.54
  24  -8  -1    1.84    0.63
  26  -8   1    0.44    0.44
 -26   8   1    0.57    0.47
 -26  -8  -1    1.66    0.66
  26  -8  -1    0.46    0.41
 -26  -8   1    0.41    0.52
 -26   8  -1    0.25    0.42
 -28  -8  -1   -0.48    0.55
  28  -8   1    0.51    0.42
 -28   8   1    0.65    0.49
 -28   8  -1    0.28    0.44
  28  -8  -1    0.71    0.43
 -28  -8   1    0.09    0.55
  30  -8   1    0.84    0.49
 -30   8   1    0.67    0.53
 -30   8  -1    1.48    0.57
  30  -8  -1    1.26    0.50
 -30  -8   1   -0.44    0.61
  32  -8   1    0.94    0.47
 -32   8   1    1.06    0.52
  32   8  -1    1.74    0.47
 -32   8  -1    1.21    0.50
   1   9  -1   38.13    1.66
  -1   9   1   35.23    1.64
   1  -9   1   36.29    1.66
  -1  -9  -1   37.09    1.66
   1  -9  -1   36.69    1.65
  -1  -9   1   35.59    1.66
  -1   9  -1   36.62    1.65
   1   9   1   38.43    1.65
  -3  -9  -1    5.13    0.47
   3  -9   1    5.37    0.48
  -3   9   1    4.73    0.52
   3   9  -1    6.67    0.52
   3  -9   1    6.06    0.53
  -3  -9   1    6.43    0.53
   3   9   1    5.60    0.54
   3  -9  -1    5.57    0.49
  -3   9  -1    7.34    0.56
   5  -9   1    1.94    0.33
  -5  -9  -1    1.94    0.35
  -5   9   1    2.52    0.39
   5  -9   1    2.35    0.39
   5  -9  -1    1.99    0.37
  -5  -9   1    1.97    0.35
  -5   9  -1    1.99    0.35
   5  -9  -1    2.13    0.35
   5   9   1    1.49    0.30
   7  -9   1   40.14    1.92
  -7   9   1   43.33    1.91
  -7  -9  -1   43.63    1.93
   7  -9   1   43.12    1.87
  -7  -9   1   42.20    1.91
   7  -9  -1   45.37    1.87
  -7   9  -1   39.59    1.89
   7  -9  -1   40.50    1.93
   7  -9  -1   44.68    1.77
   9  -9   1   42.55    1.88
  -9   9   1   43.60    1.95
   9  -9   1   39.10    1.93
  -9  -9  -1   42.57    1.95
   9  -9   1   41.98    1.82
  -9   9  -1   42.19    1.93
  -9  -9   1   41.41    1.93
   9  -9  -1   43.35    1.97
   9  -9  -1   46.11    1.88
   9  -9  -1   43.53    1.83
  11  -9   1    1.02    0.31
 -11  -9  -1    1.05    0.29
 -11   9   1    0.44    0.30
  11  -9   1    0.43    0.22
  11  -9   1    0.88    0.26
 -11  -9   1    1.42    0.34
  11  -9  -1    0.67    0.24
  11  -9  -1    0.62    0.28
  11  -9  -1    0.68    0.24
 -11   9  -1    1.09    0.32
  13  -9   1    0.66    0.27
 -13  -9  -1   -0.02    0.24
  13  -9   1    0.58    0.29
  13  -9   1    0.92    0.27
 -13   9   1    1.57    0.39
 -13  -9   1    0.87    0.31
 -13   9  -1    1.11    0.36
  13  -9  -1    0.31    0.27
  13  -9  -1    0.93    0.29
 -15   9   1   10.00    0.82
  15  -9   1    9.37    0.68
 -15  -9  -1   10.00    0.79
  15  -9   1    8.28    0.74
  15  -9   1    9.12    0.78
 -15   9  -1   10.03    0.79
  15  -9  -1   10.81    0.80
 -15  -9   1   10.06    0.77
  15  -9  -1    9.49    0.79
 -17  -9  -1   36.85    1.93
  17  -9   1   35.72    1.94
  17  -9   1   42.91    2.00
 -17   9   1   38.29    1.94
 -17   9  -1   41.95    1.96
  17  -9  -1   39.24    1.97
  17  -9  -1   41.53    1.97
 -17  -9   1   39.90    1.94
  19  -9   1    3.48    0.59
 -19  -9  -1    3.24    0.61
  19  -9   1    4.05    0.66
 -19   9   1    3.99    0.67
 -19   9  -1    3.55    0.63
  19  -9  -1    3.59    0.61
  19  -9  -1    3.49    0.63
 -19  -9   1    3.51    0.61
 -21   9   1    0.95    0.51
  21  -9   1    0.40    0.48
 -21  -9  -1    0.98    0.52
  21  -9   1    0.70    0.40
 -21  -9   1    0.78    0.46
  21  -9  -1    0.17    0.41
 -21   9  -1    1.74    0.54
  21  -9  -1    0.83    0.41
 -23   9   1   10.00    1.08
 -23  -9  -1   10.15    1.05
  23  -9   1   10.43    1.07
 -23   9  -1   10.08    1.05
 -23  -9   1   11.86    1.04
  23  -9  -1   11.67    0.99
 -25  -9  -1   17.34    1.34
 -25   9   1   17.98    1.35
  25  -9   1   17.62    1.29
  25  -9  -1   21.26    1.33
 -25   9  -1   18.95    1.30
 -25  -9   1   18.03    1.39
  27  -9   1    6.37    0.85
 -27  -9  -1    3.50    0.85
 -27   9   1    5.35    0.83
 -27  -9   1    5.84    0.89
  27  -9  -1    5.82    0.84
 -27   9  -1    4.75    0.76
 -29   9   1    0.29    0.51
 -29  -9  -1   -0.43    0.69
  29  -9   1    0.36    0.46
 -29   9  -1    0.20    0.53
 -29  -9   1   -0.42    0.59
  29  -9  -1    0.70    0.46
 -31   9   1    1.59    0.62
 -31   9  -1    2.06    0.60
   0  10   1    1.45    0.33
   0  10  -1    1.73    0.36
   0 -10  -1    1.25    0.31
   0 -10   1    1.27    0.32
  -2  10   1    0.23    0.24
  -2 -10  -1    0.53    0.25
   2  10  -1   -0.09    0.21
   2 -10   1    0.06    0.21
   2 -10  -1    0.20    0.22
   2  10   1   -0.25    0.21
  -2 -10   1    0.17    0.22
  -2  10  -1    0.17    0.24
  -4 -10  -1   25.05    1.31
  -4  10   1   24.54    1.29
   4  10  -1   25.20    1.27
   4 -10   1   24.86    1.28
   4  10   1   24.94    1.27
  -4  10  -1   23.51    1.28
   4 -10  -1   24.47    1.26
  -4 -10   1   25.77    1.32
   6 -10   1    6.78    0.57
   6  10  -1    5.78    0.61
  -6 -10  -1    7.29    0.64
  -6  10   1    5.74    0.64
   6 -10   1    7.21    0.64
  -6  10  -1    6.11    0.66
   6  10   1    7.62    0.60
  -6 -10   1    6.30    0.66
   6 -10  -1    7.53    0.59
  -8 -10  -1    3.24    0.50
   8 -10   1    2.89    0.49
  -8  10   1    3.93    0.53
   8 -10   1    2.72    0.42
   8 -10  -1    3.14    0.44
   8 -10  -1    2.97    0.49
   8  10   1    3.35    0.47
  -8 -10   1    3.03    0.48
  -8  10  -1    2.27    0.46
  10 -10   1    2.42    0.41
 -10  10   1    2.21    0.48
 -10 -10  -1    1.42    0.36
  10 -10   1    1.94    0.41
 -10  10  -1    2.57    0.47
  10 -10  -1    1.27    0.39
 -10 -10   1    1.94    0.40
  10  10   1    2.32    0.38
  10 -10  -1    1.82    0.37
 -12 -10  -1    7.83    0.82
  12 -10   1    7.50    0.80
 -12  10   1    9.80    0.84
  12 -10   1    9.26    0.67
  12 -10  -1    7.04    0.78
 -12 -10   1    9.02    0.79
 -12  10  -1    8.07    0.81
 -14  10   1    4.41    0.67
 -14 -10  -1    4.88    0.67
  14 -10   1    3.49    0.62
 -14 -10   1    5.30    0.69
  14 -10  -1    4.72    0.56
 -14  10  -1    4.46    0.68
  14 -10  -1    3.80    0.63
 -16  10   1    2.03    0.59
 -16 -10  -1    1.89    0.53
  16 -10   1    1.27    0.36
  16 -10   1    1.03    0.49
 -16  10  -1    0.79    0.51
 -16 -10   1    1.72    0.50
  16 -10  -1    1.37    0.38
  16 -10  -1    1.50    0.50
 -18 -10  -1    0.37    0.45
  18 -10   1   -0.38    0.40
 -18  10   1    0.36    0.49
  18 -10   1    0.13    0.29
  18 -10  -1   -0.03    0.31
  18 -10  -1    0.33    0.45
 -18 -10   1   -0.16    0.41
 -18  10  -1    0.29    0.48
 -20 -10  -1   14.77    1.24
  20 -10   1   17.63    1.29
 -20  10   1   18.77    1.32
  20 -10  -1   18.39    1.32
 -20 -10   1   17.28    1.27
 -20  10  -1   16.95    1.27
 -22 -10  -1    2.49    0.71
  22 -10   1    2.23    0.67
 -22  10   1    2.29    0.72
 -22 -10   1    3.37    0.72
  22 -10  -1    2.15    0.65
 -22  10  -1    2.50    0.69
 -24  10   1    0.00    0.56
 -24 -10  -1    0.10    0.60
  24 -10   1    0.13    0.51
  24 -10  -1   -0.28    0.48
 -24 -10   1   -0.21    0.56
 -24  10  -1    0.03    0.55
 -26  10   1    0.44    0.59
  26 -10   1    0.36    0.53
 -26 -10  -1    0.35    0.68
  26 -10  -1    0.13    0.52
 -26 -10   1    0.28    0.64
 -26  10  -1   -0.02    0.57
 -28  10   1    2.49    0.68
 -28 -10  -1    2.20    0.78
  28 -10   1    3.48    0.73
 -28  10  -1    3.67    0.77
  28 -10  -1    1.89    0.62
 -28 -10   1    1.36    0.73
   1  11  -1   10.39    0.83
   1 -11   1   11.18    0.82
  -1 -11  -1   11.32    0.83
  -1  11   1   11.86    0.84
  -1 -11   1   10.16    0.81
  -1  11  -1    9.61    0.80
   1  11   1   10.97    0.80
   1 -11  -1   10.85    0.80
   3 -11   1    1.38    0.37
  -3  11   1    1.55    0.44
   3  11  -1    1.53    0.39
  -3 -11  -1    1.01    0.37
   3 -11  -1    1.75    0.39
  -3 -11   1    1.47    0.43
  -3  11  -1    0.70    0.36
   3  11   1    1.10    0.37
  -5 -11  -1    0.99    0.39
  -5  11   1    0.80    0.41
   5  11  -1    1.78    0.40
   5 -11   1    0.87    0.33
  -5 -11   1    1.84    0.46
   5  11   1    1.31    0.37
  -5  11  -1    1.34    0.44
   5 -11  -1    1.34    0.35
   7 -11   1    8.94    0.70
  -7 -11  -1    6.79    0.76
   7  11  -1    7.17    0.73
  -7  11   1    6.59    0.77
   7  11   1    7.25    0.70
   7 -11  -1    7.39    0.64
  -7 -11   1    5.59    0.72
  -7  11  -1    7.02    0.78
   9  11  -1   11.00    0.79
  -9 -11  -1   12.09    0.94
   9 -11   1    9.16    0.78
  -9  11   1   10.24    0.96
   9 -11   1   11.01    0.92
   9 -11  -1   10.63    0.80
   9  11   1   10.24    0.75
  -9  11  -1    8.93    0.94
  -9 -11   1   10.77    0.91
 -11 -11  -1    0.24    0.41
  11 -11   1   -0.25    0.27
 -11  11   1    0.32    0.45
  11 -11   1    0.15    0.40
  11  11  -1   -0.02    0.25
 -11 -11   1   -0.48    0.32
 -11  11  -1    0.17    0.44
  13 -11   1    2.70    0.64
 -13 -11  -1    1.63    0.55
 -13  11   1    3.10    0.65
  13 -11  -1    2.43    0.60
 -13  11  -1    2.43    0.63
 -13 -11   1    2.39    0.60
 -15  11   1    3.41    0.74
  15 -11   1    2.69    0.68
 -15 -11  -1    3.27    0.68
 -15  11  -1    2.59    0.70
  15 -11  -1    2.58    0.65
 -15 -11   1    3.13    0.67
  17 -11   1   10.61    1.12
 -17 -11  -1    8.52    1.01
 -17  11   1    9.92    1.07
  17 -11  -1    9.94    1.08
 -17 -11   1    9.79    1.06
 -17  11  -1   11.16    1.12
  19 -11   1   -0.06    0.57
 -19 -11  -1    0.01    0.59
 -19  11   1    0.56    0.61
 -19 -11   1    0.01    0.61
  19 -11  -1    0.42    0.55
 -19  11  -1   -0.57    0.53
 -21  11   1    1.55    0.69
  21 -11   1    0.75    0.60
 -21 -11  -1    2.05    0.71
 -21  11  -1    1.85    0.77
 -21 -11   1    2.46    0.74
  21 -11  -1    1.62    0.68
  23 -11   1    1.88    0.71
 -23 -11  -1    0.67    0.68
 -23  11   1    2.29    0.76
 -23  11  -1    2.00    0.72
 -23 -11   1    1.61    0.71
  23 -11  -1    1.43    0.63
 -25  11   1    5.99    0.90
 -25 -11  -1    5.57    0.98
  25 -11   1    7.82    0.98
 -25 -11   1    5.88    0.92
 -25  11  -1    7.42    0.98
   0 -12  -1    4.19    0.63
   0  12  -1    4.38    0.65
   0  12   1    3.05    0.58
   0 -12   1    3.48    0.59
   2  12  -1   -0.12    0.36
  -2 -12  -1    0.62    0.40
   2 -12   1    0.18    0.38
  -2  12   1    0.42    0.41
   2 -12  -1    0.12    0.34
   2  12   1   -0.38    0.33
  -2  12  -1    0.13    0.42
  -2 -12   1    0.30    0.40
   4  12  -1    0.25    0.38
  -4  12   1    1.47    0.52
  -4 -12  -1    0.88    0.48
   4 -12   1    0.71    0.38
   4  12   1    1.86    0.50
   4 -12  -1    1.33    0.44
  -4  12  -1    0.64    0.44
  -4 -12   1    0.26    0.45
  -6  12   1   -0.12    0.43
   6  12  -1    0.56    0.41
  -6 -12  -1    0.62    0.47
   6 -12   1   -0.28    0.30
   6 -12  -1    0.40    0.32
   6  12   1    0.45    0.35
  -6 -12   1    0.14    0.44
  -6  12  -1   -0.16    0.45
   8  12  -1    0.21    0.36
  -8  12   1    0.35    0.48
  -8 -12  -1    0.62    0.51
   8 -12   1    0.18    0.34
   8  12   1   -0.11    0.34
  -8 -12   1    0.55    0.49
  -8  12  -1    0.36    0.50
 -10 -12  -1    1.26    0.55
  10  12  -1    0.99    0.39
 -10  12   1    1.40    0.63
 -10  12  -1    0.59    0.55
 -10 -12   1    0.72    0.53
 -12  12   1    0.47    0.63
 -12 -12  -1    1.27    0.58
 -12 -12   1    0.60    0.56
 -12  12  -1    0.66    0.60
 -14 -12  -1    0.31    0.56
 -14  12   1   -0.25    0.63
 -14  12  -1    0.68    0.62
 -14 -12   1    0.22    0.58
 -16  12   1    1.95    0.78
 -16 -12  -1    1.42    0.73
 -16 -12   1    0.77    0.64
 -16  12  -1    0.84    0.71
  18 -12   1    0.81    0.65
 -18 -12  -1    0.51    0.66
 -18  12   1   -0.30    0.63
 -18 -12   1    0.00    0.64
 -18  12  -1    0.43    0.64
 -20  12   1    0.72    0.70
 -20 -12  -1    0.19    0.64
  20 -12   1    0.24    0.66
 -20 -12   1    0.02    0.63
 -20  12  -1    0.24    0.71
 -22  12   1   -0.20    0.61
 -22 -12  -1    0.49    0.74
 -22  12  -1    0.19    0.65
 -22 -12   1    0.41    0.67
   1  13  -1   -0.45    0.46
  -1 -13  -1   -0.15    0.40
   1 -13   1    1.10    0.48
  -1  13   1    0.19    0.44
  -1 -13   1    0.65    0.47
   1 -13  -1    0.38    0.48
   1  13   1    0.49    0.49
  -1  13  -1    0.25    0.47
  -3  13   1    0.18    0.50
   3  13  -1    0.49    0.51
  -3 -13  -1    0.64    0.47
   3 -13   1    0.77    0.49
   3 -13  -1    0.72    0.45
   3  13   1    0.29    0.45
  -3 -13   1    0.45    0.49
  -3  13  -1    0.42    0.53
   5 -13   1    0.71    0.43
  -5 -13  -1    0.93    0.57
  -5  13   1    0.51    0.57
   5  13  -1    0.25    0.42
   5  13   1   -0.57    0.44
  -5  13  -1    0.46    0.60
   5 -13  -1    1.26    0.49
  -5 -13   1    1.57    0.60
  -7 -13  -1    0.95    0.58
  -7  13   1    1.52    0.62
   7 -13   1    1.37    0.49
   7  13  -1    0.97    0.44
  -7 -13   1    1.03    0.59
  -7  13  -1    1.97    0.64
  -9 -13  -1   -0.22    0.52
  -9  13   1    0.32    0.58
  -9 -13   1    0.82    0.64
  -9  13  -1   -0.09    0.56
 -11  13   1   -0.10    0.61
 -11 -13  -1   -0.13    0.55
 -11  13  -1   -0.27    0.64
 -11 -13   1   -0.58    0.59
 -13  13   1    1.49    0.69
 -13 -13  -1    0.00    0.63
 -13 -13   1    0.36    0.62
 -13  13  -1    1.24    0.75
 -15 -13  -1    0.38    0.71
 -15  13   1    0.03    0.70
 -15  13  -1    1.09    0.75
 -15 -13   1    0.25    0.68
 -17 -13  -1    1.00    0.76
 -17  13   1    1.84    0.74
 -17 -13   1    1.28    0.77
 -17  13  -1    1.41    0.80
   0  14   1    3.61    0.70
   0  14  -1    2.67    0.65
   0 -14  -1    3.63    0.70
   0 -14   1    2.16    0.62
  -2 -14  -1    1.95    0.66
  -2  14   1    2.30    0.70
   2  14  -1    1.12    0.58
   2 -14   1    1.41    0.61
  -2 -14   1    1.76    0.66
  -2  14  -1    1.41    0.66
   2  14   1    0.99    0.62
   2 -14  -1    2.61    0.68
   4  14  -1   29.81    1.68
  -4  14   1   31.41    1.81
   4 -14   1   33.29    1.75
  -4 -14  -1   30.26    1.80
  -4 -14   1   30.68    1.82
  -4  14  -1   31.75    1.82
  -6  14   1    7.07    0.99
  -6 -14  -1    6.59    0.94
  -6  14  -1    7.17    0.95
  -6 -14   1    7.39    0.95
  -8 -14  -1    3.82    0.82
  -8  14   1    3.93    0.84
  -8  14  -1    3.03    0.78
  -8 -14   1    2.33    0.71
   0   0  -2    0.16    0.03
  -2   0  -2    1.27    0.08
   2   0  -2    1.42    0.09
  -4   0  -2    2.33    0.15
   4   0  -2    2.26    0.14
   6   0  -2    0.08    0.07
  -6   0  -2    0.16    0.08
  -8   0  -2    1.62    0.16
   8   0  -2    1.36    0.16
  10   0  -2    1.97    0.19
 -10   0  -2    1.72    0.18
  12   0   2    0.05    0.10
 -12   0   2    0.23    0.12
  12   0  -2    0.30    0.12
  12   0   2    0.05    0.10
  14   0   2    0.99    0.19
  14   0   2    1.04    0.19
  14   0  -2    0.79    0.17
  14   0  -2    1.24    0.18
 -14   0   2    1.26    0.21
  16   0   2    1.10    0.21
  16   0  -2   -0.03    0.14
 -16   0  -2    0.30    0.13
  16   0  -2    0.22    0.14
  16   0   2   -0.16    0.11
 -16   0   2    0.09    0.13
 -18   0   2    0.33    0.17
 -18   0  -2    0.75    0.17
  18   0   2    0.84    0.21
  18   0  -2    0.49    0.18
  18   0   2    1.00    0.24
  20   0  -2    2.05    0.28
 -20   0  -2    2.15    0.29
  20   0   2    2.14    0.32
  20   0   2    1.86    0.30
 -20   0   2    2.47    0.32
  20   0  -2    2.12    0.33
 -22   0  -2    2.14    0.28
  22   0   2    1.77    0.31
  22   0  -2    1.34    0.30
  22   0   2    1.88    0.32
  22   0  -2    1.83    0.28
  22   0  -2    2.71    0.39
 -22   0   2    2.17    0.33
  24   0  -2    0.01    0.18
 -24   0  -2    0.52    0.19
 -24   0   2    0.22    0.20
  24   0  -2   -0.18    0.20
  24   0  -2    0.48    0.25
  24   0   2   -0.01    0.20
  24   0   2    0.04    0.18
  26   0   2   -0.01    0.21
  26   0  -2    0.11    0.23
 -26   0   2    0.06    0.19
  28   0  -2    0.62    0.30
  28   0   2    0.83    0.31
 -28   0   2    0.55    0.22
  28   0   2    0.36    0.24
  30   0  -2    0.37    0.35
  30   0   2    0.73    0.30
 -30   0   2    0.74    0.26
  30   0   2   -0.02    0.28
  32   0  -2    1.06    0.45
  32   0   2    1.01    0.45
  34   0   2    0.52    0.46
  34   0  -2    0.38    0.48
  36   0   2    0.68    0.50
  36   0  -2   -0.50    0.52
  38   0  -2    0.24    0.59
  38   0   2    0.33    0.57
  -1  -1  -2   11.09    0.41
   1   1  -2   10.63    0.41
  -1   1  -2   10.64    0.43
   1  -1  -2   10.90    0.43
  -1  -1   2   10.47    0.40
   3   1  -2  131.22    4.83
  -3  -1  -2  140.92    4.83
  -3   1  -2  134.49    4.88
   3  -1  -2  135.24    4.88
   5   1  -2  327.41   12.20
  -5  -1  -2  349.96   12.20
   5  -1  -2  358.48   12.27
  -5   1  -2  335.26   12.27
   7   1  -2   40.06    1.52
   7  -1   2   42.04    1.61
   7  -1  -2   41.58    1.59
  -7   1  -2   40.20    1.59
   9  -1   2   20.24    0.87
   9   1  -2   18.03    0.79
  -9   1  -2   20.14    0.87
   9  -1  -2   20.64    0.87
 -11   1   2   94.47    3.50
 -11  -1  -2   94.42    3.51
  11   1  -2   90.47    3.45
  11  -1   2   98.43    3.54
  11  -1   2   90.98    3.50
 -11   1  -2   92.65    3.53
  11  -1  -2   91.63    3.52
  11  -1  -2   95.95    3.49
  13  -1   2  121.36    4.42
 -13   1   2  123.24    4.38
 -13  -1  -2  117.03    4.38
  13  -1   2  117.01    4.38
  13   1  -2  124.37    4.35
  13  -1  -2  115.61    4.33
  13   1   2  110.88    4.37
  13  -1  -2  119.69    4.42
 -13  -1   2  112.25    4.37
 -13   1  -2  113.26    4.33
  13  -1  -2  116.33    4.37
 -13  -1   2  119.14    4.36
  15  -1   2   21.89    1.04
  15   1  -2   20.99    0.98
  15  -1   2   22.89    1.02
 -15   1   2   23.24    1.02
  15   1  -2   22.59    0.96
 -15  -1  -2   22.29    0.96
  15  -1   2   23.00    1.05
 -15  -1  -2   22.84    1.04
  15  -1  -2   21.75    1.05
 -15   1  -2   22.51    0.98
  15  -1  -2   22.59    1.02
 -15  -1   2   22.50    1.00
 -15  -1   2   22.56    1.02
  15  -1  -2   22.13    0.97
  15   1   2   20.97    0.98
  15   1   2   22.82    1.02
 -17  -1  -2   55.92    2.02
  17  -1   2   51.99    2.11
  17   1  -2   49.35    2.00
  17  -1   2   52.69    2.12
  17  -1   2   49.32    2.06
  17   1  -2   49.45    2.04
 -17   1   2   52.06    2.06
 -17  -1   2   50.97    2.04
  17   1   2   48.09    2.03
  17  -1  -2   49.45    2.11
  17  -1  -2   51.00    2.08
 -17  -1   2   53.33    2.08
  17   1   2   50.22    2.06
 -17   1  -2   49.66    2.02
  17  -1  -2   50.99    2.02
  19   1  -2   30.52    1.37
  19   1  -2   31.28    1.32
  19  -1   2   28.25    1.41
  19  -1   2   31.11    1.43
  19  -1   2   31.64    1.39
 -19  -1  -2   32.53    1.33
 -19   1   2   30.92    1.37
 -19   1  -2   32.32    1.35
  19   1   2   30.49    1.36
 -19  -1   2   31.40    1.38
  19   1   2   31.14    1.38
  19  -1  -2   30.39    1.40
  19  -1  -2   32.40    1.35
  19  -1  -2   31.32    1.44
 -21   1   2  104.36    3.87
  21  -1   2  104.23    3.95
  21  -1   2   99.83    3.86
  21  -1   2   95.23    3.92
  21   1  -2   98.78    3.78
  21   1  -2  102.00    3.99
  21   1   2   94.58    3.85
  21   1   2   95.24    3.84
 -21   1  -2  105.18    3.83
  21  -1  -2  102.81    3.81
  21  -1  -2   99.59    3.94
 -21  -1   2  102.43    3.86
  21  -1  -2   95.29    3.88
  23  -1   2    0.23    0.20
 -23   1   2    0.34    0.19
  23  -1   2    1.37    0.30
  23   1  -2    0.52    0.22
  23  -1  -2    0.06    0.19
  23  -1  -2   -0.01    0.18
 -23  -1   2    0.26    0.17
  23  -1  -2    1.68    0.30
 -23   1  -2    0.03    0.14
  23   1   2    0.06    0.19
  25  -1   2    1.59    0.36
  25  -1   2    0.88    0.28
 -25   1   2    1.07    0.28
  25  -1   2    1.36    0.32
 -25  -1   2    1.32    0.28
  25  -1  -2    1.15    0.29
  25  -1  -2    1.06    0.26
  25  -1  -2    1.33    0.33
 -25   1  -2    1.90    0.30
  25   1   2    1.81    0.33
  27   1  -2    1.51    0.34
  27  -1   2    1.59    0.36
  27  -1   2    1.60    0.36
  27  -1   2    1.39    0.33
 -27   1   2    2.12    0.35
  27   1   2    1.93    0.38
 -27  -1   2    1.59    0.31
  27  -1  -2    1.92    0.40
  27  -1  -2    1.83    0.39
  29  -1   2   54.51    2.34
 -29   1   2   57.06    2.35
  29  -1   2   55.06    2.42
  29   1  -2   55.23    2.44
  29   1   2   55.62    2.34
  29  -1  -2   51.90    2.39
 -31   1   2    7.34    0.60
  31  -1   2    9.21    0.68
  31  -1   2    5.88    0.70
  31   1  -2    7.03    0.77
  31  -1  -2    6.87    0.77
  31   1   2    6.62    0.75
  33   1  -2   16.41    1.17
  33  -1   2   14.61    1.06
  33   1   2   15.62    1.10
  33  -1  -2   16.67    1.14
  35   1  -2    2.78    0.63
  35  -1   2    2.16    0.59
  35   1   2    2.83    0.66
  35  -1  -2    2.22    0.65
  37  -1   2   17.70    1.21
  37   1  -2   16.10    1.20
  37   1   2   17.65    1.21
  37  -1  -2   15.66    1.19
  39  -1   2    7.06    0.88
  39   1  -2    7.71    0.97
  39   1   2    5.55    0.82
   0  -2  -2  323.62   10.51
   0  -2   2  271.17   10.50
   0   2  -2  288.89   10.51
  -2  -2  -2   16.26    0.61
  -2  -2  -2   16.81    0.61
   2  -2   2   16.18    0.67
   2   2  -2   16.36    0.61
   2  -2  -2   16.00    0.66
  -2   2  -2   16.00    0.67
   4  -2   2    7.52    0.37
   4  -2  -2    7.29    0.36
  -4   2  -2    6.62    0.37
   6   2  -2   28.01    1.11
   6  -2   2   32.76    1.27
  -6   2  -2   31.80    1.26
   6  -2  -2   31.97    1.24
   8   2  -2  134.92    5.06
   8  -2   2  145.12    5.21
  -8   2  -2  139.31    5.21
   8  -2  -2  145.98    5.20
 -10   2   2  100.38    3.82
  10  -2   2  101.97    3.83
  10  -2   2  106.98    3.89
 -10  -2  -2  105.14    3.84
  10   2  -2   94.43    3.74
  10  -2   2  105.14    3.89
  10  -2  -2   99.45    3.87
 -10  -2   2  108.89    3.82
  10  -2  -2  108.60    3.81
 -10   2  -2  100.72    3.89
 -12   2   2   33.68    1.43
  12  -2   2   34.81    1.49
  12  -2   2   34.10    1.48
 -12  -2  -2   36.27    1.46
  12  -2   2   35.58    1.44
  12   2  -2   32.47    1.35
 -12  -2   2   36.71    1.42
 -12   2  -2   34.30    1.50
  12  -2  -2   35.48    1.42
  12  -2  -2   32.37    1.47
  12  -2  -2   34.28    1.39
 -12  -2   2   36.75    1.42
 -12   2  -2   37.67    1.41
  14  -2   2    6.57    0.48
  14  -2   2    6.58    0.43
 -14  -2  -2    6.78    0.47
  14  -2   2    6.63    0.47
  14   2  -2    6.63    0.37
 -14   2   2    6.55    0.44
  14  -2  -2    6.57    0.40
 -14  -2   2    6.48    0.41
 -14  -2   2    7.10    0.43
  14  -2  -2    6.13    0.47
  14  -2  -2    5.62    0.41
 -14   2  -2    6.76    0.41
  16  -2   2  139.59    5.02
  16  -2   2  144.38    5.11
  16   2  -2  131.98    4.97
 -16  -2  -2  137.74    5.05
  16  -2   2  137.00    5.04
  16  -2   2  136.21    5.10
  16   2  -2  135.91    4.96
 -16   2   2  133.82    5.02
  16  -2  -2  126.01    4.97
  16  -2  -2  135.93    5.11
  16  -2  -2  131.48    5.02
 -16   2  -2  132.73    4.99
 -16  -2   2  128.07    4.99
 -16  -2   2  128.71    5.00
  18  -2   2   26.36    1.31
  18  -2   2   26.57    1.32
 -18   2   2   28.11    1.26
  18  -2   2   26.64    1.26
 -18  -2  -2   28.64    1.29
  18   2  -2   27.70    1.20
  18  -2   2   28.10    1.26
 -18  -2   2   27.95    1.26
  18  -2  -2   28.64    1.23
  18  -2  -2   28.08    1.27
 -18   2  -2   29.05    1.24
 -18  -2   2   28.40    1.24
  18  -2  -2   26.95    1.32
  18   2   2   27.05    1.27
  20  -2   2    0.35    0.20
  20  -2   2    0.20    0.18
 -20   2   2   -0.24    0.14
 -20  -2  -2    0.56    0.28
  20   2  -2    1.01    0.22
  20  -2   2    0.09    0.19
  20  -2   2    0.33    0.20
  20  -2  -2    0.20    0.16
  20   2   2    0.02    0.15
 -20  -2   2    0.28    0.16
  20  -2  -2    0.15    0.19
 -20  -2   2    0.68    0.26
 -20   2  -2    0.00    0.14
  20  -2  -2    0.34    0.20
  22   2  -2    4.36    0.41
  22  -2   2    2.79    0.40
  22  -2   2    3.00    0.40
  22  -2   2    3.51    0.47
 -22   2   2    2.32    0.36
  22  -2  -2    3.81    0.49
  22  -2  -2    3.21    0.43
 -22  -2   2    3.63    0.40
 -22   2  -2    3.18    0.39
  22   2   2    3.57    0.41
  22  -2  -2    4.18    0.42
  24  -2   2   45.85    2.10
 -24   2   2   51.50    2.12
  24  -2   2   47.78    2.10
  24  -2   2   49.63    2.22
  24  -2  -2   50.04    2.07
  24  -2  -2   48.50    2.21
 -24   2  -2   48.07    2.06
  24  -2  -2   50.35    2.15
  24   2   2   50.17    2.10
  26  -2   2   43.11    2.10
  26  -2   2   45.20    1.99
 -26   2   2   44.98    1.99
  26  -2   2   43.77    2.01
 -26   2  -2   47.52    1.97
  26  -2  -2   42.51    2.02
  26  -2  -2   45.47    2.12
  26   2   2   49.87    2.01
  26  -2  -2   45.85    1.95
  28  -2   2    2.49    0.49
 -28   2   2    3.95    0.49
  28  -2   2    1.60    0.39
  28  -2   2    1.94    0.40
  28   2  -2    2.61    0.44
  28   2   2    2.44    0.41
  28  -2  -2    2.49    0.46
  28  -2  -2    2.89    0.48
 -28   2  -2    2.79    0.41
  30   2  -2   -0.16    0.32
  30  -2   2   -0.02    0.25
  30  -2   2    0.02    0.29
  30  -2   2   -0.04    0.28
 -30   2   2   -0.14    0.22
  30  -2  -2    0.06    0.35
  30  -2  -2   -0.24    0.26
 -32   2   2   12.36    0.79
  32   2  -2   10.54    0.96
  32  -2   2   10.18    0.77
  32  -2   2   10.74    0.92
  32  -2  -2    9.41    0.93
  32   2   2   10.83    0.92
  34   2  -2   17.15    1.26
  34  -2   2   20.21    1.24
  34  -2  -2   17.01    1.20
  34   2   2   18.68    1.24
  36  -2   2    0.50    0.49
  36   2  -2    0.31    0.57
  36  -2  -2    0.46    0.51
  36   2   2   -0.53    0.53
  38  -2   2    1.46    0.62
  38   2  -2    1.29    0.60
  38   2   2    1.51    0.61
  38  -2  -2    1.48    0.63
   1  -3   2   10.27    0.45
  -1  -3  -2   11.03    0.45
   1   3  -2   10.28    0.44
  -1  -3  -2   10.05    0.42
  -1  -3   2   10.04    0.40
  -1  -3   2   10.60    0.41
  -1   3  -2    9.82    0.47
   1  -3  -2   10.49    0.45
   3  -3   2   47.87    1.81
   3   3  -2   47.00    1.72
   3  -3  -2   46.97    1.80
  -3   3  -2   47.30    1.82
   5  -3   2   15.13    0.70
   5   3  -2   15.64    0.56
   5  -3  -2   14.83    0.69
  -5   3  -2   15.79    0.72
   7  -3   2    5.69    0.34
  -7  -3  -2    6.18    0.35
  -7   3   2    6.29    0.34
   7  -3   2    5.83    0.39
   7  -3   2    5.65    0.37
   7  -3  -2    5.95    0.37
  -7  -3   2    5.76    0.33
  -7   3  -2    5.85    0.32
  -7   3  -2    5.87    0.40
   7  -3  -2    5.89    0.37
   9  -3   2   10.17    0.52
  -9  -3  -2   10.24    0.54
   9  -3   2   10.03    0.58
   9  -3   2    9.75    0.58
  -9   3   2   11.14    0.53
   9  -3  -2   10.54    0.57
   9  -3  -2   10.66    0.50
   9  -3  -2    9.91    0.50
  -9   3  -2   10.84    0.51
  -9   3  -2   10.32    0.59
  -9  -3   2   10.94    0.52
 -11  -3  -2   22.21    0.97
  11  -3   2   23.13    1.04
  11  -3   2   20.76    1.02
  11   3  -2   20.75    0.83
 -11   3   2   20.81    0.95
  11  -3   2   22.61    0.92
  11  -3   2   21.14    0.95
  11  -3  -2   19.90    0.99
 -11  -3   2   21.68    0.93
 -11   3  -2   21.75    0.92
  11  -3  -2   21.62    0.93
  11  -3  -2   22.00    0.93
 -11   3  -2   20.45    1.03
  13  -3   2   23.30    1.06
 -13  -3  -2   23.67    1.07
  13  -3   2   23.57    1.12
  13  -3   2   23.98    1.02
 -13   3   2   23.50    1.06
  13   3  -2   21.98    0.98
  13  -3   2   22.69    1.13
  13  -3  -2   23.05    1.12
  13  -3  -2   24.09    1.03
 -13   3  -2   22.85    1.14
 -13  -3   2   23.37    1.03
 -13   3  -2   25.48    1.04
  13  -3  -2   24.06    1.04
  15  -3   2    4.58    0.41
  15  -3   2    3.80    0.32
  15  -3   2    3.03    0.35
 -15   3   2    3.16    0.36
  15  -3   2    3.80    0.37
 -15  -3  -2    2.72    0.34
 -15  -3   2    3.38    0.35
  15  -3  -2    2.88    0.39
  15  -3  -2    3.83    0.32
  15  -3  -2    3.07    0.34
 -15   3  -2    3.62    0.36
 -17   3   2    0.85    0.24
  17  -3   2    1.16    0.26
  17  -3   2    1.19    0.24
  17  -3   2    0.83    0.25
  17  -3   2    1.77    0.33
 -17  -3  -2    1.17    0.28
 -17   3  -2    1.07    0.23
 -17  -3   2    1.01    0.24
  17  -3  -2    1.08    0.23
  17  -3  -2    0.95    0.27
  17  -3  -2    1.20    0.23
 -19   3   2   10.24    0.65
  19  -3   2   10.18    0.72
  19  -3   2   10.21    0.63
 -19  -3  -2    9.58    0.68
  19   3  -2   10.23    0.59
  19  -3   2   10.21    0.65
  19  -3   2    9.49    0.68
  19  -3  -2   10.36    0.62
  19  -3  -2    9.69    0.71
 -19  -3   2   10.65    0.66
 -19   3  -2   10.73    0.64
  19  -3  -2   10.32    0.66
 -21  -3  -2   16.21    0.94
  21  -3   2   15.44    0.88
  21  -3   2   15.83    0.97
 -21   3   2   15.65    0.88
  21  -3   2   16.34    0.88
  21   3  -2   17.04    0.82
  21  -3  -2   14.20    0.85
  21  -3  -2   14.55    0.94
 -21   3  -2   15.60    0.86
  21   3   2   15.24    0.86
  21  -3  -2   14.90    0.83
 -21  -3   2   15.40    0.89
 -23   3   2    1.71    0.34
  23  -3   2    2.41    0.43
  23  -3   2    2.20    0.38
  23  -3   2    2.84    0.40
  23  -3  -2    1.94    0.38
 -23  -3   2    2.98    0.45
 -23   3  -2    1.93    0.35
  23   3   2    2.48    0.37
  23  -3  -2    2.97    0.38
  23  -3  -2    2.89    0.45
  25  -3   2    0.45    0.28
  25  -3   2    0.54    0.29
  25  -3   2    0.67    0.28
 -25   3   2    0.95    0.29
  25   3   2    0.41    0.24
  25  -3  -2    1.23    0.36
  25  -3  -2    0.86    0.25
  25  -3  -2    0.64    0.29
 -25   3  -2    0.50    0.22
  27  -3   2    4.77    0.58
 -27   3   2    4.64    0.53
  27  -3   2    4.52    0.55
  27  -3   2    4.60    0.62
  27   3   2    6.24    0.62
  27  -3  -2    5.65    0.69
 -27   3  -2    5.49    0.55
  27  -3  -2    5.12    0.47
  27  -3  -2    4.89    0.60
  29  -3   2    3.87    0.55
 -29   3   2    2.66    0.44
  29  -3   2    4.31    0.53
  29  -3   2    3.35    0.57
 -29   3  -2    4.26    0.50
  29  -3  -2    2.99    0.53
  29  -3  -2    3.85    0.60
  31   3  -2    3.77    0.62
  31  -3   2    3.22    0.56
  31  -3   2    1.84    0.50
 -31   3   2    1.93    0.42
  31  -3   2    2.02    0.43
  31  -3  -2    1.75    0.52
  31  -3  -2    2.95    0.58
  33   3  -2   -0.17    0.43
 -33   3   2    0.35    0.33
  33  -3   2    0.13    0.45
  33  -3  -2    1.07    0.51
  35   3  -2    1.11    0.55
  35  -3   2    0.68    0.50
  35  -3  -2    1.21    0.55
  35   3   2    1.14    0.57
  37   3  -2    4.59    0.79
  37  -3   2    4.73    0.76
  37   3   2    4.85    0.83
  37  -3  -2    4.21    0.71
   0   4  -2   44.10    1.69
   0  -4  -2   44.95    1.70
   0  -4   2   43.92    1.68
   0  -4   2   42.73    1.63
   0  -4   2   43.72    1.69
   0  -4  -2   43.99    1.64
   2  -4   2   49.07    1.87
   2   4  -2   50.27    1.86
   2  -4   2   49.75    1.87
  -2  -4  -2   52.38    1.78
  -2   4   2   48.38    1.88
   2  -4   2   48.16    1.88
  -2  -4  -2   47.22    1.77
  -2  -4  -2   51.04    1.89
   2  -4  -2   50.09    1.87
  -2   4  -2   47.34    1.91
  -2  -4   2   49.57    1.88
   2  -4  -2   48.86    1.89
  -2  -4   2   48.32    1.87
   4   4  -2   88.67    3.26
   4  -4   2   87.45    3.34
   4  -4   2   88.30    3.35
  -4  -4  -2   91.40    3.35
   4  -4   2   90.54    3.32
  -4  -4  -2   94.59    3.37
  -4   4   2   91.32    3.34
   4  -4   2   95.01    3.38
  -4   4  -2   84.57    3.39
   4  -4  -2   89.78    3.34
   4  -4  -2   88.81    3.34
  -4  -4   2   89.08    3.33
   6   4  -2   13.33    0.53
  -6   4   2   14.46    0.65
  -6  -4  -2   13.72    0.65
   6  -4   2   12.74    0.67
   6  -4   2   14.61    0.65
   6  -4   2   12.68    0.67
   6  -4  -2   13.78    0.67
  -6   4  -2   13.67    0.71
  -6   4  -2   14.69    0.64
  -6  -4   2   13.80    0.64
   6  -4  -2   13.57    0.64
   6  -4  -2   14.00    0.61
  -8  -4  -2    1.93    0.24
   8  -4   2    1.57    0.25
   8  -4   2    2.02    0.23
   8  -4   2    1.85    0.27
  -8   4   2    2.58    0.26
  -8   4  -2    2.24    0.22
   8  -4  -2    2.04    0.21
   8  -4  -2    1.67    0.24
  -8  -4   2    1.68    0.21
   8  -4  -2    2.01    0.23
  -8   4  -2    1.51    0.26
  10  -4   2    2.35    0.21
 -10  -4  -2    2.07    0.26
  10  -4   2    2.12    0.30
  10  -4   2    1.81    0.29
  10  -4   2    1.85    0.25
 -10   4   2    2.35    0.26
 -10   4  -2    1.93    0.31
  10  -4  -2    2.39    0.24
  10  -4  -2    1.98    0.24
 -10  -4   2    1.87    0.24
 -10   4  -2    2.13    0.24
  10  -4  -2    2.47    0.31
  12  -4   2  151.80    5.58
  12  -4   2  146.63    5.50
 -12   4   2  146.96    5.56
 -12  -4  -2  148.64    5.59
  12  -4   2  143.06    5.66
  12  -4   2  156.15    5.69
  12  -4  -2  149.18    5.65
  12  -4  -2  157.90    5.54
  12  -4  -2  155.06    5.56
 -12   4  -2  149.04    5.70
 -12  -4   2  149.66    5.56
 -12   4  -2  148.53    5.53
  14  -4   2   14.94    0.72
  14  -4   2   14.84    0.77
  14  -4   2   15.22    0.85
 -14   4   2   14.51    0.75
 -14  -4  -2   13.45    0.76
  14  -4   2   14.20    0.84
 -14   4  -2   14.42    0.73
  14  -4  -2   14.45    0.74
 -14   4  -2   13.18    0.83
 -14  -4   2   14.87    0.75
  14  -4  -2   13.25    0.81
  14  -4  -2   14.36    0.73
  16  -4   2    9.70    0.59
  16  -4   2    9.30    0.60
  16  -4   2    9.69    0.68
 -16  -4  -2    9.35    0.63
 -16   4   2   10.06    0.63
 -16   4  -2   10.29    0.61
  16  -4  -2   12.05    0.64
  16  -4  -2    9.27    0.68
  16  -4  -2   10.27    0.60
 -16  -4   2    8.95    0.59
  18  -4   2    2.69    0.38
 -18   4   2    3.92    0.44
 -18  -4  -2    3.05    0.41
  18  -4   2    3.58    0.40
  18  -4   2    3.67    0.49
 -18   4  -2    3.87    0.41
  18  -4  -2    3.77    0.42
  18  -4  -2    3.72    0.47
 -18  -4   2    3.31    0.40
  18  -4  -2    3.04    0.39
 -20  -4  -2   12.96    0.84
 -20   4   2   11.90    0.78
  20  -4   2   12.76    0.87
  20  -4   2   12.51    0.77
  20  -4   2   13.62    0.81
 -20  -4   2   12.83    0.79
 -20   4  -2   13.50    0.78
  20  -4  -2   13.38    0.88
  20  -4  -2   12.99    0.79
  20  -4  -2   13.46    0.79
  22  -4   2   49.22    2.16
  22  -4   2   49.06    2.28
  22  -4   2   49.03    2.13
 -22   4   2   50.30    2.16
 -22  -4  -2   51.71    2.21
  22   4   2   50.85    2.16
 -22   4  -2   50.31    2.13
 -22  -4   2   47.11    2.14
  22  -4  -2   48.66    2.27
  22  -4  -2   48.62    2.15
  22  -4  -2   51.28    2.14
 -24  -4  -2    5.38    0.63
 -24   4   2    4.14    0.52
  24  -4   2    3.70    0.51
  24  -4   2    4.64    0.54
  24  -4   2    3.80    0.57
  24   4   2    4.40    0.51
  24  -4  -2    5.39    0.49
  24  -4  -2    5.00    0.58
 -24  -4   2    4.94    0.58
 -24   4  -2    4.27    0.51
  24  -4  -2    3.79    0.58
  26  -4   2    2.63    0.44
  26  -4   2    1.25    0.40
 -26   4   2    2.38    0.41
  26  -4   2    1.82    0.40
 -26   4  -2    2.24    0.39
  26  -4  -2    1.64    0.41
  26   4   2    1.78    0.37
  26  -4  -2    1.50    0.43
  26  -4  -2    2.03    0.37
 -26  -4   2    2.23    0.49
  28  -4   2   29.05    1.54
 -28   4   2   31.56    1.53
  28  -4   2   31.74    1.55
  28  -4   2   32.00    1.69
  28  -4  -2   29.56    1.48
  28  -4  -2   30.21    1.57
  28  -4  -2   30.34    1.68
 -28   4  -2   29.23    1.48
 -30   4   2    3.88    0.54
  30  -4   2    4.36    0.66
  30  -4   2    4.21    0.58
  30  -4   2    3.20    0.55
  30  -4  -2    3.85    0.67
 -30   4  -2    3.86    0.51
  30  -4  -2    4.25    0.63
  32   4  -2    1.22    0.51
  32  -4   2    0.86    0.35
 -32   4   2    0.24    0.35
  32  -4   2    0.64    0.43
  32  -4  -2    1.24    0.48
  34   4  -2    1.45    0.54
 -34   4   2    2.21    0.48
  34  -4   2    1.33    0.50
  34  -4  -2    2.11    0.60
  34   4   2    1.78    0.57
  36  -4   2    4.38    0.71
  36   4  -2    3.03    0.71
  36  -4  -2    4.17    0.70
  36   4   2    4.34    0.78
   1   5  -2    3.55    0.28
  -1  -5  -2    3.80    0.20
   1  -5   2    3.92    0.24
   1  -5   2    3.85    0.28
  -1   5   2    3.50    0.28
   1  -5   2    3.70    0.28
  -1  -5  -2    4.03    0.29
  -1  -5  -2    4.00    0.25
  -1  -5  -2    3.77    0.20
  -1  -5   2    4.45    0.18
  -1  -5   2    5.20    0.31
   1  -5  -2    4.17    0.30
   1  -5  -2    4.57    0.26
  -1   5  -2    4.12    0.31
  -1  -5   2    3.88    0.28
  -1  -5   2    3.96    0.17
   1  -5  -2    4.23    0.25
   1  -5  -2    4.15    0.28
  -3  -5  -2    1.63    0.21
   3  -5   2    1.99    0.23
  -3  -5  -2    1.53    0.17
   3  -5   2    1.94    0.20
  -3   5   2    2.06    0.23
   3  -5   2    1.76    0.20
   3   5  -2    1.80    0.18
  -3  -5   2    2.32    0.20
  -3  -5   2    2.02    0.22
   3  -5  -2    1.84    0.19
   3  -5  -2    1.47    0.18
   3  -5  -2    1.84    0.19
  -3   5  -2    1.75    0.25
   3  -5  -2    1.50    0.20
  -5   5   2   26.55    1.13
   5  -5   2   28.01    1.11
   5  -5   2   28.09    1.15
   5   5  -2   25.88    1.05
  -5  -5  -2   27.48    1.15
   5  -5   2   26.61    1.15
   5  -5  -2   26.91    1.09
   5  -5  -2   27.08    1.08
   5  -5  -2   25.62    1.14
   5  -5  -2   26.12    1.14
  -5   5  -2   27.40    1.22
  -5   5  -2   25.14    1.12
  -5  -5   2   27.04    1.14
  -7   5   2    1.87    0.25
   7  -5   2    2.32    0.27
  -7  -5  -2    2.01    0.26
   7  -5   2    2.09    0.28
  -7   5  -2    2.92    0.24
  -7  -5   2    3.03    0.29
   7  -5  -2    2.47    0.20
  -7   5  -2    1.81    0.30
   7  -5  -2    1.88    0.24
   7  -5  -2    2.16    0.27
   7  -5  -2    2.01    0.21
   9  -5   2    1.57    0.27
  -9  -5  -2    1.54    0.24
  -9   5   2    1.62    0.25
   9  -5   2    1.34    0.21
   9  -5   2    1.52    0.18
  -9   5  -2    1.36    0.27
   9  -5  -2    1.56    0.26
   9  -5  -2    1.39    0.20
   9  -5  -2    2.19    0.27
   9  -5  -2    2.07    0.21
  -9   5  -2    1.64    0.22
  -9  -5   2    1.56    0.23
  11  -5   2    1.94    0.23
 -11  -5  -2    2.53    0.32
  11  -5   2    3.80    0.33
 -11   5   2    2.12    0.30
  11  -5   2    1.87    0.31
 -11   5  -2    2.09    0.28
  11  -5  -2    2.16    0.27
 -11  -5   2    2.33    0.29
  11  -5  -2    1.85    0.30
  11  -5  -2    2.44    0.24
 -11   5  -2    2.31    0.37
  11  -5  -2    2.80    0.28
  13  -5   2    0.58    0.20
  13  -5   2    1.17    0.20
 -13   5   2    0.39    0.20
  13  -5   2    0.60    0.24
 -13  -5  -2    1.50    0.25
  13  -5  -2    0.79    0.19
  13  -5  -2    1.85    0.27
 -13   5  -2    0.75    0.27
  13  -5  -2    1.24    0.28
 -13  -5   2    0.91    0.21
 -13   5  -2    0.86    0.21
  15  -5   2    1.07    0.30
  15  -5   2    0.93    0.22
  15  -5   2    0.82    0.20
 -15  -5  -2    0.84    0.24
 -15   5   2    1.32    0.26
  15  -5  -2    0.89    0.22
 -15   5  -2    0.77    0.20
  15  -5  -2    1.00    0.26
  15  -5  -2    0.87    0.22
 -15  -5   2    0.63    0.20
  17  -5   2    3.51    0.40
 -17   5   2    3.79    0.44
  17  -5   2    3.18    0.42
  17  -5   2    4.19    0.53
 -17  -5  -2    3.81    0.46
 -17   5  -2    3.37    0.41
  17  -5  -2    3.62    0.50
 -17  -5   2    3.48    0.42
  17  -5  -2    4.52    0.40
  17  -5  -2    3.06    0.39
  19  -5   2    1.68    0.33
 -19   5   2    1.73    0.35
 -19  -5  -2    1.40    0.33
  19  -5   2    1.73    0.39
  19  -5   2    1.75    0.34
  19  -5  -2    2.00    0.33
  19  -5  -2    1.33    0.30
  19  -5  -2    1.24    0.36
 -19  -5   2    1.58    0.32
 -19   5  -2    0.91    0.29
  21  -5   2    5.45    0.67
 -21  -5  -2    4.92    0.61
  21  -5   2    6.21    0.55
 -21   5   2    7.59    0.61
  21  -5   2    6.86    0.59
 -21  -5   2    7.71    0.62
  21  -5  -2    6.31    0.54
  21  -5  -2    6.53    0.66
 -21   5  -2    6.47    0.56
  21  -5  -2    6.65    0.57
  23  -5   2    1.02    0.31
  23  -5   2    1.22    0.39
  23  -5   2    1.25    0.33
 -23  -5  -2    1.21    0.39
 -23   5   2    1.55    0.36
 -23   5  -2    1.43    0.34
  23  -5  -2    1.27    0.31
  23  -5  -2    1.83    0.40
  23  -5  -2    1.08    0.37
 -23  -5   2    1.20    0.38
  25  -5   2    0.73    0.35
  25  -5   2    0.54    0.31
  25  -5   2    0.32    0.28
 -25   5   2    0.15    0.25
 -25  -5  -2    0.79    0.42
  25  -5  -2    0.23    0.30
  25  -5  -2    0.81    0.29
  25   5   2    0.53    0.27
 -25  -5   2    0.28    0.34
 -25   5  -2   -0.11    0.24
  25  -5  -2    0.49    0.31
  27  -5   2    0.25    0.30
  27  -5   2   -0.53    0.25
  27  -5   2    0.30    0.30
 -27   5   2    0.17    0.27
  27  -5  -2    0.64    0.35
 -27  -5   2    0.35    0.41
  27  -5  -2    0.41    0.30
  27   5   2    0.03    0.21
  27  -5  -2    0.04    0.24
 -27   5  -2   -0.18    0.23
  29  -5   2    2.47    0.55
  29  -5   2    1.96    0.45
  29  -5   2    1.86    0.46
 -29   5   2    2.28    0.46
  29  -5  -2    1.59    0.47
 -29   5  -2    1.56    0.39
  29  -5  -2    1.90    0.39
  29  -5  -2    1.73    0.48
  31  -5   2    0.37    0.43
 -31   5   2    0.26    0.32
  31  -5   2   -0.04    0.31
 -31   5  -2    0.52    0.34
  31  -5  -2   -0.11    0.42
  33  -5   2    2.32    0.50
 -33   5   2    1.98    0.50
  33  -5   2    0.84    0.45
  33   5  -2    0.97    0.47
  33  -5  -2    1.51    0.53
  35   5  -2    0.01    0.45
 -35   5   2    0.37    0.56
  35  -5   2   -0.37    0.41
  35  -5  -2   -0.49    0.40
  35   5   2    0.89    0.57
  37  -5   2    0.35    0.46
  37   5  -2    0.94    0.54
  37  -5  -2    0.58    0.50
  37   5   2    1.92    0.64
   0   6   2   75.21    2.73
   0  -6  -2   74.10    2.61
   0  -6   2   71.11    2.74
   0  -6   2   66.14    2.73
   0  -6  -2   72.50    2.74
   0  -6  -2   69.74    2.75
   0   6  -2   69.91    2.78
   0  -6   2   73.96    2.59
   0  -6  -2   67.71    2.67
  -2   6   2   34.83    1.38
   2   6  -2   32.91    1.38
   2  -6   2   32.90    1.37
  -2  -6  -2   31.91    1.31
  -2  -6  -2   35.16    1.39
   2  -6   2   32.48    1.39
   2  -6   2   33.89    1.30
  -2  -6   2   30.75    1.36
   2  -6  -2   31.95    1.31
   2  -6  -2   33.05    1.36
  -2  -6   2   33.22    1.37
   2  -6  -2   33.40    1.30
   2  -6  -2   30.79    1.38
  -2   6  -2   33.02    1.45
   4  -6   2    7.77    0.49
  -4   6   2    8.11    0.50
  -4  -6  -2    9.04    0.51
   4  -6   2    8.17    0.46
   4  -6   2    8.80    0.48
  -4   6  -2    7.95    0.49
   4  -6  -2    8.22    0.46
  -4   6  -2    7.60    0.55
   4  -6  -2    8.74    0.47
   4  -6  -2    7.93    0.43
  -4  -6   2    8.31    0.49
   4  -6  -2    8.03    0.50
   6  -6   2    1.03    0.20
   6  -6   2    1.18    0.15
  -6  -6  -2    0.91    0.20
   6  -6   2    0.83    0.18
  -6   6   2    1.25    0.23
   6  -6   2    1.61    0.23
   6  -6  -2    1.25    0.22
  -6   6  -2    1.17    0.21
   6  -6  -2    1.17    0.18
   6  -6  -2    1.37    0.18
   6  -6  -2    1.03    0.20
  -6   6  -2    0.80    0.24
  -6  -6   2    1.02    0.20
   8  -6   2   94.03    3.55
   8  -6   2   88.89    3.60
   8  -6   2   91.77    3.47
  -8  -6  -2   97.49    3.63
   8  -6   2   96.45    3.64
  -8   6   2   94.96    3.60
  -8  -6   2   91.55    3.59
   8  -6  -2   94.84    3.62
   8  -6  -2   99.06    3.53
  -8   6  -2   89.52    3.72
   8  -6  -2   95.04    3.53
   8  -6  -2   92.14    3.60
  -8   6  -2   97.16    3.60
  10  -6   2   13.90    0.70
  10  -6   2   13.20    0.76
  10  -6   2   14.18    0.65
 -10  -6  -2   13.57    0.77
  10  -6   2   14.53    0.81
 -10   6   2   14.09    0.76
  10  -6  -2   14.52    0.70
  10  -6  -2   13.85    0.79
  10  -6  -2   13.92    0.68
 -10  -6   2   14.34    0.76
 -10   6  -2   15.02    0.90
  10  -6  -2   14.08    0.76
 -10   6  -2   13.17    0.73
 -12   6   2    0.85    0.24
 -12  -6  -2    0.69    0.20
  12  -6   2    0.37    0.18
  12  -6   2    0.58    0.22
  12  -6   2    0.79    0.16
 -12  -6   2    0.45    0.19
  12  -6  -2    0.67    0.23
  12  -6  -2    0.76    0.22
 -12   6  -2    0.59    0.20
 -12   6  -2    0.63    0.24
  12  -6  -2    0.95    0.18
 -14  -6  -2    2.53    0.37
  14  -6   2    2.81    0.38
  14  -6   2    1.86    0.36
  14  -6   2    2.55    0.30
 -14   6   2    3.42    0.42
 -14   6  -2    2.42    0.34
  14  -6  -2    2.49    0.40
  14  -6  -2    2.56    0.33
  14  -6  -2    2.63    0.34
  14  -6  -2    2.14    0.33
 -14  -6   2    2.29    0.34
  16  -6   2   38.51    1.55
  16  -6   2   34.47    1.72
 -16  -6  -2   35.52    1.65
  16  -6   2   32.62    1.61
 -16   6   2   33.43    1.60
  16  -6  -2   36.31    1.63
 -16   6  -2   37.27    1.60
 -16  -6   2   35.14    1.61
  16  -6  -2   35.52    1.56
  16  -6  -2   35.60    1.72
  18  -6   2   20.72    1.14
  18  -6   2   23.18    1.27
 -18   6   2   19.97    1.12
 -18  -6  -2   18.77    1.11
  18  -6   2   21.76    1.06
  18  -6  -2   19.94    1.21
 -18   6  -2   20.37    1.10
  18  -6  -2   22.18    1.14
  18  -6  -2   22.09    1.09
 -18  -6   2   21.24    1.12
  20  -6   2    3.25    0.42
  20  -6   2    3.79    0.55
 -20  -6  -2    1.53    0.39
 -20   6   2    1.98    0.41
  20  -6   2    2.25    0.42
  20  -6  -2    2.31    0.48
 -20  -6   2    1.66    0.36
  20  -6  -2    2.00    0.38
 -20   6  -2    2.80    0.43
  20  -6  -2    2.65    0.42
  22  -6   2    0.62    0.33
 -22  -6  -2    0.58    0.36
  22  -6   2    0.37    0.29
 -22   6   2    0.34    0.30
  22  -6   2    0.39    0.28
 -22   6  -2    0.20    0.27
  22  -6  -2    0.59    0.34
 -22  -6   2    1.08    0.35
  22  -6  -2    0.78    0.30
  22  -6  -2    0.81    0.30
  24  -6   2   21.42    1.25
  24  -6   2   21.73    1.22
 -24  -6  -2   24.44    1.36
 -24   6   2   21.93    1.25
  24  -6   2   23.06    1.39
  24  -6  -2   23.59    1.25
  24  -6  -2   23.24    1.40
 -24  -6   2   20.21    1.26
  24  -6  -2   20.35    1.23
 -24   6  -2   23.34    1.26
  26  -6   2   15.61    1.13
  26  -6   2   15.42    1.05
 -26   6   2   15.27    1.02
  26  -6   2   17.30    1.04
 -26  -6  -2   13.82    1.08
  26  -6  -2   14.88    0.97
  26   6   2   16.06    0.97
  26  -6  -2   15.93    1.14
 -26   6  -2   14.72    0.97
 -26  -6   2   14.51    1.04
  26  -6  -2   13.40    0.96
 -28   6   2    0.00    0.32
  28  -6   2   -0.26    0.39
  28  -6   2    0.07    0.35
  28  -6   2    0.55    0.37
 -28  -6   2    0.17    0.50
  28  -6  -2   -0.09    0.41
  28  -6  -2    0.41    0.33
 -28   6  -2    0.19    0.31
  28  -6  -2    0.39    0.36
  30  -6   2    0.29    0.42
 -30   6   2    1.41    0.46
  30  -6   2   -0.21    0.35
  30  -6  -2    0.48    0.49
  30  -6  -2    0.70    0.43
 -30   6  -2    0.35    0.34
  32  -6   2   12.82    0.99
 -32   6   2   13.86    0.99
  32   6  -2   14.79    1.03
  32  -6   2   13.01    0.98
  32  -6  -2   13.28    1.07
 -34   6   2    8.53    0.88
  34   6  -2    7.16    0.82
  34  -6  -2    7.61    0.84
  -1  -7  -2   32.26    1.32
   1  -7   2   31.13    1.40
   1  -7   2   32.66    1.40
  -1   7   2   32.18    1.38
  -1  -7  -2   31.83    1.39
   1  -7   2   33.17    1.22
   1   7   2   32.31    1.37
  -1  -7   2   31.02    1.39
   1  -7  -2   33.61    1.24
  -1   7  -2   32.32    1.47
   1  -7  -2   32.10    1.38
   1  -7  -2   30.92    1.31
  -1  -7   2   31.94    1.40
  -3   7   2   23.53    1.10
  -3  -7  -2   23.34    1.10
   3  -7   2   22.39    1.10
   3  -7   2   24.31    1.09
   3  -7   2   24.49    1.00
  -3   7  -2   23.07    1.09
   3  -7  -2   23.63    1.02
   3  -7  -2   22.56    1.11
  -3  -7   2   23.93    1.10
  -3   7  -2   25.60    1.22
   3  -7  -2   24.35    1.01
   3  -7  -2   24.47    1.08
   5  -7   2    0.23    0.16
  -5  -7  -2    0.00    0.14
   5  -7   2    0.09    0.12
   5  -7   2    0.11    0.14
  -5   7   2    0.17    0.17
   5  -7  -2    0.41    0.18
   5  -7  -2    0.36    0.14
   5  -7  -2    0.41    0.15
  -5  -7   2    0.31    0.14
   5  -7  -2    0.06    0.09
  -5   7  -2   -0.01    0.17
  -5   7  -2    0.20    0.16
  -7   7   2   42.26    1.77
   7  -7   2   39.64    1.78
   7  -7   2   42.14    1.75
   7  -7   2   41.07    1.73
  -7  -7  -2   42.29    1.79
  -7  -7   2   38.93    1.75
  -7   7  -2   43.58    1.93
   7  -7  -2   41.09    1.78
   7  -7  -2   44.48    1.72
  -7   7  -2   42.68    1.77
   7  -7  -2   41.06    1.74
   7  -7  -2   41.23    1.67
  -9   7   2   15.19    0.87
   9  -7   2   17.58    0.83
  -9  -7  -2   17.46    0.90
   9  -7   2   17.20    0.90
   9  -7   2   14.29    0.86
  -9   7  -2   16.44    1.01
  -9  -7   2   16.78    0.88
   9  -7  -2   16.32    0.87
  -9   7  -2   15.64    0.86
   9  -7  -2   16.60    0.87
   9  -7  -2   16.02    0.78
   9  -7  -2   16.16    0.80
 -11   7   2   11.76    0.73
 -11  -7  -2   11.44    0.73
  11  -7   2   10.89    0.71
  11  -7   2   11.82    0.75
  11  -7   2   11.40    0.65
 -11  -7   2   10.44    0.67
 -11   7  -2   10.33    0.68
  11  -7  -2   11.41    0.62
  11  -7  -2   13.08    0.65
  11  -7  -2   11.46    0.73
  11  -7  -2   11.37    0.72
  13  -7   2   17.85    1.03
  13  -7   2   17.21    0.89
  13  -7   2   15.63    0.95
 -13   7   2   19.17    1.01
 -13  -7  -2   17.76    0.99
 -13  -7   2   18.18    0.97
  13  -7  -2   18.18    1.02
 -13   7  -2   17.76    0.94
  13  -7  -2   17.27    0.88
  13  -7  -2   18.26    0.87
  13  -7  -2   18.10    0.98
  15  -7   2    3.99    0.42
 -15  -7  -2    3.36    0.47
  15  -7   2    2.49    0.45
 -15   7   2    3.32    0.47
  15  -7   2    3.48    0.46
 -15   7  -2    3.99    0.47
  15  -7  -2    3.82    0.47
  15  -7  -2    4.68    0.41
  15  -7  -2    3.06    0.48
 -15  -7   2    4.08    0.48
  17  -7   2   37.46    1.60
 -17   7   2   35.84    1.71
  17  -7   2   36.79    1.73
  17  -7   2   33.77    1.78
 -17  -7  -2   34.31    1.72
  17  -7  -2   35.76    1.80
  17  -7  -2   36.41    1.71
  17  -7  -2   36.91    1.63
 -17  -7   2   37.25    1.70
 -17   7  -2   35.74    1.67
  19  -7   2    1.53    0.34
 -19  -7  -2    1.42    0.37
 -19   7   2    1.83    0.37
  19  -7   2    1.00    0.33
  19  -7   2    1.43    0.41
  19  -7  -2    1.47    0.37
  19  -7  -2    1.83    0.34
 -19   7  -2    0.76    0.33
 -19  -7   2    0.87    0.32
  19  -7  -2    1.82    0.43
  21  -7   2    1.96    0.47
  21  -7   2    1.78    0.41
 -21  -7  -2    1.95    0.46
 -21   7   2    2.18    0.44
  21  -7  -2    3.20    0.56
  21  -7  -2    2.41    0.41
 -21   7  -2    2.39    0.46
 -21  -7   2    1.96    0.41
  21  -7  -2    3.59    0.51
  23  -7   2   18.77    1.29
 -23  -7  -2   19.16    1.26
 -23   7   2   20.54    1.23
  23  -7   2   20.25    1.23
  23  -7  -2   20.30    1.17
 -23  -7   2   21.71    1.25
  23  -7  -2   21.65    1.24
 -23   7  -2   20.02    1.21
  23  -7  -2   21.63    1.35
 -25  -7  -2    2.95    0.66
  25  -7   2    3.17    0.60
 -25   7   2    2.86    0.55
  25  -7   2    2.43    0.53
  25  -7  -2    3.16    0.52
  25  -7  -2    3.02    0.59
  25  -7  -2    2.61    0.51
 -25  -7   2    2.78    0.60
 -25   7  -2    2.31    0.50
 -27  -7  -2   13.62    1.11
  27  -7   2   12.58    0.98
 -27   7   2   12.51    0.99
 -27  -7   2   12.59    1.03
  27  -7  -2   10.59    0.90
  27  -7  -2   14.01    0.97
 -27   7  -2   12.64    0.95
 -29   7   2   -0.01    0.40
  29  -7   2    0.35    0.41
  29  -7  -2   -0.23    0.34
 -29   7  -2    0.32    0.42
 -29  -7   2   -0.73    0.48
  29  -7  -2   -0.25    0.41
 -31   7   2    2.09    0.58
  31  -7   2    2.96    0.61
 -31   7  -2    3.05    0.59
  31  -7  -2    3.25    0.65
  33   7  -2   13.31    0.98
  33  -7   2   14.01    1.02
  33  -7  -2   14.14    1.05
   0  -8   2    1.56    0.28
   0  -8  -2    1.83    0.23
   0   8   2    1.15    0.26
   0  -8  -2    1.10    0.24
   0  -8   2    2.48    0.33
  -2  -8  -2    0.92    0.24
   2  -8   2    0.28    0.18
   2  -8   2    0.65    0.22
  -2   8   2    0.51    0.20
   2   8   2    0.36    0.18
   2  -8  -2    0.86    0.18
  -2   8  -2    0.50    0.21
   2  -8  -2    0.74    0.21
  -2  -8   2    0.77    0.22
   4  -8   2   17.10    0.93
   4  -8   2   17.43    0.90
   4  -8   2   17.06    0.78
  -4   8   2   17.79    0.93
  -4  -8  -2   16.81    0.92
  -4  -8   2   18.43    0.94
  -4   8  -2   17.20    0.91
   4  -8  -2   17.39    0.94
   4  -8  -2   17.96    0.89
   4  -8  -2   17.29    0.79
  -4   8  -2   16.91    1.03
   4   8   2   17.39    0.87
   4  -8  -2   17.54    0.82
   6  -8   2    5.33    0.40
  -6   8   2    5.79    0.50
  -6  -8  -2    5.14    0.51
   6  -8   2    5.04    0.46
   6  -8   2    5.51    0.44
   6  -8  -2    4.68    0.40
   6  -8  -2    4.88    0.36
   6  -8  -2    4.86    0.44
  -6   8  -2    5.00    0.50
  -6  -8   2    4.97    0.44
   6  -8  -2    5.57    0.40
  -8   8   2    2.10    0.34
   8  -8   2    1.19    0.26
   8  -8   2    1.64    0.32
  -8  -8  -2    1.35    0.30
   8  -8   2    2.34    0.32
  -8   8  -2    1.61    0.31
   8  -8  -2    1.02    0.25
   8  -8  -2    2.01    0.30
  -8  -8   2    1.48    0.29
   8  -8  -2    2.09    0.30
   8  -8  -2    1.98    0.26
 -10   8   2    0.85    0.30
  10  -8   2    0.62    0.21
  10  -8   2    0.35    0.20
  10  -8   2    0.52    0.25
 -10  -8  -2    1.52    0.32
  10  -8  -2    0.50    0.21
  10  -8  -2    0.65    0.17
  10  -8  -2    0.57    0.20
  10  -8  -2    0.48    0.25
 -10   8  -2    0.54    0.21
 -10  -8   2    0.98    0.26
  12  -8   2    6.21    0.57
 -12  -8  -2    7.15    0.60
 -12   8   2    5.59    0.60
  12  -8   2    6.65    0.51
  12  -8   2    6.49    0.58
 -12  -8   2    5.51    0.57
  12  -8  -2    5.66    0.53
 -12   8  -2    5.83    0.59
  12  -8  -2    6.23    0.46
  12  -8  -2    7.12    0.48
  12  -8  -2    5.49    0.60
  14  -8   2    4.45    0.47
 -14   8   2    4.10    0.55
  14  -8   2    4.41    0.55
 -14  -8  -2    4.01    0.54
  14  -8   2    3.51    0.50
  14  -8  -2    4.27    0.53
  14  -8  -2    4.90    0.47
 -14   8  -2    3.94    0.52
 -14  -8   2    4.23    0.52
  14  -8  -2    3.57    0.50
 -16  -8  -2    0.42    0.28
 -16   8   2    0.95    0.36
  16  -8   2    0.57    0.22
  16  -8   2    0.20    0.25
  16  -8   2   -0.29    0.20
  16  -8  -2    0.29    0.21
 -16   8  -2   -0.05    0.24
 -16  -8   2    0.30    0.24
  16  -8  -2    0.22    0.26
  16  -8  -2   -0.13    0.23
 -18   8   2    0.29    0.32
  18  -8   2   -0.07    0.26
  18  -8   2    0.73    0.33
 -18  -8  -2    0.14    0.26
  18  -8  -2    0.67    0.24
  18  -8  -2    0.11    0.26
  18  -8  -2   -0.02    0.26
 -18   8  -2   -0.01    0.27
 -18  -8   2    0.18    0.20
 -20  -8  -2    8.84    0.87
  20  -8   2    7.55    0.76
  20  -8   2    8.74    0.78
 -20   8   2    5.22    0.70
 -20  -8   2    7.64    0.77
  20  -8  -2    8.53    0.67
 -20   8  -2    6.75    0.74
  20  -8  -2    7.60    0.71
  20  -8  -2    7.28    0.75
 -22  -8  -2    3.55    0.66
  22  -8   2    3.33    0.60
 -22   8   2    4.06    0.65
  22  -8   2    2.54    0.53
 -22  -8   2    2.63    0.54
  22  -8  -2    3.52    0.52
 -22   8  -2    3.30    0.59
  22  -8  -2    2.81    0.58
  22  -8  -2    2.56    0.56
  24  -8   2    0.75    0.45
  24  -8   2    0.56    0.49
 -24  -8  -2    0.60    0.55
 -24   8   2   -0.09    0.41
  24  -8  -2    2.28    0.88
 -24  -8   2    0.38    0.48
  24  -8  -2    0.75    0.36
  24  -8  -2    0.57    0.40
 -24   8  -2    0.60    0.46
 -26  -8  -2   -0.02    0.58
 -26   8   2    0.33    0.46
  26  -8   2    0.21    0.41
  26  -8  -2    0.11    0.40
 -26   8  -2    0.24    0.46
 -26  -8   2   -0.40    0.46
 -28  -8  -2    1.44    0.68
  28  -8   2    2.22    0.56
 -28   8   2    1.45    0.54
 -28   8  -2    2.03    0.57
  28  -8  -2    2.26    0.56
 -28  -8   2    1.83    0.68
 -30   8   2    3.65    0.70
 -30   8  -2    4.00    0.65
  30  -8  -2    3.18    0.65
 -30  -8   2    2.11    0.77
 -32   8   2    0.50    0.47
  32  -8   2    0.06    0.39
 -32   8  -2    0.83    0.50
   1   9  -2   51.20    2.13
  -1  -9  -2   51.63    2.15
   1  -9   2   48.21    2.13
  -1   9   2   49.49    2.12
   1  -9  -2   51.75    2.14
   1   9   2   50.76    2.12
  -1   9  -2   45.69    2.11
  -1  -9   2   52.04    2.16
  -3   9   2   18.53    1.02
  -3  -9  -2   19.48    1.04
   3  -9   2   19.24    1.02
   3  -9   2   19.78    1.07
   3   9   2   18.52    0.99
  -3   9  -2   20.86    1.05
   3  -9  -2   17.88    1.00
  -3  -9   2   21.04    1.07
  -5  -9  -2    2.38    0.39
   5  -9   2    2.17    0.35
  -5   9   2    1.76    0.36
   5  -9   2    1.98    0.35
  -5  -9   2    1.52    0.32
   5   9   2    1.55    0.30
  -5   9  -2    1.97    0.36
   5  -9  -2    1.90    0.32
   5  -9  -2    2.00    0.37
   7  -9   2   17.54    1.02
   7  -9   2   18.58    0.88
   7  -9   2   18.12    0.97
  -7  -9  -2   18.42    1.03
  -7   9   2   20.70    1.06
   7  -9  -2   17.94    1.03
   7  -9  -2   16.53    0.93
   7   9   2   18.04    0.94
  -7  -9   2   18.23    1.01
  -7   9  -2   16.68    0.97
   7  -9  -2   16.28    0.86
   9  -9   2   45.68    2.09
   9  -9   2   46.19    2.00
  -9  -9  -2   46.74    2.08
  -9   9   2   44.28    2.05
   9  -9  -2   48.10    1.99
   9   9   2   48.91    1.97
  -9  -9   2   41.15    2.02
  -9   9  -2   46.08    2.05
   9  -9  -2   46.25    2.09
  11  -9   2    0.64    0.24
 -11  -9  -2    0.44    0.27
  11  -9   2    0.33    0.27
  11  -9   2    0.03    0.19
 -11   9   2    0.31    0.30
  11  -9  -2    0.99    0.26
  11  -9  -2    0.81    0.30
 -11  -9   2    0.58    0.27
  11  -9  -2    0.49    0.22
 -11   9  -2    0.84    0.32
  13  -9   2   28.58    1.37
 -13   9   2   29.00    1.49
  13  -9   2   28.12    1.43
 -13  -9  -2   27.39    1.47
  13  -9   2   27.36    1.48
  13  -9  -2   28.47    1.48
 -13   9  -2   29.40    1.47
 -13  -9   2   27.78    1.45
  15  -9   2   19.60    1.23
 -15  -9  -2   22.32    1.26
  15  -9   2   22.61    1.13
  15  -9   2   20.87    1.23
 -15   9   2   19.69    1.19
 -15  -9   2   21.17    1.21
  15  -9  -2   21.90    1.25
  15  -9  -2   21.27    1.21
 -15   9  -2   20.25    1.20
  17  -9   2   35.72    1.80
 -17   9   2   35.92    1.80
  17  -9   2   34.14    1.79
 -17  -9  -2   33.59    1.77
 -17  -9   2   32.07    1.72
 -17   9  -2   32.19    1.72
  17  -9  -2   35.87    1.79
  17  -9  -2   35.18    1.76
 -19  -9  -2    0.66    0.42
  19  -9   2    0.06    0.29
  19  -9   2   -0.05    0.36
 -19   9   2    0.26    0.44
 -19   9  -2    0.35    0.43
  19  -9  -2    0.25    0.32
  19  -9  -2    0.01    0.35
 -19  -9   2    0.49    0.39
 -21  -9  -2    8.26    0.96
  21  -9   2    8.62    0.95
 -21   9   2    9.54    1.00
  21  -9  -2   10.24    0.91
  21  -9  -2    9.39    0.87
 -21  -9   2    8.53    0.91
 -21   9  -2    8.99    0.95
 -23   9   2    1.50    0.57
 -23  -9  -2    1.06    0.59
  23  -9   2    0.97    0.51
  23  -9  -2    0.78    0.46
 -23   9  -2    0.41    0.49
 -23  -9   2    0.83    0.51
 -25  -9  -2   31.06    1.88
  25  -9   2   34.28    1.88
 -25   9   2   32.26    1.88
  25  -9  -2   37.35    1.90
 -25  -9   2   33.66    1.91
 -25   9  -2   34.56    1.85
 -27   9   2    0.18    0.57
 -27  -9  -2   -0.74    0.55
  27  -9   2   -0.11    0.50
  27  -9  -2    0.31    0.47
 -27  -9   2    0.24    0.58
 -27   9  -2    0.32    0.55
  29  -9   2    6.52    0.86
 -29  -9  -2    2.60    0.89
 -29   9   2    5.50    0.79
 -29  -9   2    4.70    0.92
 -29   9  -2    5.65    0.78
  29  -9  -2    6.81    0.82
   0  10  -2    0.20    0.23
   0 -10  -2    0.20    0.22
   0 -10   2   -0.11    0.20
   0  10   2    0.10    0.22
   2  10  -2    2.46    0.40
  -2  10   2    2.53    0.41
   2 -10   2    2.14    0.38
  -2 -10  -2    2.21    0.39
   2  10   2    1.97    0.37
  -2 -10   2    2.37    0.42
   2 -10  -2    2.20    0.38
  -2  10  -2    2.13    0.41
   4  10  -2    0.20    0.23
   4 -10   2    0.46    0.25
  -4 -10  -2    0.65    0.27
  -4  10   2    1.01    0.33
  -4 -10   2    0.61    0.27
   4  10   2    0.86    0.31
   4 -10  -2    0.53    0.26
  -4  10  -2    0.64    0.30
   6 -10   2    0.13    0.22
  -6 -10  -2   -0.05    0.23
  -6  10   2   -0.31    0.24
   6  10  -2   -0.09    0.21
   6 -10   2    0.41    0.25
   6  10   2   -0.17    0.20
   6 -10  -2   -0.17    0.20
  -6  10  -2   -0.06    0.22
  -6 -10   2   -0.02    0.21
  -8  10   2    3.46    0.52
  -8 -10  -2    3.11    0.49
   8 -10   2    3.17    0.44
   8 -10   2    2.54    0.45
  -8  10  -2    2.07    0.44
   8 -10  -2    3.03    0.49
   8 -10  -2    3.35    0.46
   8  10   2    3.71    0.46
  -8 -10   2    3.44    0.50
 -10 -10  -2    0.17    0.28
  10 -10   2    0.26    0.25
  10 -10   2   -0.03    0.22
 -10  10   2    0.26    0.34
 -10  10  -2   -0.13    0.27
 -10 -10   2    0.21    0.29
  10 -10  -2    0.15    0.28
  10 -10  -2    0.25    0.26
  10  10   2    0.36    0.24
 -12  10   2    2.05    0.49
 -12 -10  -2    1.72    0.45
  12 -10   2    1.25    0.32
  12 -10   2    1.19    0.41
 -12 -10   2    1.41    0.42
  12 -10  -2    1.44    0.48
 -12  10  -2    1.62    0.46
  12 -10  -2    1.39    0.42
  14 -10   2    0.65    0.41
  14 -10   2    0.46    0.28
  14 -10   2    0.66    0.28
 -14  10   2    0.72    0.47
 -14 -10  -2    0.76    0.43
 -14 -10   2    0.64    0.38
  14 -10  -2    0.99    0.30
 -14  10  -2    0.60    0.41
  14 -10  -2    0.59    0.39
  16 -10   2    0.88    0.33
 -16  10   2    0.60    0.50
 -16 -10  -2    1.29    0.51
  16 -10   2    1.36    0.51
  16 -10  -2    0.65    0.44
 -16 -10   2    0.30    0.40
  16 -10  -2    0.69    0.31
 -16  10  -2    1.11    0.48
 -18 -10  -2    2.45    0.63
 -18  10   2    1.15    0.59
  18 -10   2    1.28    0.54
  18 -10   2    2.45    0.49
 -18 -10   2    2.06    0.58
  18 -10  -2    2.34    0.57
 -18  10  -2    2.09    0.59
 -20  10   2    1.54    0.66
  20 -10   2    1.92    0.62
 -20 -10  -2    0.62    0.55
 -20 -10   2    2.20    0.61
 -20  10  -2    1.76    0.63
  20 -10  -2    1.35    0.54
 -22  10   2    0.55    0.61
 -22 -10  -2    0.35    0.61
  22 -10   2    1.64    0.64
 -22  10  -2    1.92    0.64
 -22 -10   2    1.06    0.60
  22 -10  -2    1.56    0.59
 -24 -10  -2    0.10    0.62
 -24  10   2    0.20    0.58
  24 -10   2   -0.10    0.51
 -24 -10   2   -0.25    0.55
  24 -10  -2   -0.61    0.43
 -24  10  -2    0.02    0.56
  26 -10   2   -0.30    0.55
 -26  10   2   -0.01    0.56
 -26 -10  -2   -0.74    0.65
  26 -10  -2    0.09    0.45
 -26 -10   2   -0.28    0.57
 -26  10  -2    0.42    0.63
 -28  10   2    0.49    0.58
 -28 -10  -2   -0.87    0.69
  28 -10   2    0.81    0.57
  28 -10  -2    0.39    0.44
 -28 -10   2   -0.55    0.64
 -28  10  -2    0.48    0.54
   1 -11   2   19.41    1.13
  -1 -11  -2   16.95    1.09
  -1  11   2   19.27    1.12
   1  11  -2   19.27    1.12
  -1 -11   2   18.76    1.13
  -1  11  -2   18.60    1.13
   1 -11  -2   17.11    1.07
   1  11   2   17.83    1.08
   3  11  -2    0.19    0.30
   3 -11   2    0.06    0.29
  -3 -11  -2    0.23    0.33
  -3  11   2   -0.07    0.30
   3  11   2    0.63    0.30
  -3  11  -2    0.03    0.33
  -3 -11   2    0.31    0.32
   3 -11  -2   -0.20    0.22
  -5 -11  -2    1.04    0.39
  -5  11   2    1.45    0.42
   5  11  -2    0.51    0.32
   5 -11   2    0.75    0.33
   5  11   2    0.40    0.29
   5 -11  -2    1.03    0.31
  -5 -11   2    0.77    0.39
  -5  11  -2    1.37    0.43
  -7  11   2   10.13    0.89
   7  11  -2    9.92    0.77
   7 -11   2   10.58    0.83
  -7 -11  -2   10.67    0.87
  -7  11  -2    9.97    0.88
  -7 -11   2    9.34    0.85
   7 -11  -2   10.03    0.77
   7  11   2   10.56    0.79
  -9  11   2   20.47    1.29
   9  11  -2   21.43    1.18
  -9 -11  -2   21.15    1.30
   9 -11   2   22.96    1.23
   9 -11   2   18.29    1.25
  -9 -11   2   20.18    1.29
  -9  11  -2   18.85    1.25
 -11 -11  -2   -0.05    0.39
 -11  11   2    0.55    0.50
  11 -11   2    0.29    0.30
  11 -11   2    0.74    0.44
  11  11  -2    0.47    0.30
 -11 -11   2    0.68    0.43
 -11  11  -2    0.51    0.45
  13  11  -2    2.15    0.39
  13 -11   2    1.54    0.73
 -13  11   2    2.55    0.64
 -13 -11  -2    1.00    0.52
  13 -11   2    2.44    0.63
 -13 -11   2    1.74    0.54
 -13  11  -2    1.95    0.59
  15 -11   2    7.45    0.93
 -15  11   2    6.83    0.91
 -15 -11  -2    6.99    0.90
 -15 -11   2    7.91    0.91
 -15  11  -2    7.12    0.89
  15 -11  -2    7.74    0.94
 -17 -11  -2   17.45    1.30
 -17  11   2   13.96    1.32
  17 -11   2   16.87    1.30
 -17  11  -2   18.54    1.32
  17 -11  -2   16.85    1.32
 -17 -11   2   17.76    1.28
 -19  11   2    0.35    0.60
  19 -11   2    1.58    0.66
 -19 -11  -2    0.34    0.60
  19 -11  -2    0.71    0.56
 -19  11  -2    0.15    0.59
 -19 -11   2    1.01    0.62
 -21  11   2    1.44    0.75
  21 -11   2    1.19    0.65
 -21 -11  -2    1.46    0.69
 -21  11  -2    1.62    0.74
  21 -11  -2    1.29    0.61
 -21 -11   2    0.44    0.59
  23 -11   2    1.32    0.67
 -23  11   2    0.61    0.67
 -23 -11  -2    1.22    0.73
  23 -11  -2    1.59    0.61
 -23  11  -2    0.26    0.68
 -23 -11   2    0.53    0.63
 -25 -11  -2   12.88    1.33
 -25  11   2   16.30    1.28
  25 -11   2   16.60    1.30
 -25  11  -2   12.08    1.24
 -25 -11   2   12.52    1.23
  25 -11  -2   14.60    1.20
   0 -12  -2    0.15    0.34
   0  12  -2    0.20    0.43
   0 -12   2    0.10    0.36
   0  12   2    0.40    0.40
   2 -12   2    0.55    0.38
   2  12  -2    0.28    0.39
  -2  12   2    1.71    0.50
  -2 -12  -2    1.15    0.46
   2 -12  -2    1.02    0.40
  -2  12  -2    0.94    0.44
   2  12   2    0.95    0.45
  -2 -12   2    0.64    0.46
   4  12  -2   60.66    2.70
  -4 -12  -2   63.30    2.76
   4 -12   2   58.63    2.69
  -4  12   2   57.68    2.69
  -4 -12   2   62.62    2.77
  -4  12  -2   59.08    2.72
   4  12   2   61.21    2.68
   6  12  -2   17.40    1.12
  -6  12   2   18.73    1.27
  -6 -12  -2   18.18    1.25
   6 -12   2   16.54    1.15
  -6 -12   2   17.15    1.22
   6 -12  -2   16.39    1.08
  -6  12  -2   16.97    1.20
   6  12   2   18.96    1.12
   8 -12   2   14.40    1.00
  -8 -12  -2   12.64    1.07
  -8  12   2   13.24    1.09
   8  12  -2   14.37    1.01
  -8 -12   2   12.47    1.13
  -8  12  -2   13.93    1.10
  10  12  -2    6.28    0.71
 -10 -12  -2    7.35    0.91
  10 -12   2    6.60    0.75
 -10  12   2    6.67    0.88
 -10 -12   2    6.07    0.87
 -10  12  -2    5.70    0.84
 -12 -12  -2   30.51    1.80
 -12  12   2   30.61    1.80
 -12 -12   2   32.84    1.82
 -12  12  -2   33.39    1.82
 -14 -12  -2   15.90    1.34
 -14  12   2   17.64    1.32
 -14 -12   2   15.71    1.27
 -14  12  -2   15.20    1.27
 -16  12   2    1.32    0.69
  16 -12   2    1.14    0.71
 -16 -12  -2    0.79    0.63
 -16 -12   2    0.40    0.60
 -16  12  -2    0.28    0.65
 -18  12   2   -0.06    0.66
 -18 -12  -2    1.30    0.72
  18 -12   2    1.32    0.71
 -18  12  -2   -0.46    0.62
 -18 -12   2    1.49    0.71
  20 -12   2   34.37    2.05
 -20  12   2   33.69    2.03
 -20  12  -2   35.07    2.03
  -1  13   2    0.06    0.48
   1  13  -2    0.21    0.48
  -1 -13  -2    0.11    0.42
   1 -13   2    0.22    0.43
   1  13   2    0.32    0.44
  -1 -13   2    0.41    0.46
   1 -13  -2    0.10    0.40
  -1  13  -2   -0.11    0.47
  -3  13   2    0.82    0.50
  -3 -13  -2    0.23    0.45
   3 -13   2    0.39    0.44
   3  13  -2    0.53    0.46
  -3  13  -2    0.79    0.52
  -3 -13   2    0.26    0.50
   3 -13  -2   -0.35    0.41
   3  13   2    0.61    0.46
   5  13  -2    0.14    0.45
  -5  13   2   -0.11    0.50
  -5 -13  -2    0.06    0.47
   5 -13   2   -0.51    0.42
  -5  13  -2    0.63    0.60
  -5 -13   2    0.36    0.52
   7  13  -2    0.93    0.48
   7 -13   2    0.45    0.44
  -7  13   2    0.96    0.58
  -7 -13  -2    0.09    0.51
  -7  13  -2    0.43    0.59
  -7 -13   2    0.57    0.55
  -9 -13  -2    0.47    0.59
  -9  13   2   -0.37    0.59
   9  13  -2    0.40    0.43
  -9 -13   2    0.44    0.63
  -9  13  -2    0.39    0.64
 -11  13   2    1.28    0.66
 -11 -13  -2    0.13    0.56
 -11 -13   2   -0.27    0.55
 -11  13  -2    0.00    0.67
 -13  13   2   -0.21    0.61
 -13 -13  -2   -0.33    0.58
 -13 -13   2    0.20    0.61
 -13  13  -2   -0.72    0.66
 -15 -13  -2    0.60    0.64
 -15  13   2    0.42    0.66
 -15 -13   2    1.21    0.73
 -15  13  -2    0.10    0.71
 -17 -13  -2   -0.25    0.63
 -17  13   2    1.02    0.69
 -17  13  -2   -0.08    0.62
 -17 -13   2    0.19    0.69
   0  14  -2    7.62    0.93
   0 -14   2    4.98    0.83
   0  14   2    5.76    0.87
   0 -14  -2    5.66    0.85
  -2 -14  -2    0.59    0.53
  -2  14   2    0.50    0.58
   2  14  -2    0.29    0.49
   2 -14   2   -0.10    0.47
  -2  14  -2    0.58    0.64
  -2 -14   2    0.68    0.58
   2  14   2    0.01    0.69
  -4 -14  -2    1.68    0.60
  -4  14   2    2.36    0.67
   4 -14   2    2.91    0.69
   4  14  -2    2.91    0.70
  -4 -14   2    2.03    0.71
  -4  14  -2    2.56    0.75
   6  14  -2   -0.45    0.48
  -6  14   2   -0.16    0.55
  -6 -14  -2   -0.20    0.50
  -6  14  -2    0.05    0.62
  -6 -14   2    0.02    0.61
  -8  14   2    5.25    0.87
  -8 -14  -2    5.97    0.85
  -8 -14   2    8.07    0.98
  -8  14  -2    6.67    0.93
   0   0  -3    2.88    0.14
   2   0  -3    0.42    0.07
  -2   0  -3    0.28    0.06
   4   0  -3    0.78    0.10
  -6   0  -3    0.18    0.07
   6   0  -3    0.28    0.09
   8   0  -3    1.75    0.17
  -8   0  -3    1.12    0.15
 -10   0  -3    0.37    0.12
  10   0  -3    0.54    0.12
  12   0  -3    0.46    0.13
 -12   0  -3    0.43    0.13
 -12   0   3    0.19    0.11
  12   0   3    0.22    0.13
  14   0   3    0.48    0.15
  14   0   3    0.00    0.12
 -14   0   3    0.09    0.12
  14   0  -3    0.01    0.10
  16   0   3    0.05    0.15
  16   0  -3    0.27    0.14
 -16   0   3   -0.18    0.12
 -16   0  -3    0.29    0.11
  16   0  -3   -0.05    0.12
  16   0   3    0.08    0.15
  18   0   3   -0.11    0.14
  18   0  -3    0.06    0.14
  18   0   3    0.30    0.16
 -18   0  -3    0.15    0.13
  18   0  -3    0.13    0.14
 -18   0   3   -0.19    0.12
  18   0   3    1.28    0.23
  20   0  -3    0.24    0.18
  20   0  -3    0.19    0.18
 -20   0   3    0.04    0.14
  20   0  -3    0.08    0.15
 -20   0  -3    0.07    0.12
  20   0   3    0.06    0.15
  20   0   3    0.00    0.16
 -22   0   3    0.17    0.16
  22   0  -3    0.08    0.21
  22   0  -3    0.28    0.21
  22   0   3   -0.20    0.17
  22   0   3   -0.05    0.15
  22   0  -3    0.31    0.18
 -22   0  -3   -0.15    0.12
  24   0   3   -0.03    0.20
  24   0   3    0.06    0.21
  24   0  -3   -0.02    0.20
  24   0  -3    0.15    0.20
 -24   0   3   -0.17    0.15
 -26   0   3    1.04    0.27
  26   0   3    2.38    0.40
  26   0  -3    0.49    0.29
 -28   0   3   -0.14    0.15
  28   0  -3    0.13    0.27
  28   0   3    0.04    0.27
  30   0   3    0.27    0.27
  30   0   3    0.02    0.31
 -30   0   3   -0.05    0.20
  30   0  -3    0.59    0.36
  32   0   3   -0.11    0.38
  32   0  -3    0.16    0.38
  32   0   3    0.08    0.30
  34   0   3    0.16    0.44
  34   0  -3    0.02    0.44
  36   0  -3    0.36    0.53
  36   0   3    0.24    0.49
  38   0   3    0.02    0.54
  38   0  -3    0.33    0.53
   1   1  -3    0.42    0.06
  -1  -1  -3    0.54    0.07
  -1   1  -3    0.44    0.07
   1  -1  -3    0.31    0.07
   3   1  -3  158.36    5.85
  -3  -1  -3  171.33    5.86
  -3   1  -3  160.39    5.90
   3  -1  -3  167.69    5.90
  -3  -1   3  161.65    5.84
   5   1  -3  277.13    9.98
  -5  -1  -3  293.67    9.99
  -5   1  -3  284.55   10.04
  -5  -1   3  252.24    9.96
   5  -1  -3  292.15   10.04
   7   1  -3   31.49    1.18
  -7  -1  -3   30.62    1.17
  -7   1  -3   31.28    1.24
   7  -1  -3   30.94    1.24
  -9  -1  -3    6.68    0.33
   9   1  -3    6.25    0.33
  -9   1  -3    6.26    0.38
   9  -1  -3    6.57    0.38
 -11   1   3  120.57    4.26
  11  -1   3  109.54    4.25
 -11  -1  -3  112.61    4.25
  11   1  -3  109.80    4.20
  11  -1   3  123.13    4.30
 -11  -1   3  106.94    4.24
  11  -1  -3  121.26    4.24
 -11   1  -3  111.90    4.27
  11  -1  -3  115.34    4.28
  13  -1   3  144.69    5.20
 -13   1   3  139.43    5.16
  13  -1   3  140.62    5.17
  13   1  -3  135.97    5.13
 -13  -1  -3  138.99    5.17
  13  -1   3  143.24    5.20
  13   1   3  130.04    5.17
  13  -1  -3  140.04    5.20
 -13  -1   3  136.74    5.17
  13  -1  -3  141.83    5.16
 -13   1  -3  148.15    5.19
 -13   1  -3  136.50    5.19
 -13  -1   3  137.59    5.12
  15   1  -3   13.20    0.63
  15   1  -3   13.63    0.68
  15  -1   3   12.00    0.71
  15  -1   3   13.54    0.71
 -15   1   3   13.46    0.69
  15  -1   3   13.65    0.72
 -15  -1   3   13.90    0.69
  15  -1  -3   13.68    0.65
  15   1   3   17.03    0.76
  15  -1  -3   13.45    0.74
  15  -1  -3   12.86    0.69
 -15   1  -3   12.73    0.65
 -15  -1   3   14.32    0.72
 -17  -1  -3   42.20    1.63
  17   1  -3   40.77    1.69
  17  -1   3   41.10    1.75
  17  -1   3   41.81    1.75
 -17   1   3   40.74    1.71
  17  -1   3   37.84    1.70
  17   1  -3   41.66    1.63
 -17  -1   3   43.79    1.73
  17  -1  -3   39.49    1.71
  17   1   3   39.47    1.71
  17  -1  -3   40.81    1.76
 -17  -1   3   41.71    1.68
 -17   1  -3   42.36    1.66
  17  -1  -3   39.79    1.64
  17   1   3   38.97    1.68
 -19  -1  -3   47.82    1.84
  19  -1   3   44.00    1.96
  19  -1   3   46.02    1.97
 -19   1   3   45.80    1.91
  19  -1   3   46.04    1.93
  19   1  -3   46.66    1.83
  19   1  -3   41.67    1.89
 -19  -1   3   48.26    1.93
  19  -1  -3   46.91    1.98
  19   1   3   45.91    1.92
  19  -1  -3   49.61    1.87
  19  -1  -3   44.33    1.93
 -19   1  -3   46.60    1.86
  19   1   3   43.27    1.89
  21  -1   3   91.27    3.63
  21  -1   3   91.45    3.63
  21  -1   3   88.76    3.56
 -21   1   3   91.20    3.56
  21  -1  -3   92.19    3.60
 -21   1  -3   90.55    3.50
 -21  -1   3   93.74    3.57
  21  -1  -3   91.75    3.49
  21   1   3   91.79    3.57
  21  -1  -3   93.24    3.65
  21   1   3   89.18    3.56
  23  -1   3    0.67    0.26
  23  -1   3    0.00    0.17
 -23   1   3   -0.07    0.18
  23  -1  -3    0.20    0.19
 -23  -1   3    0.02    0.15
  23  -1  -3    0.05    0.21
  23  -1  -3    0.40    0.17
  23   1   3   -0.27    0.17
 -23   1  -3    0.00    0.14
  25  -1   3    0.13    0.21
 -25   1   3    0.27    0.20
  25  -1   3    0.38    0.26
  25   1  -3    0.63    0.28
  25  -1   3    0.79    0.28
 -25  -1   3    0.59    0.23
  25  -1  -3    0.25    0.26
  25  -1  -3    1.46    0.33
  25   1   3    0.48    0.25
  27  -1   3    2.92    0.47
 -27   1   3    2.72    0.42
  27  -1   3    3.00    0.45
  27   1  -3    2.07    0.40
  27  -1   3    3.29    0.46
 -27  -1   3    2.86    0.40
  27  -1  -3    1.92    0.40
  27  -1  -3    2.99    0.46
  27   1   3    2.68    0.45
 -29   1   3   61.74    2.52
  29  -1   3   56.07    2.55
  29  -1   3   59.12    2.52
  29   1  -3   53.55    2.55
 -29  -1   3   62.70    2.49
  29   1   3   62.59    2.54
  29  -1  -3   59.20    2.59
  31  -1   3    3.18    0.54
 -31   1   3    2.78    0.44
  31   1  -3    3.69    0.59
  31  -1   3    2.69    0.44
  31  -1  -3    3.24    0.57
  31   1   3    3.52    0.52
  31   1   3    3.39    0.57
  33   1  -3   13.51    1.04
  33  -1   3   13.14    1.00
  33  -1  -3   15.01    1.07
  33   1   3   13.63    1.04
  35  -1   3    6.21    0.79
  35   1  -3    5.71    0.82
  35   1   3    7.59    0.90
  35  -1  -3    7.75    0.88
  37  -1   3   15.23    1.16
  37   1  -3   13.88    1.19
  37   1   3   13.65    1.12
  37  -1  -3   16.18    1.23
  39   1  -3    5.25    0.84
  39  -1   3    5.31    0.82
  39  -1  -3    3.67    0.73
  39   1   3    3.43    0.69
   0  -2  -3  619.99   21.19
   0   2  -3  570.75   21.18
  -2  -2  -3   47.32    1.64
   2   2  -3   42.54    1.64
   2  -2   3   44.76    1.71
   2  -2  -3   46.16    1.69
  -2  -2   3   45.86    1.63
  -2  -2   3   43.40    1.62
  -2   2  -3   45.61    1.70
   4  -2   3  105.44    4.11
   4   2  -3  109.68    4.01
  -4  -2  -3  120.57    4.00
  -4   2  -3  112.50    4.10
   4  -2  -3  111.88    4.09
   6   2  -3   19.77    0.75
   6  -2   3   21.93    0.89
  -6   2  -3   19.20    0.86
   6  -2  -3   19.31    0.84
   8  -2   3  403.38   14.21
   8   2  -3  387.28   14.06
  -8  -2  -3  392.05   14.23
  -8   2   3  371.41   14.21
   8  -2  -3  407.88   14.18
  -8   2  -3  404.46   14.20
 -10  -2  -3  214.60    7.71
  10   2  -3  205.01    7.60
 -10   2   3  207.92    7.68
  10  -2   3  202.77    7.68
  10  -2   3  213.51    7.75
  10  -2   3  218.09    7.74
  10  -2  -3  218.42    7.73
  10  -2  -3  224.53    7.66
 -10   2  -3  214.84    7.74
 -10  -2   3  195.85    7.65
 -12  -2  -3  139.89    5.16
  12  -2   3  134.49    5.13
  12  -2   3  145.92    5.20
  12  -2   3  147.69    5.21
 -12   2   3  132.83    5.12
  12   2  -3  132.03    5.05
 -12  -2   3  137.77    5.11
 -12  -2   3  138.73    5.09
  12  -2  -3  139.67    5.11
  12  -2  -3  136.73    5.18
 -12   2  -3  134.51    5.19
  12  -2  -3  143.20    5.08
 -12   2  -3  140.39    5.08
 -14   2   3    8.94    0.52
  14  -2   3    8.04    0.53
  14   2  -3    7.88    0.44
  14  -2   3    8.69    0.53
  14  -2   3    8.44    0.53
 -14  -2  -3    8.03    0.54
  14  -2  -3    8.69    0.50
 -14   2  -3    8.75    0.56
  14  -2  -3    8.09    0.46
 -14  -2   3    8.70    0.50
 -14  -2   3    8.87    0.48
  14  -2  -3    7.66    0.54
 -14   2  -3    8.91    0.48
  16   2  -3  275.67   10.33
 -16  -2  -3  278.24   10.43
  16  -2   3  280.37   10.42
  16  -2   3  292.42   10.50
 -16   2   3  278.61   10.41
  16   2  -3  302.13   10.36
  16  -2   3  307.83   10.51
 -16  -2   3  282.03   10.38
 -16  -2   3  262.71   10.39
  16  -2  -3  292.90   10.50
  16  -2  -3  281.13   10.41
  16  -2  -3  296.58   10.37
 -16   2  -3  286.89   10.37
  18  -2   3   73.81    2.95
 -18  -2  -3   72.32    2.96
  18   2  -3   72.43    2.85
 -18   2   3   75.31    2.94
  18  -2   3   74.91    3.01
  18  -2   3   78.39    3.02
 -18   2  -3   72.85    2.89
  18  -2  -3   76.06    2.89
  18   2   3   75.75    2.97
 -18  -2   3   77.37    2.94
  18  -2  -3   72.30    2.94
  18  -2  -3   74.58    3.02
 -18  -2   3   74.18    2.92
  18   2   3   74.20    2.97
  20  -2   3    6.56    0.55
 -20   2   3    7.08    0.51
  20  -2   3    6.26    0.53
  20   2  -3    6.13    0.43
  20  -2   3    6.20    0.52
  20  -2   3    5.46    0.47
  20  -2  -3    6.79    0.52
  20   2   3    6.66    0.51
  20  -2  -3    7.40    0.58
 -20   2  -3    6.66    0.47
 -20  -2   3    7.24    0.53
 -20  -2   3    7.68    0.51
  20  -2  -3    7.07    0.48
  22  -2   3   18.52    0.98
  22  -2   3   18.08    1.05
  22  -2   3   17.71    1.04
  22  -2   3   18.68    0.99
 -22   2   3   18.27    0.97
  22  -2  -3   18.20    0.99
 -22   2  -3   18.86    0.93
  22   2   3   17.55    0.97
 -22  -2   3   20.85    1.02
  22  -2  -3   17.61    1.04
 -22  -2   3   21.21    0.99
  22  -2  -3   17.52    0.92
  24  -2   3  171.19    6.54
  24  -2   3  170.84    6.42
 -24   2   3  168.64    6.41
  24  -2   3  163.59    6.40
  24  -2  -3  171.75    6.35
  24  -2  -3  171.36    6.54
  24   2   3  172.08    6.42
 -24   2  -3  170.52    6.35
  24  -2  -3  168.53    6.45
  26  -2   3   94.05    3.87
  26  -2   3   93.68    3.74
 -26   2   3   94.73    3.74
  26  -2   3   89.78    3.74
  26   2   3   94.68    3.73
 -26   2  -3   93.75    3.67
  26  -2  -3   94.60    3.79
  26  -2  -3   95.59    3.88
  28  -2   3   20.70    1.23
  28  -2   3   18.55    1.07
 -28   2   3   21.38    1.10
  28   2  -3   19.16    1.12
  28  -2   3   19.23    1.10
  28  -2  -3   20.11    1.23
  28   2   3   17.63    1.05
  28  -2  -3   18.69    1.13
 -30   2   3   -0.12    0.20
  30   2  -3    0.35    0.35
  30  -2   3    0.87    0.36
  30  -2   3    0.18    0.26
  30  -2   3   -0.14    0.26
  30  -2  -3    0.41    0.38
  30   2   3    0.51    0.34
  30  -2  -3   -0.08    0.31
  32  -2   3   31.02    1.62
 -32   2   3   30.00    1.49
  32  -2   3   31.64    1.53
  32   2  -3   29.72    1.62
  32  -2  -3   28.60    1.61
  34   2  -3   66.76    2.85
  34  -2   3   63.29    2.79
  34  -2  -3   58.35    2.81
  34   2   3   63.00    2.83
  36   2  -3    0.61    0.55
  36  -2   3    0.11    0.49
  36  -2  -3    0.90    0.55
  36   2   3    0.36    0.56
  38  -2   3   15.17    1.10
  38   2  -3   12.72    1.10
  38  -2  -3   12.75    1.13
  38   2   3   13.36    1.09
   1  -3   3    3.95    0.22
  -1  -3  -3    3.13    0.17
   1   3  -3    2.78    0.18
  -1  -3   3    3.20    0.16
   1  -3  -3    3.19    0.20
  -1  -3   3    2.59    0.15
  -1   3  -3    2.91    0.20
  -3  -3  -3  198.76    6.75
   3  -3   3  188.86    6.86
   3   3  -3  179.64    6.78
   3  -3  -3  195.51    6.85
  -3   3  -3  184.79    6.87
   5  -3   3   70.76    2.71
   5   3  -3   67.16    2.56
   5  -3  -3   74.36    2.69
  -5   3  -3   73.13    2.71
   7  -3   3  109.14    4.24
  -7  -3  -3  116.12    4.26
   7   3  -3  112.09    4.12
   7  -3   3  113.16    4.31
   7  -3   3  115.64    4.31
  -7   3   3  112.74    4.24
  -7  -3   3  119.27    4.23
  -7   3  -3  117.85    4.22
   7  -3  -3  115.71    4.28
   7  -3  -3  121.96    4.22
  -7   3  -3  115.32    4.31
  -9   3   3   23.79    1.03
   9  -3   3   23.78    1.10
   9  -3   3   25.43    1.10
   9   3  -3   23.66    0.91
  -9  -3  -3   25.06    1.05
   9  -3   3   24.20    1.04
   9  -3  -3   24.15    1.00
   9  -3  -3   23.80    1.08
  -9  -3   3   26.47    1.02
  -9   3  -3   24.87    1.00
   9  -3  -3   24.91    1.01
  -9   3  -3   22.79    1.09
  11   3  -3   29.32    1.20
 -11  -3  -3   33.39    1.35
  11  -3   3   33.81    1.28
  11  -3   3   31.64    1.33
  11  -3   3   31.19    1.39
  11  -3   3   32.82    1.41
 -11   3   3   32.63    1.33
  11  -3  -3   29.26    1.36
 -11  -3   3   33.55    1.30
 -11   3  -3   31.62    1.28
  11  -3  -3   31.64    1.30
  11  -3  -3   32.28    1.29
 -11   3  -3   29.62    1.39
  13  -3   3   99.05    3.89
  13   3  -3   90.64    3.81
  13  -3   3  100.72    3.76
 -13   3   3   99.23    3.81
  13  -3   3  102.24    3.82
  13  -3   3  102.61    3.90
 -13  -3  -3  102.86    3.84
 -13  -3   3  101.77    3.78
 -13   3  -3  104.81    3.77
  13  -3  -3   99.19    3.78
  13  -3  -3  108.70    3.78
 -13   3  -3   95.92    3.89
  13  -3  -3  101.26    3.89
  15  -3   3    4.99    0.44
  15  -3   3    5.25    0.38
  15  -3   3    5.18    0.40
  15  -3   3    4.84    0.43
 -15   3   3    5.01    0.42
 -15  -3  -3    5.93    0.43
  15  -3  -3    5.32    0.40
  15  -3  -3    4.87    0.37
 -15   3  -3    6.21    0.40
 -15  -3   3    5.10    0.38
  15  -3  -3    5.05    0.45
 -15   3  -3    4.69    0.45
  17  -3   3   23.08    1.18
 -17   3   3   24.48    1.14
  17  -3   3   23.51    1.10
 -17  -3  -3   23.55    1.16
  17  -3   3   23.79    1.14
  17  -3   3   23.86    1.21
 -17  -3   3   22.86    1.10
  17  -3  -3   24.48    1.22
  17  -3  -3   25.90    1.11
  17  -3  -3   23.68    1.12
 -17   3  -3   23.19    1.08
 -19   3   3   41.45    1.80
  19  -3   3   41.67    1.89
  19  -3   3   42.02    1.89
  19   3  -3   41.59    1.72
 -19  -3  -3   41.07    1.83
  19  -3   3   40.47    1.80
  19  -3   3   42.24    1.78
  19  -3  -3   42.95    1.76
  19  -3  -3   38.91    1.78
 -19   3  -3   42.90    1.77
 -19  -3   3   41.34    1.78
  19  -3  -3   42.42    1.90
  21  -3   3   42.57    1.92
  21  -3   3   39.67    1.78
  21  -3   3   40.03    1.89
  21  -3   3   40.33    1.81
 -21  -3  -3   41.21    1.85
 -21   3   3   40.06    1.80
  21  -3  -3   41.08    1.82
  21   3   3   43.10    1.83
  21  -3  -3   40.95    1.90
  21  -3  -3   42.41    1.77
 -21   3  -3   39.07    1.75
 -21  -3   3   40.28    1.79
 -23   3   3   29.56    1.42
  23  -3   3   29.86    1.53
  23  -3   3   30.29    1.44
  23  -3   3   31.27    1.43
  23  -3  -3   28.58    1.44
 -23  -3   3   29.09    1.41
  23  -3  -3   28.41    1.36
  23   3   3   28.65    1.41
 -23   3  -3   30.86    1.39
  23  -3  -3   29.07    1.52
  25  -3   3    0.20    0.24
  25  -3   3    0.56    0.27
 -25   3   3    0.19    0.22
  25  -3   3    0.31    0.25
  25  -3  -3    0.07    0.24
  25   3   3    0.11    0.21
  25  -3  -3    0.14    0.20
 -25   3  -3    0.04    0.20
  25  -3  -3    0.36    0.28
  27  -3   3   12.48    0.84
 -27   3   3   13.80    0.85
  27  -3   3   11.83    0.82
  27  -3   3   12.93    0.95
  27   3   3   12.66    0.82
  27  -3  -3   11.56    0.91
 -27   3  -3   12.84    0.79
  27  -3  -3   11.48    0.86
  29   3  -3   20.85    1.22
 -29   3   3   21.50    1.17
  29  -3   3   20.39    1.29
  29  -3   3   20.92    1.18
  29  -3   3   20.68    1.18
  29   3   3   21.59    1.16
  29  -3  -3   20.43    1.23
  29  -3  -3   20.04    1.29
  31  -3   3   10.59    0.79
  31   3  -3   10.11    0.92
 -31   3   3   11.52    0.80
  31  -3   3   10.00    0.89
  31  -3   3   11.92    0.92
  31  -3  -3   10.50    0.91
  31  -3  -3   11.45    0.94
 -33   3   3    8.79    0.81
  33  -3   3    8.17    0.85
  33   3  -3    6.52    0.84
  33  -3   3    7.86    0.78
  33  -3  -3    7.63    0.86
  35  -3   3    2.96    0.66
  35   3  -3    1.93    0.62
  35   3   3    2.06    0.63
  35  -3  -3    2.18    0.60
  37   3  -3   11.64    1.03
  37  -3   3   12.29    0.99
  37   3   3   11.92    1.15
  37  -3  -3   10.32    0.96
   0  -4   3   81.85    3.03
   0  -4   3   80.26    3.03
   0  -4  -3   83.97    2.99
   0  -4   3   82.61    2.99
   0   4  -3   79.95    3.04
   0  -4  -3   82.22    3.05
  -2   4   3   13.08    0.58
   2   4  -3   12.99    0.56
  -2  -4  -3   13.16    0.59
  -2  -4  -3   13.37    0.50
   2  -4   3   13.03    0.58
   2  -4   3   13.37    0.60
  -2  -4  -3   12.43    0.51
   2  -4   3   12.62    0.58
   2  -4   3   12.64    0.59
   2  -4  -3   12.60    0.59
  -2  -4   3   13.20    0.58
  -2  -4   3   11.96    0.57
   2  -4  -3   12.63    0.57
  -2   4  -3   12.83    0.62
  -4  -4  -3    0.27    0.09
  -4  -4  -3    0.54    0.10
   4  -4   3    0.35    0.12
   4  -4   3    0.31    0.10
  -4   4   3    0.88    0.14
   4  -4   3    0.38    0.13
   4   4  -3    0.33    0.07
  -4  -4   3    0.48    0.10
   4  -4  -3    0.26    0.08
  -4   4  -3    0.37    0.13
   4  -4  -3    0.81    0.13
   4  -4  -3    0.93    0.15
  -6  -4  -3   15.48    0.74
  -6   4   3   15.27    0.72
   6   4  -3   15.91    0.62
   6  -4   3   16.71    0.74
   6  -4   3   17.14    0.79
   6  -4   3   17.03    0.79
   6  -4  -3   14.76    0.71
  -6   4  -3   14.97    0.78
   6  -4  -3   17.43    0.71
   6  -4  -3   15.77    0.75
  -6  -4   3   16.61    0.73
  -6   4  -3   16.04    0.71
  -8  -4  -3   54.07    2.16
  -8   4   3   56.20    2.15
   8  -4   3   55.96    2.23
   8  -4   3   53.06    2.22
   8  -4   3   55.74    2.16
   8  -4  -3   56.76    2.12
  -8  -4   3   54.69    2.13
  -8   4  -3   54.07    2.23
  -8   4  -3   55.31    2.12
   8  -4  -3   55.10    2.19
   8  -4  -3   57.34    2.14
  10  -4   3   23.70    1.09
  10  -4   3   22.38    0.93
 -10  -4  -3   22.71    1.02
 -10   4   3   23.09    1.01
  10  -4   3   22.95    1.01
  10  -4   3   21.14    1.07
 -10   4  -3   22.08    0.97
 -10   4  -3   21.29    1.08
 -10  -4   3   22.76    0.99
  10  -4  -3   22.45    0.97
  10  -4  -3   22.47    0.98
  10  -4  -3   22.08    1.05
  12  -4   3    1.77    0.27
 -12  -4  -3    1.48    0.25
  12  -4   3    1.72    0.31
 -12   4   3    1.59    0.26
  12  -4   3    1.85    0.23
  12  -4   3    1.88    0.29
  12  -4  -3    1.75    0.24
 -12   4  -3    2.04    0.24
 -12   4  -3    1.37    0.29
 -12  -4   3    1.78    0.24
  12  -4  -3    1.52    0.28
  12  -4  -3    2.03    0.25
 -14  -4  -3    5.95    0.48
  14  -4   3    7.42    0.49
  14  -4   3    6.96    0.55
 -14   4   3    9.41    0.53
  14  -4   3    7.53    0.58
  14  -4   3    6.87    0.44
 -14   4  -3    6.81    0.57
 -14   4  -3    7.23    0.46
  14  -4  -3    6.37    0.45
  14  -4  -3    7.62    0.46
  14  -4  -3    7.75    0.55
 -14  -4   3    7.07    0.46
  16  -4   3   32.82    1.47
  16  -4   3   31.41    1.53
  16  -4   3   33.41    1.57
  16  -4   3   35.28    1.42
 -16  -4  -3   31.40    1.47
 -16   4   3   32.16    1.46
  16  -4  -3   32.70    1.43
 -16   4  -3   34.85    1.42
 -16  -4   3   32.75    1.43
  16  -4  -3   29.61    1.52
  16  -4  -3   31.26    1.41
  18  -4   3    8.70    0.68
  18  -4   3    8.53    0.58
  18  -4   3    8.14    0.65
  18  -4   3    9.43    0.63
 -18   4   3    8.42    0.61
 -18  -4  -3    8.24    0.64
  18  -4  -3    7.99    0.66
  18  -4  -3    9.60    0.59
 -18  -4   3    8.52    0.58
 -18   4  -3    7.71    0.56
  18  -4  -3    9.13    0.58
 -20   4   3    0.47    0.24
  20  -4   3    0.54    0.25
  20  -4   3    0.63    0.26
  20  -4   3    0.90    0.30
 -20  -4  -3    0.48    0.30
  20  -4  -3    0.12    0.23
  20  -4  -3    0.28    0.20
 -20   4  -3    0.21    0.21
  20  -4  -3    0.64    0.27
 -20  -4   3    0.04    0.20
 -22  -4  -3    0.70    0.35
  22  -4   3    0.71    0.27
  22  -4   3    0.75    0.30
  22  -4   3    0.73    0.27
 -22   4   3    0.55    0.21
 -22  -4   3    0.36    0.27
  22  -4  -3    0.92    0.26
  22  -4  -3    0.55    0.29
  22  -4  -3    0.67    0.31
 -22   4  -3    0.51    0.24
 -24   4   3   20.06    1.11
  24  -4   3   20.34    1.13
  24  -4   3   19.11    1.22
 -24  -4  -3   22.09    1.22
  24  -4   3   21.24    1.12
  24   4   3   20.68    1.13
  24  -4  -3   20.36    1.24
 -24  -4   3   19.50    1.13
  24  -4  -3   20.77    1.08
 -24   4  -3   19.57    1.07
  24  -4  -3   19.32    1.13
  26  -4   3    5.17    0.67
 -26   4   3    5.26    0.59
  26  -4   3    5.00    0.60
  26  -4   3    5.58    0.61
  26  -4  -3    5.77    0.65
  26  -4  -3    4.72    0.53
 -26   4  -3    6.93    0.56
  26  -4  -3    6.15    0.72
 -26  -4   3    6.90    0.72
  26   4   3    5.66    0.62
  28  -4   3    0.53    0.32
  28  -4   3    0.99    0.33
 -28   4   3    0.36    0.25
  28  -4   3    0.70    0.34
  28  -4  -3    0.76    0.40
 -28   4  -3    0.54    0.27
  28   4   3    1.27    0.35
  28  -4  -3    0.28    0.34
  30  -4   3    1.82    0.49
  30   4  -3    1.35    0.46
 -30   4   3    1.79    0.42
  30  -4   3    1.25    0.39
  30  -4   3    1.06    0.37
  30  -4  -3    0.39    0.39
  30  -4  -3    1.57    0.49
  32   4  -3    5.74    0.76
  32  -4   3    6.73    0.73
  32  -4   3    4.24    0.68
 -32   4   3    5.61    0.67
  32  -4  -3    6.15    0.78
  34  -4   3    4.50    0.62
  34  -4   3    5.73    0.78
  34   4  -3    5.47    0.78
 -34   4   3    4.74    0.64
  34  -4  -3    4.55    0.76
  36   4  -3   -0.25    0.45
  36  -4   3    0.03    0.43
  36   4   3    0.12    0.53
  36  -4  -3    0.80    0.53
  -1  -5  -3  185.86    6.57
   1  -5   3  175.60    6.59
  -1   5   3  183.15    6.60
   1  -5   3  182.86    6.54
   1  -5   3  174.12    6.60
  -1  -5  -3  195.65    6.51
  -1  -5  -3  192.41    6.61
   1   5  -3  179.53    6.60
  -1  -5  -3  179.21    6.50
  -1   5  -3  174.67    6.63
   1   5   3  184.26    6.59
   1  -5  -3  180.34    6.56
  -1  -5   3  172.38    6.60
  -1  -5   3  165.44    6.46
   1  -5  -3  180.21    6.55
   1  -5  -3  181.32    6.62
  -1  -5   3  187.27    6.47
  -1  -5   3  178.70    6.60
   1  -5  -3  191.11    6.60
  -3   5   3  114.50    4.28
   3  -5   3  112.33    4.27
  -3  -5  -3  118.97    4.30
  -3  -5  -3  115.25    4.24
   3  -5   3  111.73    4.28
   3   5  -3  116.08    4.24
   3  -5   3  117.11    4.26
  -3  -5   3  112.52    4.28
   3  -5  -3  117.80    4.30
  -3  -5   3  111.37    4.26
   3  -5  -3  119.33    4.25
   3  -5  -3  121.07    4.27
  -3   5  -3  116.41    4.34
   3  -5  -3  113.90    4.24
   5   5  -3  297.46   10.37
  -5   5   3  281.43   10.45
   5  -5   3  279.78   10.43
  -5  -5  -3  294.17   10.48
   5  -5   3  282.87   10.47
   5  -5   3  271.08   10.46
   5  -5  -3  297.37   10.42
  -5   5  -3  278.81   10.53
  -5   5  -3  292.57   10.45
  -5  -5   3  280.89   10.45
   5  -5  -3  303.55   10.47
   5  -5  -3  303.50   10.41
   5  -5  -3  296.56   10.47
   7  -5   3  120.16    4.63
  -7  -5  -3  124.18    4.61
  -7   5   3  119.29    4.58
   7  -5   3  122.15    4.59
   7  -5  -3  118.57    4.60
   7  -5  -3  129.87    4.52
  -7   5  -3  121.16    4.68
  -7  -5   3  125.64    4.58
   7  -5  -3  124.59    4.58
   7  -5  -3  125.45    4.54
  -7   5  -3  123.18    4.57
   9  -5   3  147.97    5.53
   9  -5   3  143.63    5.64
  -9  -5  -3  148.79    5.66
   9  -5   3  153.80    5.74
   9  -5   3  156.57    5.73
  -9   5   3  150.71    5.64
  -9  -5   3  147.80    5.62
   9  -5  -3  161.37    5.55
  -9   5  -3  150.31    5.61
   9  -5  -3  153.78    5.63
   9  -5  -3  153.87    5.69
  -9   5  -3  149.49    5.75
   9  -5  -3  160.95    5.60
  11  -5   3   52.95    2.29
  11  -5   3   52.87    2.21
 -11   5   3   56.41    2.21
  11  -5   3   57.28    2.11
 -11  -5  -3   54.54    2.23
  11  -5  -3   50.81    2.25
 -11  -5   3   57.55    2.20
 -11   5  -3   52.29    2.31
  11  -5  -3   54.43    2.19
 -11   5  -3   56.73    2.18
  11  -5  -3   55.31    2.16
  11  -5  -3   56.52    2.09
 -13  -5  -3  142.23    5.32
  13  -5   3  142.97    5.41
  13  -5   3  139.38    5.19
  13  -5   3  140.22    5.31
 -13   5   3  142.26    5.29
 -13   5  -3  135.26    5.43
 -13  -5   3  137.46    5.27
  13  -5  -3  145.34    5.24
  13  -5  -3  127.04    5.23
  13  -5  -3  143.07    5.38
 -13   5  -3  144.29    5.25
  13  -5  -3  149.87    5.29
  15  -5   3    8.67    0.62
  15  -5   3    9.98    0.72
  15  -5   3   10.09    0.57
 -15   5   3    9.98    0.64
 -15  -5  -3   10.38    0.66
  15  -5  -3    9.95    0.61
 -15   5  -3    8.84    0.69
 -15   5  -3    9.29    0.59
  15  -5  -3    9.26    0.58
  15  -5  -3    8.55    0.67
 -15  -5   3    9.80    0.59
  17  -5   3  206.64    7.55
 -17   5   3  194.29    7.39
  17  -5   3  194.77    7.41
  17  -5   3  199.34    7.32
 -17  -5  -3  193.56    7.43
  17  -5  -3  204.76    7.38
  17  -5  -3  203.63    7.36
  17  -5  -3  190.88    7.50
 -17  -5   3  194.66    7.36
 -17   5  -3  197.69    7.34
  19  -5   3   29.06    1.56
 -19  -5  -3   30.11    1.49
 -19   5   3   28.80    1.46
  19  -5   3   29.01    1.47
  19  -5   3   32.76    1.43
  19  -5  -3   29.38    1.56
  19  -5  -3   31.33    1.44
  19  -5  -3   33.60    1.46
 -19  -5   3   31.07    1.45
 -19   5  -3   30.92    1.42
 -21  -5  -3  135.89    5.40
 -21   5   3  134.04    5.35
  21  -5   3  141.09    5.31
  21  -5   3  142.94    5.40
  21  -5   3  141.47    5.52
 -21  -5   3  139.18    5.35
  21  -5  -3  133.93    5.32
  21  -5  -3  141.15    5.52
 -21   5  -3  135.96    5.31
  21  -5  -3  142.70    5.34
 -23  -5  -3    8.32    0.82
  23  -5   3   10.38    0.74
  23  -5   3    9.00    0.80
  23  -5   3    9.16    0.72
 -23   5   3    9.12    0.72
  23  -5  -3    8.63    0.79
 -23  -5   3    9.84    0.75
  23  -5  -3    9.31    0.69
  23  -5  -3    9.36    0.72
 -23   5  -3    8.13    0.66
  25  -5   3   69.61    2.84
  25  -5   3   68.52    2.79
 -25  -5  -3   64.34    2.85
 -25   5   3   61.96    2.78
  25  -5   3   66.27    2.95
  25  -5  -3   66.22    2.96
  25   5   3   65.48    2.78
 -25   5  -3   62.84    2.74
 -25  -5   3   65.48    2.80
  25  -5  -3   64.36    2.75
  25  -5  -3   64.53    2.80
 -27   5   3    2.27    0.45
  27  -5   3    2.26    0.49
  27  -5   3    2.49    0.47
  27  -5   3    1.71    0.41
  27   5   3    1.60    0.38
 -27  -5   3    1.27    0.46
  27  -5  -3    1.92    0.39
 -27   5  -3    1.50    0.37
  27  -5  -3    4.61    0.67
  27  -5  -3    2.02    0.47
  29  -5   3   91.76    3.77
 -29   5   3   91.92    3.78
  29  -5   3   93.64    3.79
  29  -5  -3   90.19    3.80
 -29   5  -3   88.20    3.70
  29  -5  -3   93.94    3.98
 -31   5   3    1.99    0.47
  31  -5   3    2.00    0.52
  31   5  -3    1.79    0.49
  31  -5   3    2.04    0.49
  31  -5  -3    1.02    0.50
  33  -5   3   62.07    2.78
  33   5  -3   67.80    2.86
 -33   5   3   61.11    2.76
  33  -5  -3   62.41    2.82
  35  -5   3    0.52    0.45
  35   5  -3    0.46    0.50
 -35   5   3    0.89    0.42
  35  -5  -3    0.27    0.47
   0  -6   3    5.39    0.25
   0   6   3    4.88    0.35
   0  -6   3    5.79    0.38
   0  -6  -3    6.36    0.39
   0  -6  -3    4.92    0.32
   0  -6   3    4.81    0.36
   0   6  -3    4.95    0.38
   0  -6  -3    5.62    0.28
   2  -6   3   73.29    2.68
   2  -6   3   71.36    2.75
  -2   6   3   73.57    2.75
   2  -6   3   71.05    2.77
  -2  -6  -3   71.76    2.70
  -2  -6  -3   72.33    2.76
   2   6  -3   71.59    2.75
   2   6   3   68.40    2.72
   2  -6  -3   74.94    2.69
   2  -6  -3   74.59    2.74
   2  -6  -3   73.17    2.70
   2  -6  -3   69.15    2.77
  -2   6  -3   71.21    2.82
  -2  -6   3   68.32    2.74
  -2  -6   3   68.09    2.75
  -4  -6  -3    2.01    0.26
   4  -6   3    1.47    0.21
  -4   6   3    2.66    0.29
   4  -6   3    1.16    0.20
   4  -6   3    1.53    0.23
   4  -6  -3    0.79    0.19
   4  -6  -3    1.29    0.19
  -4   6  -3    1.55    0.28
   4  -6  -3    1.55    0.19
  -4   6  -3    1.55    0.23
   4  -6  -3    1.67    0.21
  -4  -6   3    1.24    0.20
  -6   6   3    4.61    0.35
  -6  -6  -3    4.29    0.36
   6  -6   3    3.73    0.34
   6  -6   3    4.27    0.35
   6  -6   3    5.01    0.34
   6  -6  -3    4.23    0.30
   6  -6  -3    4.96    0.31
  -6   6  -3    3.98    0.34
   6  -6  -3    3.31    0.32
  -6  -6   3    4.52    0.35
  -6   6  -3    3.90    0.40
   6  -6  -3    3.64    0.34
   8  -6   3  103.20    3.77
  -8   6   3   99.66    3.81
   8  -6   3   99.08    3.84
   8  -6   3   95.65    3.81
  -8  -6  -3  100.25    3.84
   8  -6  -3  102.97    3.73
  -8   6  -3  100.35    3.79
   8  -6  -3   99.24    3.82
  -8   6  -3   96.65    3.93
  -8  -6   3   99.38    3.80
   8  -6  -3   98.43    3.74
   8  -6  -3  103.33    3.84
  10  -6   3    1.00    0.24
 -10   6   3    1.22    0.23
  10  -6   3    1.64    0.18
 -10  -6  -3    0.50    0.20
  10  -6   3    1.24    0.27
  10  -6   3    0.91    0.18
 -10  -6   3    0.70    0.20
  10  -6  -3    1.08    0.23
 -10   6  -3    0.87    0.28
  10  -6  -3    0.60    0.20
 -10   6  -3    0.57    0.20
  10  -6  -3    0.93    0.17
  10  -6  -3    1.09    0.20
  12  -6   3   17.94    0.80
 -12  -6  -3   15.62    0.90
  12  -6   3   18.11    0.99
 -12   6   3   16.37    0.91
  12  -6   3   17.90    0.93
 -12   6  -3   18.09    0.88
  12  -6  -3   17.98    0.85
 -12  -6   3   15.42    0.87
  12  -6  -3   18.12    0.80
 -12   6  -3   18.02    1.05
  12  -6  -3   17.71    0.96
  12  -6  -3   17.13    0.90
  14  -6   3    6.22    0.58
  14  -6   3    6.45    0.53
 -14   6   3    6.70    0.55
  14  -6   3    6.55    0.43
 -14  -6  -3    5.88    0.53
  14  -6  -3    7.17    0.48
  14  -6  -3    7.11    0.52
  14  -6  -3    6.84    0.57
 -14   6  -3    7.37    0.52
 -14  -6   3    6.42    0.48
 -16  -6  -3   10.72    0.76
  16  -6   3   11.57    0.65
 -16   6   3   11.06    0.76
  16  -6   3   10.94    0.75
  16  -6   3   11.34    0.83
  16  -6  -3   12.37    0.83
  16  -6  -3   12.24    0.74
 -16  -6   3   10.83    0.71
  16  -6  -3   12.52    0.71
 -16   6  -3   12.52    0.73
  18  -6   3   43.75    2.06
  18  -6   3   42.14    1.95
 -18  -6  -3   40.89    1.96
 -18   6   3   42.90    1.94
  18  -6   3   44.91    1.85
 -18  -6   3   40.85    1.90
  18  -6  -3   42.66    2.04
  18  -6  -3   43.74    1.92
 -18   6  -3   44.01    1.90
  18  -6  -3   44.31    1.89
  20  -6   3    0.49    0.28
 -20  -6  -3    0.57    0.32
  20  -6   3    0.07    0.18
  20  -6   3    0.61    0.26
 -20   6   3    0.42    0.30
 -20  -6   3    0.12    0.22
  20  -6  -3    0.30    0.26
  20  -6  -3    0.01    0.21
  20  -6  -3    0.63    0.32
 -20   6  -3    0.82    0.31
 -22  -6  -3    7.07    0.76
 -22   6   3    7.05    0.72
  22  -6   3    8.66    0.64
  22  -6   3    9.17    0.80
  22  -6   3    7.01    0.67
 -22   6  -3    9.47    0.69
  22  -6  -3    7.96    0.65
 -22  -6   3    6.91    0.71
  22  -6  -3    7.07    0.82
  22  -6  -3    7.84    0.65
  24  -6   3   12.73    0.97
 -24  -6  -3   12.25    0.95
  24  -6   3   11.80    0.82
 -24   6   3   10.34    0.82
  24  -6   3   10.89    0.85
  24  -6  -3   11.57    0.85
  24  -6  -3   11.47    0.96
 -24   6  -3   10.46    0.79
 -24  -6   3   12.56    0.89
  24  -6  -3   11.20    0.80
  26  -6   3    5.42    0.74
 -26  -6  -3    6.36    0.80
 -26   6   3    5.08    0.66
  26  -6   3    6.74    0.69
  26  -6   3    5.72    0.70
  26   6   3    6.94    0.65
  26  -6  -3    5.81    0.65
 -26  -6   3    7.03    0.76
 -26   6  -3    4.83    0.61
  26  -6  -3    5.28    0.68
  26  -6  -3    6.37    0.80
 -28   6   3    7.79    0.81
  28  -6   3    8.71    1.12
  28  -6   3    8.18    0.73
  28  -6   3    7.81    0.84
  28  -6  -3    7.35    0.92
  28  -6  -3    7.89    0.72
 -28   6  -3    7.86    0.79
  28  -6  -3    6.75    0.76
 -28  -6   3    5.75    0.77
 -30   6   3    0.22    0.36
  30  -6   3   -0.42    0.30
  30  -6   3    0.23    0.37
 -30   6  -3    0.40    0.36
  30  -6  -3   -0.25    0.38
  32  -6   3   10.01    0.84
 -32   6   3    8.84    0.92
  32   6  -3    8.92    0.91
  32  -6  -3    9.85    0.90
  34   6  -3    5.87    0.74
 -34   6   3    4.46    0.66
  34  -6   3    6.04    0.73
  34  -6  -3    4.86    0.74
   1  -7   3    5.43    0.42
  -1  -7  -3    6.60    0.44
   1  -7   3    6.53    0.45
  -1  -7  -3    6.52    0.39
   1  -7   3    6.37    0.29
  -1   7   3    7.06    0.46
  -1  -7   3    5.50    0.42
   1  -7  -3    6.34    0.33
   1  -7  -3    6.23    0.39
   1  -7  -3    6.01    0.42
   1   7   3    5.75    0.41
  -1   7  -3    5.63    0.47
  -1  -7   3    5.56    0.42
  -3  -7  -3   37.64    1.61
   3  -7   3   37.66    1.62
  -3   7   3   38.98    1.61
  -3  -7  -3   37.69    1.53
   3  -7   3   38.47    1.50
   3  -7   3   37.83    1.60
  -3   7  -3   37.03    1.70
   3  -7  -3   38.08    1.53
   3  -7  -3   35.26    1.61
   3  -7  -3   38.39    1.57
  -3  -7   3   36.80    1.60
   3  -7  -3   39.32    1.51
  -3   7  -3   37.25    1.60
   3   7   3   37.59    1.56
   5  -7   3   21.05    0.97
   5  -7   3   21.13    0.94
   5  -7   3   19.43    0.99
  -5   7   3   21.35    1.00
  -5  -7  -3   20.48    1.00
   5  -7  -3   20.96    0.94
  -5   7  -3   19.44    0.97
   5  -7  -3   20.80    0.92
  -5  -7   3   19.91    0.98
   5  -7  -3   18.17    0.98
   5  -7  -3   20.51    0.93
  -5   7  -3   19.96    1.10
   7  -7   3   14.29    0.76
   7  -7   3   14.89    0.75
  -7   7   3   14.34    0.80
  -7  -7  -3   15.07    0.81
   7  -7   3   14.96    0.81
  -7  -7   3   14.85    0.78
  -7   7  -3   14.48    0.77
  -7   7  -3   14.30    0.90
   7  -7  -3   14.89    0.72
   7  -7  -3   14.97    0.73
   7  -7  -3   13.12    0.77
   7  -7  -3   14.03    0.75
   9  -7   3    4.95    0.46
   9  -7   3    6.20    0.49
  -9   7   3    6.38    0.51
  -9  -7  -3    4.74    0.50
   9  -7   3    6.38    0.44
   9  -7  -3    5.69    0.40
  -9   7  -3    5.68    0.57
   9  -7  -3    5.37    0.45
  -9  -7   3    6.82    0.48
   9  -7  -3    5.58    0.47
   9  -7  -3    5.98    0.41
  -9   7  -3    7.45    0.50
 -11  -7  -3   19.42    1.02
 -11   7   3   19.56    1.01
  11  -7   3   18.80    0.99
  11  -7   3   18.69    1.02
  11  -7   3   17.53    0.91
 -11  -7   3   16.00    0.94
  11  -7  -3   18.87    0.90
  11  -7  -3   17.95    0.87
 -11   7  -3   18.43    0.96
 -11   7  -3   19.14    1.13
  11  -7  -3   19.76    1.00
  11  -7  -3   19.04    1.01
  13  -7   3   26.63    1.33
 -13  -7  -3   23.92    1.26
  13  -7   3   24.52    1.17
 -13   7   3   23.35    1.25
  13  -7   3   24.09    1.24
  13  -7  -3   24.87    1.16
  13  -7  -3   25.75    1.30
 -13   7  -3   25.79    1.23
 -13  -7   3   24.86    1.23
  13  -7  -3   26.75    1.27
  15  -7   3    2.55    0.34
 -15   7   3    2.46    0.42
 -15  -7  -3    2.54    0.42
  15  -7   3    1.79    0.35
  15  -7   3    2.03    0.40
  15  -7  -3    1.93    0.35
  15  -7  -3    1.82    0.38
  15  -7  -3    2.05    0.32
 -15   7  -3    2.60    0.40
 -15  -7   3    2.18    0.35
 -17  -7  -3    7.65    0.67
  17  -7   3    7.44    0.70
 -17   7   3    8.68    0.70
  17  -7   3    8.63    0.58
  17  -7   3    6.60    0.62
 -17   7  -3    7.27    0.58
  17  -7  -3    7.28    0.68
  17  -7  -3    8.62    0.65
  17  -7  -3    7.97    0.58
 -17  -7   3    6.98    0.60
  19  -7   3   12.29    0.90
  19  -7   3   14.24    0.81
 -19  -7  -3   13.72    0.95
 -19   7   3   12.61    0.91
  19  -7   3   13.82    1.01
  19  -7  -3   16.62    0.89
 -19   7  -3   13.71    0.89
 -19  -7   3   13.74    0.90
  19  -7  -3   13.08    0.97
  19  -7  -3   14.54    0.92
 -21  -7  -3   11.65    0.93
  21  -7   3   12.27    0.90
 -21   7   3   13.02    0.92
  21  -7   3   11.61    0.95
 -21   7  -3   12.99    0.89
  21  -7  -3   13.76    0.88
 -21  -7   3   13.31    0.89
  21  -7  -3   13.21    0.89
  21  -7  -3   12.54    0.97
  23  -7   3    4.77    0.69
 -23   7   3    5.86    0.70
 -23  -7  -3    5.02    0.71
  23  -7   3    4.82    0.66
  23  -7  -3    5.90    0.67
 -23   7  -3    4.48    0.59
  23  -7  -3    5.84    0.75
 -23  -7   3    4.86    0.62
  23  -7  -3    4.62    0.61
 -25   7   3    0.58    0.41
  25  -7   3    1.20    0.46
  25  -7   3    0.60    0.43
 -25  -7  -3    0.91    0.50
  25  -7  -3    0.24    0.37
 -25  -7   3    1.05    0.47
  25  -7  -3    0.78    0.36
 -25   7  -3    1.04    0.43
  25  -7  -3    0.11    0.32
 -27   7   3    9.03    0.92
  27  -7   3    9.96    0.93
 -27  -7  -3    9.36    1.01
 -27  -7   3   10.86    1.02
  27  -7  -3    9.64    0.87
 -27   7  -3    8.14    0.83
  27  -7  -3   10.78    0.83
  29  -7   3    7.85    0.87
 -29   7   3    7.30    0.83
  29  -7  -3    9.23    1.07
 -29   7  -3    7.22    0.79
  29  -7  -3    8.04    0.87
 -29  -7   3    6.54    0.91
  31  -7   3    1.90    0.56
  31   7  -3    1.92    0.50
 -31   7   3    1.63    0.57
  31  -7  -3    2.03    0.52
 -31   7  -3    2.05    0.49
  33   7  -3    2.03    0.51
  33  -7   3    1.93    0.54
 -33   7   3    1.71    0.53
  33  -7  -3    1.33    0.52
   0  -8   3   55.60    2.45
   0  -8  -3   60.52    2.37
   0   8   3   60.45    2.44
   0  -8  -3   63.92    2.47
   0  -8   3   63.00    2.48
  -2  -8  -3   23.80    1.13
  -2   8   3   23.40    1.12
   2  -8   3   22.47    1.13
   2  -8   3   23.08    1.12
   2   8   3   23.50    1.10
   2  -8  -3   23.69    1.11
   2  -8  -3   22.79    1.03
  -2  -8   3   23.86    1.14
  -2   8  -3   23.42    1.12
   4  -8   3  256.09    9.14
  -4   8   3  248.40    9.29
   4  -8   3  233.50    9.31
   4  -8   3  249.60    9.29
  -4  -8  -3  259.16    9.33
   4  -8  -3  258.17    9.20
  -4   8  -3  244.53    9.29
  -4   8  -3  256.11    9.47
  -4  -8   3  241.84    9.30
   4  -8  -3  264.38    9.17
   4   8   3  264.90    9.26
   4  -8  -3  260.19    9.27
   4  -8  -3  248.35    9.33
  -6   8   3   45.10    1.99
  -6  -8  -3   50.28    2.03
   6  -8   3   47.99    1.90
   6  -8   3   45.51    2.01
   6  -8   3   46.83    1.97
  -6   8  -3   44.08    2.12
   6  -8  -3   46.21    2.01
   6  -8  -3   46.18    1.88
   6  -8  -3   48.11    1.94
   6  -8  -3   46.94    1.90
   6   8   3   47.11    1.92
  -6   8  -3   45.89    1.97
  -6  -8   3   44.11    1.97
   8  -8   3   45.61    1.88
  -8   8   3   43.51    1.90
   8  -8   3   39.67    1.90
   8  -8   3   46.13    1.87
  -8  -8  -3   42.47    1.92
   8  -8  -3   45.60    1.83
   8  -8  -3   43.05    1.79
   8  -8  -3   42.64    1.84
  -8   8  -3   46.70    2.11
   8  -8  -3   41.91    1.91
  -8  -8   3   42.25    1.89
  -8   8  -3   44.13    1.90
 -10  -8  -3    0.41    0.24
  10  -8   3    1.02    0.26
  10  -8   3    1.14    0.25
 -10   8   3    1.25    0.33
  10  -8   3    0.92    0.26
  10  -8  -3    2.49    0.31
 -10  -8   3    1.62    0.32
 -10   8  -3    1.10    0.29
  10  -8  -3    1.34    0.28
  10  -8  -3    1.96    0.36
  10  -8  -3    1.70    0.27
  12  -8   3  230.03    8.51
  12  -8   3  229.11    8.41
  12  -8   3  219.14    8.51
 -12  -8  -3  228.54    8.53
 -12   8   3  226.99    8.50
  12  -8  -3  233.34    8.52
  12  -8  -3  221.63    8.36
 -12   8  -3  225.60    8.46
 -12  -8   3  223.03    8.47
  12  -8  -3  233.98    8.50
 -14   8   3   49.92    2.23
 -14  -8  -3   48.39    2.23
  14  -8   3   49.74    2.24
  14  -8   3   51.69    2.26
  14  -8   3   52.42    2.13
  14  -8  -3   48.62    2.09
  14  -8  -3   50.24    2.23
 -14   8  -3   49.10    2.18
 -14  -8   3   45.53    2.16
  14  -8  -3   52.29    2.24
  16  -8   3   22.57    1.16
  16  -8   3   25.03    1.36
 -16   8   3   22.05    1.25
 -16  -8  -3   22.95    1.30
  16  -8   3   21.78    1.28
  16  -8  -3   24.49    1.18
 -16  -8   3   21.66    1.23
  16  -8  -3   23.26    1.31
  16  -8  -3   23.66    1.28
 -16   8  -3   24.59    1.26
 -18  -8  -3    0.29    0.29
  18  -8   3    0.09    0.20
 -18   8   3    0.15    0.31
  18  -8   3    0.71    0.33
  18  -8   3    0.04    0.27
  18  -8  -3    0.11    0.26
 -18  -8   3    0.41    0.26
 -18   8  -3    0.49    0.32
  18  -8  -3    0.63    0.32
  18  -8  -3    0.52    0.24
  20  -8   3  100.53    4.19
 -20  -8  -3   94.21    4.16
 -20   8   3   98.59    4.14
  20  -8   3  108.68    4.30
  20  -8  -3  103.82    4.27
  20  -8  -3  102.88    4.16
 -20  -8   3   94.61    4.09
 -20   8  -3   98.10    4.08
  20  -8  -3  107.28    4.07
  22  -8   3   77.77    3.45
 -22   8   3   79.77    3.43
 -22  -8  -3   77.88    3.46
  22  -8   3   78.85    3.51
  22  -8  -3   81.06    3.54
  22  -8  -3   81.51    3.42
 -22   8  -3   83.36    3.39
  22  -8  -3   81.96    3.34
 -22  -8   3   74.12    3.37
  24  -8   3   16.44    1.36
  24  -8   3   14.30    1.11
 -24   8   3   12.99    1.08
 -24  -8  -3   14.19    1.18
 -24   8  -3   14.28    1.06
  24  -8  -3   15.10    1.03
  24  -8  -3   16.06    1.11
  24  -8  -3   15.79    1.34
 -24  -8   3   14.15    1.08
 -26   8   3    3.00    0.65
 -26  -8  -3    1.59    0.65
  26  -8   3    3.38    0.69
 -26   8  -3    2.71    0.58
  26  -8  -3    3.48    0.59
  26  -8  -3    3.58    0.65
 -26  -8   3    3.29    0.67
 -28  -8  -3   65.90    3.07
 -28   8   3   68.95    3.00
  28  -8   3   66.46    3.02
 -28   8  -3   64.37    2.94
  28  -8  -3   67.64    2.96
 -28  -8   3   65.53    2.99
 -30   8   3   35.06    1.93
  30  -8   3   41.37    2.02
 -30  -8   3   37.27    2.03
 -30   8  -3   41.52    1.98
  32  -8   3    0.68    0.50
 -32   8   3    1.56    0.59
 -32   8  -3    1.13    0.51
  -1  -9  -3    2.48    0.38
   1  -9   3    3.79    0.44
   1   9  -3    3.03    0.41
  -1   9   3    2.75    0.39
   1   9   3    2.57    0.37
   1  -9  -3    2.88    0.32
  -1  -9   3    4.02    0.47
   1  -9  -3    3.50    0.42
  -1   9  -3    2.31    0.37
   3  -9   3   13.57    0.85
  -3  -9  -3   14.11    0.84
  -3   9   3   13.77    0.84
   3  -9   3   15.00    0.84
   3   9   3   13.32    0.79
  -3   9  -3   13.81    0.84
  -3  -9   3   13.94    0.83
   3  -9  -3   14.80    0.74
   3  -9  -3   14.00    0.81
   5  -9   3    8.94    0.66
  -5  -9  -3    8.89    0.66
   5  -9   3    8.88    0.63
  -5   9   3    7.80    0.64
  -5  -9   3    9.26    0.65
   5  -9  -3    8.57    0.53
   5   9   3    8.47    0.59
  -5   9  -3    8.90    0.65
   5  -9  -3    8.90    0.62
   7  -9   3   13.84    0.88
   7  -9   3   12.98    0.95
   7  -9   3   14.49    0.84
  -7   9   3   14.19    0.88
  -7  -9  -3   13.61    0.87
   7   9   3   13.32    0.79
   7  -9  -3   13.70    0.73
  -7   9  -3   13.75    0.86
   7  -9  -3   15.51    0.82
   7  -9  -3   14.60    0.81
  -7  -9   3   13.83    0.85
   7  -9  -3   12.33    0.85
   9  -9   3    1.75    0.33
  -9  -9  -3    3.40    0.47
  -9   9   3    2.04    0.41
   9  -9   3    2.62    0.34
   9  -9   3    2.58    0.43
  -9   9  -3    2.56    0.42
   9  -9  -3    2.10    0.38
   9  -9  -3    2.62    0.36
   9  -9  -3    2.87    0.53
   9   9   3    3.36    0.40
   9  -9  -3    3.15    0.39
  -9  -9   3    2.64    0.41
  11  -9   3   -0.08    0.21
  11  -9   3    0.02    0.19
  11  -9   3    0.03    0.19
 -11   9   3    0.20    0.32
 -11  -9  -3    0.04    0.23
  11  -9  -3    0.42    0.22
 -11  -9   3    0.06    0.20
 -11   9  -3   -0.09    0.24
  11  -9  -3    0.24    0.23
  13  -9   3   11.01    0.73
  13  -9   3    9.71    0.78
 -13   9   3   10.01    0.81
  13  -9   3    9.97    0.76
 -13  -9  -3   10.95    0.82
  13  -9  -3   10.26    0.75
 -13   9  -3   10.46    0.78
 -13  -9   3    9.66    0.75
  13  -9  -3   11.28    0.81
 -15  -9  -3    0.35    0.29
  15  -9   3    0.76    0.31
 -15   9   3    0.01    0.33
  15  -9   3    0.55    0.30
  15  -9   3    0.61    0.26
 -15  -9   3   -0.07    0.23
 -15   9  -3    0.34    0.30
  15  -9  -3    0.22    0.26
  15  -9  -3    0.29    0.28
  17  -9   3   10.12    0.72
  17  -9   3    9.85    0.80
 -17  -9  -3    7.65    0.84
 -17   9   3    9.75    0.93
  17  -9   3    9.11    0.85
 -17  -9   3   10.65    0.83
  17  -9  -3   10.18    0.84
 -17   9  -3    9.65    0.83
  17  -9  -3    8.73    0.77
  19  -9   3    0.44    0.41
  19  -9   3    0.16    0.32
 -19  -9  -3    0.97    0.47
 -19   9   3    0.29    0.45
 -19  -9   3    0.26    0.37
 -19   9  -3   -0.04    0.41
  19  -9  -3    0.27    0.39
  19  -9  -3    0.26    0.28
 -21   9   3    1.20    0.56
  21  -9   3    1.26    0.52
 -21  -9  -3    0.42    0.50
  21  -9   3    1.64    0.48
  21  -9  -3    1.62    0.49
  21  -9  -3    0.97    0.40
 -21  -9   3    0.56    0.43
 -21   9  -3    1.88    0.59
  23  -9   3    5.77    0.82
 -23  -9  -3    5.25    0.89
 -23   9   3    6.82    0.88
  23  -9  -3    6.20    0.83
 -23   9  -3    5.30    0.79
 -23  -9   3    5.04    0.80
 -25   9   3    1.22    0.61
  25  -9   3    0.68    0.57
 -25  -9  -3    0.16    0.59
 -25   9  -3    0.20    0.49
 -25  -9   3   -0.25    0.50
  25  -9  -3    0.20    0.41
 -27   9   3    1.96    0.69
  27  -9   3    1.94    0.66
 -27  -9  -3    2.20    0.75
 -27  -9   3    2.98    0.78
  27  -9  -3    3.30    0.61
 -27   9  -3    2.89    0.64
 -29   9   3    0.23    0.56
  29  -9   3   -0.19    0.49
 -29   9  -3   -0.41    0.50
 -29  -9   3   -0.86    0.53
  29  -9  -3    0.52    0.69
   0  10  -3    1.91    0.37
   0 -10   3    1.75    0.36
   0 -10  -3    1.67    0.35
   0  10   3    1.31    0.35
   2 -10   3    2.60    0.42
   2  10  -3    2.62    0.42
  -2  10   3    2.53    0.44
  -2 -10  -3    3.43    0.47
   2 -10  -3    3.51    0.46
  -2 -10   3    3.11    0.46
   2  10   3    3.77    0.47
  -2  10  -3    3.16    0.46
   4 -10   3    6.88    0.61
  -4 -10  -3    6.89    0.61
   4  10  -3    7.73    0.60
  -4  10   3    5.37    0.62
   4 -10   3    4.98    0.57
   4 -10  -3    6.05    0.54
   4  10   3    6.24    0.55
  -4 -10   3    6.96    0.60
  -4  10  -3    6.33    0.64
   6 -10   3    0.04    0.22
  -6 -10  -3    0.35    0.25
   6 -10   3    0.02    0.19
  -6  10   3    0.31    0.29
   6  10   3    0.41    0.23
  -6  10  -3    0.47    0.28
  -6 -10   3    0.44    0.26
   6 -10  -3    0.12    0.20
  -8 -10  -3   14.07    0.93
   8 -10   3   13.05    0.91
   8 -10   3   13.87    0.87
  -8  10   3   14.23    0.94
   8  10   3   14.09    0.84
  -8 -10   3   14.77    0.93
   8 -10  -3   12.99    0.82
  -8  10  -3   11.59    0.84
 -10  10   3    0.76    0.38
  10 -10   3    0.49    0.25
 -10 -10  -3    1.16    0.37
  10 -10   3    0.63    0.31
  10 -10  -3    0.23    0.29
 -10  10  -3    0.61    0.34
 -10 -10   3    0.20    0.28
 -12 -10  -3    0.45    0.36
 -12  10   3    0.63    0.43
  12 -10   3    0.32    0.26
  12 -10   3    0.36    0.34
  12 -10  -3   -0.05    0.29
 -12  10  -3    0.20    0.35
  12 -10  -3    0.18    0.33
 -12 -10   3    0.25    0.25
 -14  10   3    0.81    0.49
 -14 -10  -3    0.81    0.44
  14 -10   3    0.48    0.29
  14 -10   3    0.26    0.26
  14 -10   3   -0.07    0.38
  14 -10  -3    0.01    0.34
 -14  10  -3    1.02    0.43
  14 -10  -3    0.56    0.29
 -14 -10   3    0.48    0.37
  16 -10   3    3.78    0.69
 -16  10   3    4.29    0.73
  16 -10   3    4.21    0.58
 -16 -10  -3    2.97    0.62
  16 -10  -3    4.80    0.59
 -16 -10   3    3.39    0.61
  16 -10  -3    4.17    0.69
 -16  10  -3    2.68    0.61
  18 -10   3    2.67    0.53
 -18  10   3    2.96    0.70
 -18 -10  -3    3.72    0.72
  18 -10   3    2.48    0.64
  18 -10  -3    2.84    0.62
 -18 -10   3    3.11    0.64
 -18  10  -3    3.90    0.71
  18 -10  -3    3.34    0.54
  20 -10   3    7.05    0.95
 -20  10   3    6.72    0.92
 -20 -10  -3    7.37    0.98
 -20  10  -3    6.38    0.87
 -20 -10   3    6.44    0.85
  20 -10  -3    7.60    0.92
 -22 -10  -3    0.44    0.62
  22 -10   3    0.08    0.59
 -22  10   3    0.26    0.59
  22 -10  -3   -0.14    0.49
 -22  10  -3    0.47    0.61
 -22 -10   3    0.23    0.52
 -24  10   3    2.13    0.70
  24 -10   3    2.31    0.69
 -24 -10  -3    1.21    0.70
  24 -10  -3    2.32    0.64
 -24  10  -3    2.21    0.73
 -24 -10   3    1.17    0.60
 -26 -10  -3   -0.25    0.68
  26 -10   3    0.71    0.64
 -26  10   3    0.61    0.62
 -26 -10   3    0.99    0.71
  26 -10  -3    1.71    0.60
 -26  10  -3    1.03    0.59
 -28 -10  -3   -1.24    0.68
  28 -10   3    0.83    0.62
 -28  10   3    2.13    0.66
 -28 -10   3   -0.31    0.58
 -28  10  -3    0.00    0.57
  28 -10  -3    0.83    0.51
   1  11  -3   53.18    2.38
   1 -11   3   53.94    2.40
  -1 -11  -3   55.43    2.40
  -1  11   3   52.17    2.36
  -1 -11   3   53.49    2.41
  -1  11  -3   53.06    2.38
   1 -11  -3   52.74    2.37
   1  11   3   52.94    2.36
  -3 -11  -3    3.79    0.55
   3  11  -3    3.91    0.55
   3 -11   3    2.90    0.50
  -3  11   3    3.75    0.57
  -3  11  -3    4.10    0.59
   3  11   3    3.99    0.53
  -3 -11   3    3.56    0.56
   3 -11  -3    4.51    0.56
   5  11  -3    1.82    0.43
  -5 -11  -3    1.81    0.43
   5 -11   3    1.54    0.40
  -5  11   3    1.60    0.44
  -5  11  -3    1.71    0.46
  -5 -11   3    1.63    0.42
   5  11   3    1.71    0.38
   5 -11  -3    1.86    0.39
  -7  11   3   37.74    1.85
  -7 -11  -3   36.54    1.86
   7 -11   3   37.51    1.80
   7  11  -3   36.82    1.77
  -7 -11   3   34.30    1.83
   7  11   3   37.68    1.75
   7 -11  -3   37.40    1.77
  -7  11  -3   36.14    1.83
   9  11  -3   58.64    2.51
   9 -11   3   60.84    2.56
   9 -11   3   56.55    2.63
  -9  11   3   54.45    2.57
  -9 -11  -3   57.89    2.61
  -9 -11   3   52.94    2.57
  -9  11  -3   56.18    2.57
  11 -11   3   -0.05    0.38
 -11  11   3    0.25    0.46
  11 -11   3    0.41    0.31
 -11 -11  -3    0.17    0.41
 -11  11  -3    0.16    0.44
 -11 -11   3   -0.14    0.39
  13 -11   3   11.57    1.04
 -13 -11  -3   10.02    1.03
  13 -11   3   12.42    0.87
 -13  11   3   11.96    1.12
 -13 -11   3   10.12    1.01
 -13  11  -3   12.28    1.03
 -15  11   3   20.00    1.47
  15 -11   3   21.07    1.43
 -15 -11  -3   20.95    1.42
 -15  11  -3   21.67    1.40
 -15 -11   3   21.21    1.38
  17 -11   3   49.72    2.53
 -17  11   3   49.19    2.50
 -17 -11  -3   50.69    2.52
 -17 -11   3   49.88    2.46
  17 -11  -3   54.53    2.54
 -17  11  -3   50.41    2.47
 -19  11   3    1.49    0.70
 -19 -11  -3    0.48    0.62
  19 -11   3    0.74    0.60
 -19 -11   3    0.76    0.63
 -19  11  -3    0.97    0.61
  19 -11  -3    1.19    0.62
 -21  11   3    2.23    0.82
 -21 -11  -3    3.41    0.88
  21 -11   3    3.54    0.80
  21 -11  -3    3.39    0.75
 -21  11  -3    3.60    0.81
 -21 -11   3    2.64    0.75
  23 -11   3    7.30    0.98
 -23 -11  -3    7.39    1.04
 -23  11   3    5.84    0.93
 -23 -11   3    6.21    0.97
  23 -11  -3    7.05    0.96
 -23  11  -3    6.40    0.98
 -25  11   3   37.95    1.99
  25 -11   3   37.04    2.02
 -25 -11  -3   31.39    1.99
 -25 -11   3   30.09    1.95
 -25  11  -3   36.72    1.94
   0 -12  -3   12.27    1.01
   0 -12   3   14.53    1.04
   0  12  -3   14.41    1.04
   0  12   3   14.39    1.04
   2 -12   3    7.99    0.84
  -2 -12  -3    8.51    0.87
  -2  12   3    6.72    0.79
   2  12  -3    8.38    0.86
   2  12   3    9.53    0.81
  -2 -12   3    7.77    0.86
   2 -12  -3    7.95    0.83
  -2  12  -3    8.64    0.89
   4 -12   3   28.27    1.52
  -4  12   3   24.92    1.49
  -4 -12  -3   25.02    1.50
   4  12  -3   34.54    1.58
  -4 -12   3   25.10    1.53
  -4  12  -3   25.84    1.52
   4  12   3   25.36    1.46
   6  12  -3    2.69    0.53
   6 -12   3    2.58    0.53
  -6  12   3    3.13    0.63
  -6 -12  -3    2.09    0.55
  -6  12  -3    2.58    0.61
  -6 -12   3    3.05    0.66
   6  12   3    2.98    0.55
  -8 -12  -3    0.10    0.43
  -8  12   3    0.52    0.52
   8 -12   3    0.48    0.42
   8  12  -3    0.14    0.36
  -8  12  -3    0.40    0.53
  -8 -12   3    0.38    0.49
 -10  12   3    0.96    0.58
  10  12  -3    1.20    0.44
  10 -12   3    0.80    0.44
 -10 -12  -3    0.43    0.50
 -10  12  -3    0.75    0.57
 -10 -12   3    0.03    0.47
  12  12  -3   31.12    1.56
 -12  12   3   30.47    1.76
  12 -12   3   28.51    2.04
 -12 -12  -3   31.50    1.78
 -12 -12   3   29.23    1.77
 -12  12  -3   28.63    1.71
 -14  12   3    6.55    0.94
 -14 -12  -3    8.95    1.03
  14 -12   3    6.91    1.01
 -14  12  -3    8.11    0.98
 -14 -12   3    7.85    0.96
  16 -12   3    4.13    0.90
 -16  12   3    4.52    0.87
 -16 -12  -3    5.50    0.90
 -16  12  -3    5.71    0.92
 -16 -12   3    4.79    0.83
 -18  12   3   -0.30    0.62
 -18 -12  -3    0.17    0.66
  18 -12   3    1.01    0.68
 -18 -12   3    1.14    0.66
 -18  12  -3    0.93    0.67
  20 -12   3    8.86    1.15
 -20 -12  -3    9.16    1.17
 -20  12   3    7.49    1.09
 -20  12  -3    9.49    1.12
 -20 -12   3    9.13    1.11
  -1  13   3   25.51    1.59
   1  13  -3   29.33    1.64
  -1 -13  -3   27.73    1.62
   1 -13   3   28.28    1.64
  -1  13  -3   26.63    1.62
  -1 -13   3   26.59    1.64
   1 -13  -3   30.49    1.61
  -3 -13  -3   -0.02    0.47
   3  13  -3    0.45    0.45
   3 -13   3    0.46    0.49
  -3  13   3    0.44    0.54
  -3  13  -3    0.26    0.52
  -3 -13   3   -0.04    0.52
   3 -13  -3    0.25    0.68
   3  13   3    0.10    0.46
  -5 -13  -3    2.37    0.65
   5  13  -3    1.32    0.54
   5 -13   3    2.12    0.55
  -5  13   3    2.62    0.71
  -5  13  -3    2.14    0.66
  -5 -13   3    1.86    0.64
  -7 -13  -3   11.80    1.16
  -7  13   3   11.83    1.12
   7 -13   3   10.82    0.97
   7  13  -3   10.20    0.97
  -7  13  -3   10.54    1.11
  -7 -13   3   11.90    1.18
  -9  13   3   29.02    1.73
   9 -13   3   30.11    1.65
  -9 -13  -3   28.86    1.73
  -9 -13   3   30.43    1.77
  -9  13  -3   29.23    1.78
 -11  13   3    1.30    0.71
 -11 -13  -3    1.74    0.70
 -11 -13   3    2.51    0.72
 -11  13  -3    2.31    0.76
 -13 -13  -3    0.49    0.62
 -13  13   3    1.02    0.54
 -13  13   3    1.03    0.72
 -13 -13   3    0.41    0.62
 -13  13  -3    0.79    0.73
 -15 -13  -3   21.23    1.49
 -15  13   3   18.29    1.43
 -15  13  -3   17.44    1.47
 -15 -13   3   17.66    1.47
 -17 -13  -3   13.46    1.30
 -17 -13   3   15.38    1.35
   0  14  -3    0.89    0.59
   0 -14   3    0.54    0.58
   0  14   3    0.69    0.59
   2 -14   3    0.19    0.55
  -2  14   3   -0.10    0.55
   2  14  -3    0.28    0.55
  -2 -14  -3   -0.34    0.49
  -2  14  -3    0.11    0.52
  -2 -14   3    0.43    0.53
  -4  14   3   10.15    1.12
  -4 -14  -3   10.84    1.12
  -4  14  -3    9.90    1.08
   6 -14   3    1.50    0.53
  -6 -14  -3    0.85    0.62
   6  14  -3    0.92    0.53
  -6  14   3    0.10    0.66
  -6  14  -3    1.32    0.71
  -6 -14   3    1.13    0.68
  -8  14   3    6.68    0.97
  -8 -14  -3    7.05    0.98
  -8  14  -3    7.94    0.99
  -8 -14   3    8.19    1.00
   0   0  -4    5.62    0.26
   2   0  -4    1.44    0.11
  -4   0  -4    1.94    0.15
   4   0  -4    1.98    0.15
   6   0  -4    0.14    0.07
  -6   0  -4    0.06    0.07
 -10   0   4    1.65    0.21
  10   0  -4    1.67    0.19
  10   0  -4    1.11    0.17
  10   0   4    1.45    0.21
 -10   0  -4    1.40    0.18
  12   0   4    5.83    0.39
 -12   0   4    5.23    0.37
 -12   0  -4    5.10    0.35
  12   0  -4    5.68    0.37
  14   0   4    0.26    0.15
 -14   0  -4   -0.04    0.10
 -14   0   4    0.19    0.11
  14   0  -4    0.19    0.13
 -16   0  -4    1.07    0.17
  16   0   4    0.75    0.21
  16   0   4    1.43    0.24
  16   0  -4    0.66    0.19
  16   0  -4    1.17    0.19
  16   0   4    0.73    0.19
  16   0  -4    0.98    0.22
 -16   0   4    0.85    0.21
  18   0  -4    2.31    0.27
 -18   0  -4    2.18    0.26
  18   0   4    2.35    0.32
 -18   0   4    2.38    0.32
  18   0   4    2.26    0.33
  18   0  -4    2.08    0.31
  18   0  -4    2.15    0.31
  18   0   4    2.60    0.33
  20   0   4    3.41    0.41
  20   0  -4    4.43    0.39
  20   0   4    3.87    0.43
 -20   0   4    4.25    0.44
  20   0  -4    3.73    0.34
 -20   0  -4    4.59    0.34
  20   0  -4    3.78    0.44
  22   0  -4    0.90    0.27
  22   0  -4    1.31    0.28
  22   0   4    1.63    0.31
  22   0   4    1.83    0.32
 -22   0   4    1.73    0.31
  24   0  -4    0.27    0.22
  24   0   4    0.59    0.27
 -24   0   4    0.12    0.18
  24   0   4    0.43    0.24
  24   0  -4    0.12    0.22
 -26   0   4    0.00    0.17
  26   0   4    0.57    0.28
  26   0  -4   -0.02    0.22
  28   0  -4    1.50    0.38
 -28   0   4    2.36    0.36
  28   0   4    1.98    0.40
  30   0   4   -0.29    0.27
 -30   0   4    0.28    0.23
  30   0   4    0.07    0.27
  30   0  -4    0.15    0.34
  32   0   4    0.05    0.31
  32   0   4    0.66    0.40
  32   0  -4    0.17    0.41
 -32   0   4    0.19    0.23
  34   0  -4    0.25    0.48
  34   0   4    0.18    0.47
  36   0   4    0.61    0.50
  36   0  -4    1.19    0.58
  38   0   4    0.04    0.55
  38   0  -4    0.08    0.55
   1   1  -4    7.69    0.32
  -1  -1  -4    6.86    0.32
   1  -1  -4    7.41    0.33
  -1   1  -4    7.13    0.33
   3   1  -4  132.90    4.97
  -3  -1  -4  141.84    4.98
   3  -1  -4  142.59    5.01
  -3   1  -4  137.50    5.01
   5   1  -4  166.53    6.10
  -5  -1  -4  179.92    6.11
  -5   1  -4  174.39    6.16
   5  -1  -4  174.89    6.15
  -5  -1   4  155.31    6.08
   7   1  -4  109.62    4.07
  -7  -1  -4  114.72    4.07
  -7  -1   4  106.10    4.03
   7  -1  -4  117.57    4.13
  -7   1  -4  113.51    4.13
  -9  -1  -4   31.54    1.34
  -9   1   4   30.51    1.33
   9   1  -4   30.43    1.19
  -9  -1  -4   30.70    1.18
  -9   1  -4   29.78    1.25
   9  -1  -4   29.68    1.25
   9  -1  -4   30.74    1.22
 -11  -1  -4   91.20    3.29
 -11   1   4   93.35    3.37
  11   1  -4   92.21    3.32
  11  -1   4   84.97    3.36
 -11  -1  -4   84.69    3.35
  11  -1  -4   87.42    3.37
 -11  -1   4   89.12    3.36
 -11   1  -4   86.84    3.36
  11  -1  -4   91.36    3.33
 -13  -1  -4  154.47    5.80
 -13   1   4  161.10    5.81
  13  -1   4  161.89    5.83
  13  -1   4  160.38    5.82
  13  -1   4  157.44    5.84
  13   1  -4  155.56    5.76
 -13   1  -4  153.71    5.82
 -13  -1   4  150.18    5.80
  13  -1  -4  159.58    5.84
  13  -1  -4  158.21    5.79
  15  -1   4    7.43    0.49
  15  -1   4    6.36    0.47
  15  -1   4    6.49    0.46
 -15   1   4    6.44    0.45
  15   1  -4    7.52    0.45
 -15   1  -4    6.06    0.47
  15  -1  -4    6.70    0.40
 -15  -1   4    7.72    0.44
 -15  -1   4    7.49    0.48
  15  -1  -4    6.81    0.44
  15   1   4    6.94    0.46
  15  -1  -4    8.39    0.52
 -15   1  -4    6.98    0.40
 -17   1   4  100.37    3.88
  17  -1   4   99.68    3.88
  17   1  -4   98.84    3.86
 -17  -1  -4  101.44    3.77
  17  -1   4  106.36    3.93
  17  -1   4  101.91    3.92
 -17   1  -4  104.13    3.81
  17  -1  -4  102.04    3.89
  17  -1  -4   98.91    3.79
  17   1   4   95.80    3.88
 -17  -1   4  104.68    3.83
  17  -1  -4  102.17    3.93
 -17  -1   4  103.31    3.89
  19  -1   4   29.17    1.33
  19   1  -4   26.59    1.26
  19  -1   4   27.66    1.32
  19  -1   4   27.68    1.30
 -19   1   4   29.08    1.29
  19   1   4   27.51    1.29
  19  -1  -4   27.28    1.33
  19  -1  -4   25.72    1.28
 -19   1  -4   28.83    1.21
  19  -1  -4   28.18    1.20
  19   1   4   27.36    1.27
 -19  -1   4   30.28    1.30
  21  -1   4   82.05    3.33
  21  -1   4   83.80    3.29
 -21   1   4   78.52    3.25
  21  -1   4   78.95    3.32
  21   1   4   86.06    3.29
 -21   1  -4   80.26    3.18
 -21  -1   4   84.57    3.27
  21   1   4   82.33    3.27
  21  -1  -4   82.09    3.29
  21  -1  -4   83.37    3.34
  21  -1  -4   88.38    3.19
  23  -1   4    0.40    0.26
 -23   1   4    0.16    0.20
  23   1  -4    0.09    0.20
  23  -1   4    0.14    0.20
 -23  -1   4    0.07    0.17
 -23   1  -4    0.48    0.19
  23  -1  -4    0.30    0.19
  23   1   4   -0.12    0.19
  23  -1  -4    0.63    0.24
  25  -1   4    1.74    0.35
  25   1  -4    1.64    0.35
 -25   1   4    1.45    0.31
  25  -1   4    2.05    0.38
  25  -1  -4    1.73    0.37
  25  -1  -4    2.06    0.39
  25   1   4    2.31    0.38
 -25  -1   4    1.93    0.33
  27  -1   4    0.28    0.25
  27   1  -4   -0.12    0.23
 -27   1   4    0.14    0.20
  27  -1   4    0.11    0.23
  27  -1   4   -0.33    0.26
 -27  -1   4   -0.06    0.17
  27  -1  -4    0.25    0.26
  27   1   4   -0.03    0.25
  27  -1  -4    0.08    0.24
 -29   1   4   61.87    2.58
  29  -1   4   58.51    2.61
  29  -1   4   62.04    2.60
  29   1  -4   55.70    2.61
  29  -1  -4   57.86    2.63
 -29  -1   4   66.25    2.57
  29   1   4   63.16    2.61
  31   1  -4    3.14    0.57
  31  -1   4    5.62    0.62
  31  -1   4    3.42    0.56
 -31   1   4    3.99    0.50
  31   1   4    4.46    0.60
  31  -1  -4    3.54    0.60
 -33   1   4   25.57    1.27
  33  -1   4   22.61    1.38
  33   1  -4   21.77    1.37
  33  -1  -4   24.25    1.42
  33   1   4   24.40    1.41
  35   1  -4    2.97    0.66
  35  -1   4    4.05    0.70
  35   1   4    3.59    0.72
  35  -1  -4    4.17    0.72
  37  -1   4   12.28    1.09
  37   1  -4   13.71    1.11
  37   1   4   13.34    1.06
  37  -1  -4   11.14    1.04
  39   1  -4    5.73    0.84
  39  -1   4    7.38    0.89
  39  -1  -4    5.92    0.89
  39   1   4    5.62    0.82
   0  -2  -4  218.66    7.58
   0   2  -4  204.27    7.58
  -2  -2  -4   18.48    0.71
   2   2  -4   18.30    0.71
  -2   2  -4   18.88    0.75
   2  -2  -4   18.61    0.75
  -2  -2   4   17.47    0.69
   4   2  -4   58.89    2.17
  -4  -2  -4   59.79    2.17
  -4   2  -4   59.61    2.25
   4  -2  -4   60.62    2.24
  -6  -2  -4    0.84    0.08
   6   2  -4    1.28    0.09
   6  -2   4    1.04    0.17
   6  -2  -4    0.97    0.16
  -6   2  -4    0.97    0.16
   8   2  -4  176.34    6.38
  -8  -2  -4  175.35    6.49
   8  -2   4  164.08    6.47
  -8   2   4  176.31    6.48
   8  -2   4  180.95    6.53
  -8   2  -4  177.57    6.51
   8  -2  -4  181.20    6.50
   8  -2  -4  191.85    6.45
  10  -2   4   53.25    2.13
  10  -2   4   52.65    2.08
  10  -2   4   54.22    2.13
 -10  -2  -4   54.38    2.11
  10   2  -4   51.96    1.99
 -10   2   4   53.11    2.09
  10  -2  -4   54.44    2.05
  10  -2  -4   53.60    2.11
 -10  -2   4   53.60    2.06
 -10   2  -4   52.70    2.12
  12  -2   4   59.10    2.36
  12   2  -4   57.12    2.22
 -12  -2  -4   58.75    2.34
  12  -2   4   56.69    2.31
  12  -2   4   61.00    2.36
 -12   2   4   59.47    2.32
 -12   2  -4   58.94    2.36
 -12  -2   4   60.19    2.25
  12  -2  -4   59.92    2.24
 -12   2  -4   61.06    2.24
 -12  -2   4   58.04    2.29
  12  -2  -4   57.88    2.28
  12  -2  -4   58.33    2.35
  14   2  -4    1.13    0.18
 -14   2   4    1.47    0.25
 -14  -2  -4    1.31    0.27
  14  -2   4    1.14    0.24
  14  -2   4    1.48    0.26
  14  -2   4    1.32    0.24
 -14  -2   4    2.40    0.25
 -14  -2   4    1.40    0.23
  14  -2  -4    1.61    0.20
 -14   2  -4    1.20    0.20
  14  -2  -4    1.02    0.23
  14  -2  -4    1.05    0.21
 -14   2  -4    1.32    0.25
  16  -2   4   61.93    2.49
  16  -2   4   62.99    2.46
  16   2  -4   61.06    2.34
 -16   2   4   62.33    2.44
  16  -2   4   59.76    2.49
  16   2  -4   56.89    2.36
 -16  -2  -4   61.92    2.47
  16  -2  -4   60.96    2.36
  16  -2  -4   59.87    2.42
  16  -2  -4   58.67    2.49
 -16   2  -4   65.92    2.39
 -16   2  -4   59.05    2.49
 -16  -2   4   62.89    2.40
 -16  -2   4   60.05    2.43
 -18   2   4   23.96    1.15
  18  -2   4   25.57    1.19
  18  -2   4   24.96    1.22
 -18  -2  -4   23.40    1.17
  18  -2   4   24.06    1.20
  18  -2  -4   24.55    1.16
 -18  -2   4   24.48    1.13
 -18  -2   4   25.17    1.16
  18   2   4   24.53    1.18
  18  -2  -4   24.99    1.23
 -18   2  -4   23.65    1.10
  18  -2  -4   24.37    1.08
  20  -2   4    1.30    0.28
 -20   2   4    1.75    0.30
  20  -2   4    1.64    0.33
  20  -2   4    1.85    0.33
 -20   2  -4    1.67    0.26
  20  -2  -4    1.91    0.27
  20  -2  -4    1.42    0.31
 -20  -2   4    1.51    0.28
  20  -2  -4    1.59    0.30
 -20  -2   4    1.71    0.30
  20   2   4    1.22    0.29
  22  -2   4   11.32    0.76
 -22   2   4   10.25    0.69
  22  -2   4   10.36    0.74
  22  -2   4   10.87    0.72
  22  -2   4    9.77    0.67
 -22  -2   4   10.59    0.67
  22   2   4   10.38    0.71
 -22  -2   4   12.15    0.76
  22  -2  -4   10.76    0.73
 -22   2  -4   10.62    0.64
  22  -2  -4   10.96    0.76
  22  -2  -4   10.75    0.63
  24  -2   4   54.58    2.39
  24  -2   4   53.61    2.28
 -24   2   4   53.05    2.28
  24  -2   4   53.21    2.27
  24  -2   4   52.02    2.37
  24  -2  -4   53.77    2.32
 -24   2  -4   55.14    2.21
  24  -2  -4   52.96    2.38
  24   2   4   51.73    2.27
  26  -2   4   21.03    1.21
  26  -2   4   19.01    1.09
  26  -2   4   20.05    1.12
 -26   2   4   20.47    1.10
  26   2  -4   19.55    1.11
  26  -2  -4   19.31    1.12
  26  -2  -4   20.90    1.22
  26   2   4   21.78    1.13
 -28   2   4    9.02    0.69
  28  -2   4   10.14    0.74
  28  -2   4   10.25    0.74
  28  -2   4    9.07    0.78
  28   2  -4    9.82    0.75
  28   2   4    9.86    0.72
  28  -2  -4    9.98    0.82
  28  -2  -4    7.80    0.73
 -30   2   4    0.10    0.24
  30  -2   4    0.07    0.25
  30  -2   4    0.38    0.32
  30   2  -4   -0.19    0.33
  30  -2   4    0.36    0.33
  30  -2  -4    0.03    0.43
  30  -2  -4   -0.71    0.30
  30   2   4    0.20    0.32
 -32   2   4    7.98    0.75
  32  -2   4    7.91    0.77
  32  -2   4    6.19    0.74
  32   2  -4    5.54    0.73
  32  -2  -4    5.65    0.76
  32   2   4    4.86    0.94
 -34   2   4   20.72    1.19
  34  -2   4   23.22    1.23
  34  -2   4   20.87    1.30
  34   2  -4   22.28    1.40
  34  -2  -4   22.83    1.38
  34   2   4   19.09    1.31
  36   2  -4   -0.51    0.52
  36  -2   4   -0.06    0.47
  36   2   4   -0.40    0.51
  36  -2  -4    0.54    0.54
  38   2  -4    7.38    0.94
  38   2   4    6.02    0.83
  38  -2  -4    7.65    0.92
   1  -3   4    1.80    0.17
   1   3  -4    2.10    0.15
  -1  -3  -4    1.85    0.14
   1  -3  -4    1.81    0.15
  -1  -3   4    1.97    0.14
  -1  -3   4    2.08    0.14
  -1   3  -4    1.90    0.17
  -3  -3  -4   27.43    0.99
   3   3  -4   26.55    1.01
  -3  -3  -4   26.15    1.01
   3  -3   4   25.39    1.08
  -3   3  -4   26.29    1.08
   3  -3  -4   26.99    1.07
   5   3  -4   38.05    1.37
   5  -3   4   34.67    1.44
   5  -3   4   35.17    1.50
  -5   3   4   37.94    1.47
  -5  -3  -4   38.89    1.54
   5  -3   4   39.38    1.52
   5  -3  -4   34.62    1.47
  -5   3  -4   38.65    1.50
  -7  -3  -4    0.84    0.16
   7  -3   4    0.82    0.16
   7   3  -4    0.82    0.07
   7  -3   4    0.61    0.16
  -7   3   4    0.80    0.16
   7  -3   4    0.78    0.15
  -7   3  -4    1.03    0.14
  -7  -3   4    0.96    0.14
  -7   3  -4    0.89    0.18
   7  -3  -4    1.16    0.18
   7  -3  -4    1.00    0.14
   9  -3   4    0.96    0.19
   9   3  -4    0.81    0.09
  -9  -3  -4    0.70    0.15
   9  -3   4    0.60    0.15
  -9   3   4    0.87    0.17
   9  -3   4    0.65    0.18
   9  -3  -4    0.43    0.11
  -9   3  -4    1.46    0.23
   9  -3  -4    0.53    0.14
  -9   3  -4    0.73    0.13
  -9  -3   4    0.75    0.13
   9  -3  -4    0.95    0.14
 -11  -3  -4    9.15    0.54
 -11   3   4   10.64    0.54
  11   3  -4    9.31    0.41
  11  -3   4    9.32    0.47
  11  -3   4    8.90    0.57
  11  -3   4    8.72    0.52
  11  -3   4    8.64    0.55
 -11   3  -4    9.38    0.47
  11  -3  -4    7.96    0.54
 -11   3  -4    9.11    0.57
  11  -3  -4    8.91    0.47
 -11  -3   4    9.17    0.48
  11  -3  -4    9.05    0.49
  13  -3   4   15.95    0.84
  13  -3   4   14.92    0.78
 -13  -3  -4   15.23    0.79
  13  -3   4   16.17    0.86
 -13   3   4   15.41    0.79
  13  -3   4   15.68    0.73
 -13   3  -4   15.73    0.73
  13  -3  -4   15.78    0.73
  13  -3  -4   15.54    0.75
 -13  -3   4   16.74    0.75
  13  -3  -4   14.04    0.80
 -13   3  -4   14.47    0.83
 -15  -3  -4    0.47    0.19
  15  -3   4    0.20    0.15
  15  -3   4    0.44    0.20
  15  -3   4    0.53    0.16
 -15   3   4   -0.21    0.15
  15  -3   4    0.45    0.21
 -15   3  -4    0.71    0.19
 -15  -3   4    0.77    0.17
  15  -3  -4    0.42    0.14
  15  -3  -4    0.06    0.17
  15  -3  -4    0.30    0.14
 -15   3  -4    0.21    0.17
  17  -3   4    0.05    0.19
  17  -3   4    0.49    0.18
  17  -3   4    0.06    0.18
 -17   3   4   -0.11    0.15
  17  -3   4    0.05    0.15
 -17  -3  -4    0.04    0.16
  17  -3  -4    0.17    0.17
  17  -3  -4    0.53    0.16
 -17   3  -4    0.15    0.19
 -17  -3   4    0.08    0.14
  17  -3  -4    0.18    0.20
 -17   3  -4    0.35    0.17
 -19   3   4    7.10    0.54
  19  -3   4    8.81    0.55
  19  -3   4    7.07    0.56
  19  -3   4    7.21    0.59
 -19  -3  -4    7.33    0.61
  19  -3   4    7.00    0.60
 -19   3  -4    7.31    0.51
 -19  -3   4    7.01    0.53
  19  -3  -4    7.71    0.56
  19  -3  -4    7.11    0.48
  19  -3  -4    6.21    0.58
  21  -3   4    8.96    0.69
  21  -3   4    9.61    0.67
  21  -3   4    8.39    0.69
 -21  -3  -4   10.50    0.75
 -21   3   4    8.66    0.63
  21  -3   4    9.03    0.61
  21  -3  -4    9.12    0.57
 -21   3  -4    8.53    0.59
  21  -3  -4    8.65    0.70
 -21  -3   4    7.82    0.61
  21  -3  -4    8.53    0.65
  21   3   4    9.01    0.65
  23  -3   4    0.46    0.26
  23  -3   4    0.05    0.22
 -23   3   4   -0.03    0.20
  23  -3   4    0.18    0.21
  23  -3  -4    0.60    0.29
  23  -3  -4   -0.14    0.22
  23   3   4    0.24    0.20
 -23   3  -4   -0.09    0.17
  23  -3  -4    0.10    0.16
 -23  -3   4   -0.04    0.24
  25  -3   4    0.72    0.33
 -25   3   4    0.10    0.22
  25  -3   4    0.37    0.27
  25  -3   4    0.61    0.29
  25  -3  -4    0.73    0.32
  25  -3  -4    0.45    0.31
  25  -3  -4    0.35    0.28
  25   3   4    0.44    0.27
 -25   3  -4    0.25    0.21
  27   3  -4    2.70    0.44
  27  -3   4    3.10    0.52
 -27   3   4    1.99    0.39
  27  -3   4    2.30    0.42
  27  -3   4    2.72    0.44
  27   3   4    2.61    0.43
 -27   3  -4    3.05    0.42
  27  -3  -4    2.89    0.49
  27  -3  -4    3.42    0.56
 -29   3   4    6.01    0.64
  29   3  -4    6.54    0.71
  29  -3   4    5.81    0.74
  29  -3   4    7.01    0.71
  29  -3   4    6.36    0.67
  29  -3  -4    6.22    0.73
  29  -3  -4    5.60    0.75
  29   3   4    6.54    0.68
  31  -3   4    0.05    0.33
  31  -3   4    0.26    0.33
  31   3  -4    0.18    0.38
  31  -3   4    0.32    0.38
 -31   3   4    0.23    0.30
  31  -3  -4    0.13    0.41
  31  -3  -4   -0.03    0.31
  31   3   4   -0.05    0.31
  33  -3   4    0.96    0.40
  33  -3   4    0.39    0.43
  33   3  -4    0.13    0.44
 -33   3   4    0.86    0.37
  33  -3  -4    0.57    0.49
  35   3  -4    0.28    0.48
 -35   3   4    0.94    0.40
  35  -3   4    1.08    0.56
  35  -3  -4    0.52    0.52
  35   3   4    0.67    0.54
  37   3  -4    1.54    0.60
  37  -3   4    3.46    0.69
  37   3   4    2.97    0.72
  37  -3  -4    3.74    0.72
   0  -4   4  111.93    4.15
   0  -4   4  113.89    4.19
   0  -4  -4  114.22    4.18
   0   4  -4  113.33    4.20
   0  -4  -4  119.60    4.16
   0  -4   4  113.94    4.20
  -2  -4  -4   28.58    1.16
  -2  -4  -4   29.09    1.09
   2  -4   4   28.68    1.16
   2   4  -4   28.50    1.13
  -2   4   4   28.70    1.16
   2  -4   4   28.74    1.15
  -2  -4  -4   27.91    1.10
   2  -4   4   29.98    1.17
  -2  -4  -4   27.68    1.14
   2  -4   4   30.40    1.19
   2  -4  -4   28.38    1.17
   2  -4  -4   29.33    1.14
  -2   4  -4   28.99    1.19
   2  -4  -4   28.66    1.15
  -2  -4   4   29.53    1.16
  -2  -4   4   29.14    1.16
   4   4  -4  104.05    3.79
   4  -4   4   98.60    3.86
   4  -4   4  109.37    3.93
   4  -4   4  102.69    3.90
  -4  -4  -4  107.12    3.88
  -4  -4  -4  105.32    3.84
  -4   4   4  103.33    3.86
   4  -4  -4  104.86    3.88
  -4  -4   4  104.43    3.86
   4  -4  -4  109.69    3.85
  -4   4  -4   99.88    3.91
   4  -4  -4  106.37    3.87
   6  -4   4   18.54    0.89
  -6  -4  -4   18.89    0.86
  -6   4   4   19.92    0.86
   6  -4   4   19.13    0.91
   6  -4   4   19.10    0.85
   6   4  -4   18.77    0.75
   6  -4  -4   19.22    0.87
  -6   4  -4   18.92    0.90
  -6  -4   4   19.73    0.84
  -6   4  -4   20.11    0.84
   6  -4  -4   20.17    0.83
   6  -4  -4   19.39    0.84
   8   4  -4    5.57    0.23
   8  -4   4    4.44    0.39
  -8   4   4    4.93    0.36
  -8  -4  -4    5.12    0.37
   8  -4   4    4.65    0.39
  -8  -4   4    5.46    0.34
   8  -4  -4    4.53    0.31
   8  -4  -4    4.85    0.37
  -8   4  -4    4.31    0.39
   8  -4  -4    5.46    0.34
  -8   4  -4    5.52    0.33
 -10   4   4   13.75    0.70
  10  -4   4   13.92    0.70
  10  -4   4   13.82    0.77
  10  -4   4   13.47    0.76
 -10  -4  -4   15.00    0.73
  10  -4   4   13.39    0.61
 -10   4  -4   13.26    0.65
 -10   4  -4   13.33    0.76
 -10  -4   4   13.61    0.66
  10  -4  -4   13.80    0.66
  10  -4  -4   13.28    0.65
  10  -4  -4   13.28    0.73
 -12  -4  -4  126.04    4.88
  12  -4   4  128.82    4.96
  12  -4   4  135.06    4.97
  12  -4   4  131.45    4.77
 -12   4   4  128.21    4.86
  12  -4   4  126.59    4.86
  12  -4  -4  130.19    4.93
  12  -4  -4  132.44    4.82
 -12   4  -4  129.30    4.97
 -12  -4   4  130.60    4.82
  12  -4  -4  134.13    4.82
 -12   4  -4  123.45    4.79
 -14   4   4    9.46    0.49
  14  -4   4    8.28    0.58
 -14   4   4   10.54    0.62
  14  -4   4    9.18    0.53
  14  -4   4    9.73    0.65
 -14  -4  -4    9.98    0.60
  14  -4   4    9.01    0.65
 -14   4  -4    9.14    0.53
  14  -4  -4    8.58    0.63
 -14   4  -4    9.73    0.67
 -14  -4   4    8.85    0.54
  14  -4  -4    9.39    0.54
  14  -4  -4    9.62    0.55
  16  -4   4   11.23    0.77
 -16   4   4   11.26    0.71
  16  -4   4   11.38    0.77
 -16  -4  -4   12.38    0.73
  16  -4   4   11.70    0.72
  16  -4   4   12.19    0.67
 -16   4  -4   11.14    0.77
 -16   4  -4   12.39    0.67
  16  -4  -4   11.15    0.65
  16  -4  -4   12.35    0.69
  16  -4  -4   12.46    0.79
 -16  -4   4   13.47    0.69
  18  -4   4    3.09    0.37
 -18   4   4    3.03    0.42
  18  -4   4    2.47    0.41
  18  -4   4    2.88    0.40
 -18  -4  -4    2.62    0.42
  18  -4   4    3.50    0.48
  18  -4  -4    4.02    0.41
 -18   4  -4    4.37    0.42
  18  -4  -4    2.82    0.44
  18  -4  -4    3.28    0.40
 -18  -4   4    2.76    0.36
 -20   4   4   11.15    0.73
  20  -4   4   10.51    0.78
  20  -4   4    9.81    0.72
  20  -4   4   10.70    0.68
 -20  -4  -4   10.91    0.74
  20  -4   4   10.21    0.79
  20  -4  -4   11.93    0.83
 -20  -4   4   11.02    0.70
  20  -4  -4   12.13    0.72
  20  -4  -4   10.30    0.67
 -20   4  -4   11.05    0.68
 -22   4   4   43.59    1.95
  22  -4   4   42.60    1.96
  22  -4   4   46.97    1.93
  22  -4   4   42.89    2.05
 -22  -4  -4   43.80    1.99
 -22  -4   4   44.01    1.93
  22  -4  -4   43.67    1.88
  22  -4  -4   40.31    1.92
 -22   4  -4   42.41    1.88
  22  -4  -4   43.53    2.06
  24  -4   4   12.25    0.80
  24  -4   4   10.92    0.80
  24  -4   4   10.38    0.86
 -24   4   4   11.78    0.80
 -24  -4  -4   13.92    0.94
  24  -4  -4   11.31    0.82
 -24  -4   4   11.64    0.81
  24   4   4   11.78    0.80
  24  -4  -4   12.15    0.76
 -24   4  -4   13.23    0.80
  24  -4  -4   11.69    0.89
 -26   4   4    3.18    0.48
  26  -4   4    2.52    0.51
  26  -4   4    2.66    0.45
  26  -4   4    3.39    0.49
  26   4   4    2.73    0.44
  26  -4  -4    3.21    0.50
  26  -4  -4    2.89    0.42
  26  -4  -4    3.36    0.58
 -26   4  -4    2.69    0.42
 -26  -4   4    3.37    0.53
  28  -4   4   34.62    1.86
  28  -4   4   35.04    1.72
  28  -4   4   36.43    1.75
 -28   4   4   36.86    1.74
  28   4   4   36.37    1.71
  28  -4  -4   37.14    1.89
 -28   4  -4   34.01    1.64
  28  -4  -4   33.79    1.75
  30  -4   4    3.10    0.59
 -30   4   4    3.33    0.54
  30  -4   4    3.26    0.53
  30  -4   4    2.84    0.56
  30   4  -4    2.01    0.49
  30   4   4    2.33    0.45
  30  -4  -4    3.08    0.61
  30  -4  -4    2.37    0.57
 -32   4   4    0.05    0.32
  32  -4   4    0.66    0.37
  32   4  -4    0.36    0.41
  32  -4   4    0.61    0.46
  32  -4  -4    0.98    0.49
  34  -4   4    4.12    0.64
  34   4  -4    3.64    0.67
 -34   4   4    3.25    0.55
  34  -4   4    3.39    0.55
  34  -4  -4    3.89    0.71
  36   4  -4    2.80    0.66
  36  -4   4    3.39    0.66
  36  -4  -4    3.54    0.70
  36   4   4    2.74    0.68
   1  -5   4   18.93    0.78
  -1   5   4   18.98    0.82
   1   5  -4   18.26    0.82
  -1  -5  -4   18.51    0.83
   1  -5   4   17.88    0.82
  -1  -5  -4   19.67    0.75
  -1  -5  -4   18.18    0.80
   1  -5   4   18.19    0.83
   1  -5  -4   18.79    0.78
  -1  -5   4   18.43    0.82
  -1   5  -4   17.64    0.84
   1   5   4   18.52    0.81
   1  -5  -4   18.56    0.80
  -1  -5   4   18.96    0.83
   1  -5  -4   18.58    0.85
  -1  -5   4   19.72    0.71
   1  -5  -4   18.45    0.81
  -3  -5  -4    3.89    0.27
   3   5  -4    4.07    0.27
   3  -5   4    4.06    0.30
  -3  -5  -4    4.13    0.31
  -3   5   4    3.93    0.30
   3  -5   4    4.65    0.30
   3  -5   4    3.90    0.29
   3  -5  -4    4.30    0.29
  -3  -5   4    4.66    0.31
   3   5   4    4.17    0.27
   3  -5  -4    4.10    0.27
  -3   5  -4    3.40    0.31
  -3  -5   4    3.97    0.27
   3  -5  -4    3.74    0.27
   3  -5  -4    4.30    0.31
   5  -5   4    2.30    0.28
   5  -5   4    2.83    0.27
  -5  -5  -4    2.02    0.25
   5  -5   4    1.65    0.21
  -5   5   4    1.70    0.24
   5  -5   4    2.85    0.25
   5  -5  -4    2.13    0.25
   5  -5  -4    2.15    0.22
   5  -5  -4    2.28    0.22
  -5  -5   4    2.14    0.24
   5  -5  -4    1.93    0.24
  -5   5  -4    2.06    0.28
   7  -5   4    3.29    0.32
  -7   5   4    3.01    0.32
  -7  -5  -4    3.18    0.33
   7  -5   4    3.33    0.37
   7  -5   4    2.85    0.31
  -7   5  -4    2.98    0.36
   7  -5  -4    3.41    0.29
   7  -5  -4    3.52    0.27
   7  -5  -4    3.74    0.32
  -7  -5   4    3.71    0.29
  -7   5  -4    4.21    0.31
   7  -5  -4    4.23    0.26
   9  -5   4    3.25    0.35
   9  -5   4    3.57    0.27
   9  -5   4    2.98    0.37
  -9   5   4    3.08    0.34
   9  -5   4    3.98    0.38
  -9  -5  -4    3.23    0.35
  -9   5  -4    2.82    0.38
   9  -5  -4    4.33    0.30
  -9  -5   4    3.21    0.29
   9  -5  -4    3.26    0.24
   9  -5  -4    3.12    0.29
  -9   5  -4    2.57    0.29
   9  -5  -4    3.20    0.33
  11  -5   4    0.50    0.20
 -11   5   4    1.00    0.23
 -11  -5  -4    0.61    0.17
  11  -5   4    0.49    0.18
  11  -5   4    0.58    0.22
  11  -5   4    0.55    0.13
 -11   5  -4    0.32    0.18
 -11   5  -4    0.50    0.14
  11  -5  -4    0.59    0.16
 -11  -5   4    0.43    0.15
  11  -5  -4    0.38    0.18
  11  -5  -4    0.30    0.15
  11  -5  -4    0.64    0.14
  13  -5   4    2.38    0.32
 -13   5   4    1.24    0.28
  13  -5   4    1.39    0.21
  13  -5   4    3.49    0.44
  13  -5   4    1.63    0.31
 -13  -5  -4    1.59    0.30
  13  -5  -4    1.70    0.26
 -13   5  -4    1.84    0.37
 -13   5  -4    1.67    0.25
  13  -5  -4    1.99    0.28
 -13  -5   4    2.04    0.29
  13  -5  -4    1.96    0.34
  15  -5   4    3.99    0.50
  15  -5   4    4.01    0.46
 -15   5   4    4.06    0.46
  15  -5   4    4.66    0.54
 -15  -5  -4    4.24    0.47
 -15   5   4    4.04    0.43
  15  -5   4    5.17    0.39
  15  -5  -4    5.05    0.41
 -15   5  -4    4.06    0.41
 -15   5  -4    4.47    0.56
  15  -5  -4    4.53    0.52
  15  -5  -4    3.89    0.41
 -15  -5   4    4.09    0.42
  17  -5   4   13.32    0.87
  17  -5   4   13.34    0.74
 -17   5   4   13.58    0.81
  17  -5   4   13.32    0.82
 -17  -5  -4   15.27    0.87
 -17  -5   4   14.50    0.78
  17  -5  -4   12.08    0.74
 -17   5  -4   12.12    0.73
  17  -5  -4   12.03    0.85
  17  -5  -4   12.59    0.75
  19  -5   4    2.51    0.42
 -19   5   4    3.49    0.48
  19  -5   4    3.64    0.43
  19  -5   4    3.26    0.50
 -19  -5  -4    2.18    0.43
 -19   5  -4    3.61    0.44
  19  -5  -4    2.76    0.40
 -19  -5   4    3.96    0.45
  19  -5  -4    2.81    0.38
  19  -5  -4    3.35    0.51
  21  -5   4    1.76    0.34
  21  -5   4    3.03    0.50
 -21   5   4    1.15    0.33
 -21  -5  -4    1.58    0.43
  21  -5   4    1.83    0.39
  21  -5  -4    1.87    0.43
 -21   5  -4    2.31    0.38
 -21  -5   4    1.62    0.34
  21  -5  -4    2.26    0.38
  21  -5  -4    2.20    0.36
 -23   5   4    1.54    0.38
  23  -5   4    1.15    0.34
  23  -5   4    1.65    0.37
 -23  -5  -4    2.41    0.51
  23  -5   4    2.76    0.50
  23  -5  -4    1.06    0.34
  23  -5  -4    1.51    0.33
  23  -5  -4    1.15    0.38
 -23  -5   4    1.92    0.43
 -23   5  -4    1.18    0.33
  25  -5   4    3.88    0.52
 -25   5   4    3.25    0.50
  25  -5   4    4.16    0.62
  25  -5   4    5.12    0.61
 -25  -5  -4    5.79    0.72
  25  -5  -4    4.08    0.51
  25  -5  -4    3.46    0.52
  25   5   4    3.76    0.53
  25  -5  -4    4.14    0.63
 -25   5  -4    4.13    0.51
 -25  -5   4    3.42    0.55
 -27   5   4    2.72    0.48
  27  -5   4    3.16    0.57
  27  -5   4    3.41    0.52
  27  -5   4    3.17    0.54
 -27  -5   4    3.87    0.62
  27   5   4    3.78    0.53
 -27   5  -4    3.39    0.49
  27  -5  -4    3.65    0.62
  27  -5  -4    2.53    0.53
  27  -5  -4    5.51    0.65
  29   5  -4    2.64    0.49
  29  -5   4    2.44    0.55
 -29   5   4    3.02    0.53
  29  -5   4    2.77    0.53
  29  -5   4    2.30    0.50
  29  -5  -4    2.65    0.57
  29  -5  -4    2.44    0.55
 -29   5  -4    1.64    0.39
  29   5   4    1.34    0.38
  31   5  -4    0.10    0.37
  31  -5   4    0.18    0.38
 -31   5   4    0.11    0.37
  31  -5   4   -0.29    0.32
  31  -5  -4    0.13    0.44
  33   5  -4    2.68    0.58
 -33   5   4    2.82    0.55
  33  -5   4    2.91    0.54
  33  -5   4    2.56    0.54
  33  -5  -4    2.83    0.62
  35   5  -4    0.31    0.49
 -35   5   4    0.25    0.40
  35  -5   4    0.57    0.41
  35  -5   4   -0.24    0.41
  35  -5  -4   -0.27    0.47
   0   6  -4   58.03    2.33
   0   6   4   61.39    2.30
   0  -6   4   57.24    2.30
   0  -6  -4   58.39    2.20
   0  -6  -4   58.42    2.26
   0  -6  -4   59.93    2.30
   0  -6   4   60.49    2.31
   0  -6   4   58.29    2.16
  -2   6   4   12.55    0.65
   2  -6   4   12.80    0.67
   2   6  -4   13.17    0.66
  -2  -6  -4   13.47    0.63
   2  -6   4   12.66    0.66
   2  -6   4   13.80    0.61
  -2  -6  -4   13.62    0.68
  -2  -6   4   13.16    0.66
   2  -6  -4   13.23    0.68
  -2   6  -4   12.44    0.72
  -2  -6   4   13.20    0.67
   2   6   4   13.02    0.64
   2  -6  -4   14.08    0.66
   2  -6  -4   13.52    0.62
   2  -6  -4   13.59    0.63
  -4  -6  -4   16.65    0.81
  -4   6   4   17.16    0.80
   4  -6   4   16.21    0.80
   4  -6   4   15.79    0.77
  -4  -6  -4   15.41    0.74
   4  -6   4   16.52    0.77
   4   6   4   17.05    0.75
   4  -6  -4   16.26    0.74
  -4  -6   4   15.78    0.78
   4  -6  -4   16.21    0.75
   4  -6  -4   15.44    0.79
   4  -6  -4   16.35    0.76
  -4   6  -4   15.46    0.86
  -6   6   4    2.84    0.34
  -6  -6  -4    3.87    0.39
   6  -6   4    3.59    0.31
   6  -6   4    3.54    0.32
   6  -6   4    3.90    0.34
  -6   6  -4    3.76    0.32
   6  -6  -4    3.53    0.27
  -6  -6   4    4.09    0.33
   6  -6  -4    3.62    0.28
  -6   6  -4    3.74    0.38
   6  -6  -4    3.31    0.30
   6  -6  -4    3.94    0.33
   8  -6   4   94.29    3.74
   8  -6   4   96.80    3.70
   8  -6   4   97.89    3.78
  -8  -6  -4   98.16    3.77
  -8   6   4   97.51    3.74
   8  -6  -4   96.64    3.68
   8  -6  -4   99.91    3.65
   8  -6  -4   96.84    3.74
   8  -6  -4   98.73    3.76
  -8  -6   4   98.89    3.73
  -8   6  -4   96.39    3.86
  -8   6  -4  101.52    3.73
  10  -6   4    7.27    0.56
  10  -6   4    6.39    0.49
 -10   6   4    6.91    0.51
 -10  -6  -4    6.72    0.49
  10  -6  -4    6.24    0.50
  10  -6  -4    7.47    0.45
  10  -6  -4    7.07    0.48
 -10   6  -4    7.11    0.59
 -10   6  -4    7.06    0.46
  10  -6  -4    7.01    0.41
 -10  -6   4    6.88    0.47
  12  -6   4    9.91    0.70
 -12   6   4   10.89    0.67
  12  -6   4    9.75    0.63
 -12  -6  -4    8.88    0.64
  12  -6  -4   11.03    0.60
  12  -6  -4    9.10    0.66
 -12   6  -4   10.14    0.61
 -12  -6   4    9.00    0.60
  12  -6  -4   11.78    0.66
 -12   6  -4   10.27    0.76
  14  -6   4    0.22    0.20
  14  -6   4    0.33    0.18
  14  -6   4    0.29    0.20
 -14   6   4    0.35    0.23
 -14  -6  -4    0.34    0.21
  14  -6  -4    0.38    0.21
 -14   6  -4    0.09    0.18
 -14  -6   4    0.27    0.18
 -14   6  -4    0.25    0.25
  14  -6  -4    0.06    0.17
  14  -6  -4    0.33    0.17
  16  -6   4   43.76    2.00
  16  -6   4   46.55    1.87
 -16  -6  -4   46.17    2.03
  16  -6   4   43.64    2.08
 -16   6   4   42.86    1.98
 -16  -6   4   46.15    1.96
  16  -6  -4   45.89    1.97
 -16   6  -4   44.18    1.92
  16  -6  -4   45.64    2.08
  16  -6  -4   47.24    1.94
 -18   6   4   22.47    1.27
  18  -6   4   26.59    1.20
  18  -6   4   23.44    1.29
  18  -6   4   26.12    1.41
 -18  -6  -4   23.77    1.32
  18  -6  -4   24.63    1.23
  18  -6  -4   25.12    1.39
 -18  -6   4   26.24    1.26
  18  -6  -4   26.50    1.28
 -18   6  -4   24.04    1.22
 -20  -6  -4    6.41    0.72
  20  -6   4    7.79    0.73
  20  -6   4    6.83    0.54
  20  -6   4    7.79    0.67
 -20   6   4    6.45    0.68
  20  -6  -4    6.90    0.58
 -20  -6   4    7.07    0.60
  20  -6  -4    7.66    0.63
  20  -6  -4    7.20    0.71
 -20   6  -4    6.34    0.63
  22  -6   4    0.36    0.28
 -22   6   4    0.33    0.29
  22  -6   4    0.16    0.26
 -22  -6  -4    0.71    0.33
  22  -6   4    0.26    0.30
  22  -6  -4   -0.15    0.22
 -22   6  -4    0.02    0.26
 -22  -6   4    0.42    0.29
  22  -6  -4    0.24    0.23
  22  -6  -4    0.22    0.30
  24  -6   4   21.25    1.20
  24  -6   4   21.41    1.27
 -24   6   4   19.96    1.22
  24  -6   4   23.41    1.40
 -24  -6  -4   21.40    1.32
  24  -6  -4   23.89    1.25
  24  -6  -4   22.67    1.39
  24  -6  -4   20.68    1.23
 -24   6  -4   21.89    1.21
 -24  -6   4   22.18    1.28
 -26  -6  -4   12.00    1.03
 -26   6   4   11.64    0.91
  26  -6   4   13.28    1.01
  26  -6   4   11.35    0.92
  26  -6   4   14.13    0.92
  26  -6  -4   12.08    1.00
  26  -6  -4   12.43    0.87
 -26   6  -4   12.97    0.87
  26  -6  -4   12.38    0.94
 -26  -6   4   12.63    0.98
  26   6   4   12.77    0.88
  28  -6   4    0.14    0.42
 -28   6   4    0.70    0.40
  28  -6   4    1.07    0.42
  28  -6  -4    0.97    0.43
  28  -6  -4    1.04    0.53
  28   6   4    0.45    0.33
 -28   6  -4    0.37    0.33
 -28  -6   4    0.03    0.48
  30   6  -4    1.88    0.46
  30  -6   4    1.08    0.45
 -30   6   4    1.44    0.48
 -30   6  -4    0.84    0.39
  30  -6  -4    1.16    0.49
 -32   6   4   11.59    0.95
  32  -6   4   12.53    0.95
  32   6  -4   13.06    0.99
  32  -6  -4   10.99    0.97
  34  -6   4    9.54    0.87
 -34   6   4   10.07    0.97
  34   6  -4   10.09    0.91
  34  -6  -4    9.64    1.01
  -1  -7  -4   15.93    0.76
  -1   7   4   16.37    0.81
   1  -7   4   14.10    0.79
  -1  -7  -4   17.41    0.83
   1  -7   4   15.75    0.82
   1  -7   4   16.64    0.65
   1  -7  -4   15.29    0.68
  -1  -7   4   15.37    0.80
  -1  -7   4   15.00    0.80
   1  -7  -4   16.32    0.76
  -1   7  -4   15.77    0.86
   1  -7  -4   18.76    0.83
   1   7   4   17.02    0.80
  -3  -7  -4   14.90    0.73
  -3   7   4   15.17    0.78
  -3  -7  -4   15.43    0.80
   3  -7   4   14.60    0.79
   3  -7   4   15.78    0.70
   3  -7   4   15.83    0.79
  -3  -7   4   14.95    0.78
   3  -7  -4   16.02    0.74
   3   7   4   15.08    0.75
  -3   7  -4   14.29    0.85
   3  -7  -4   14.53    0.80
   3  -7  -4   15.02    0.75
   3  -7  -4   14.95    0.70
  -5  -7  -4    7.60    0.53
  -5   7   4    7.96    0.54
   5  -7   4    8.02    0.48
   5  -7   4    6.95    0.49
   5  -7   4    7.80    0.53
  -5   7  -4    7.84    0.52
   5  -7  -4    7.48    0.45
   5  -7  -4    8.41    0.49
   5   7   4    7.67    0.46
   5  -7  -4    7.57    0.47
  -5   7  -4    7.20    0.58
  -5  -7   4    7.09    0.50
   5  -7  -4    7.19    0.52
  -7  -7  -4   32.00    1.46
  -7   7   4   32.21    1.44
   7  -7   4   31.41    1.41
   7  -7   4   31.03    1.44
   7  -7   4   31.40    1.39
  -7  -7   4   29.53    1.40
   7  -7  -4   33.64    1.41
  -7   7  -4   32.17    1.42
   7  -7  -4   31.05    1.44
   7  -7  -4   33.65    1.36
   7  -7  -4   32.15    1.36
  -7   7  -4   34.28    1.58
  -9  -7  -4    8.05    0.59
   9  -7   4    8.44    0.54
   9  -7   4    7.92    0.55
   9  -7   4    8.06    0.59
  -9   7   4    8.22    0.59
  -9  -7   4    7.38    0.52
  -9   7  -4    6.68    0.63
   9  -7  -4    8.27    0.56
  -9   7  -4    7.62    0.54
   9  -7  -4    8.42    0.51
   9  -7  -4    9.39    0.51
   9  -7  -4    8.58    0.58
  11  -7   4    0.55    0.23
  11  -7   4    0.67    0.23
 -11   7   4    0.59    0.26
 -11  -7  -4    0.30    0.21
  11  -7   4    0.21    0.17
 -11   7  -4    0.64    0.28
  11  -7  -4    0.67    0.24
 -11  -7   4    0.60    0.19
  11  -7  -4    0.73    0.20
  11  -7  -4    0.58    0.21
 -11   7  -4    0.49    0.22
 -13  -7  -4   11.04    0.76
  13  -7   4   12.31    0.82
  13  -7   4   11.87    0.76
  13  -7   4   10.99    0.67
 -13   7   4   12.24    0.78
 -13   7  -4   10.41    0.69
 -13  -7   4   10.97    0.71
 -13   7  -4   10.95    0.86
  13  -7  -4   11.86    0.74
  13  -7  -4   10.61    0.75
  13  -7  -4   12.07    0.68
  15  -7   4    0.95    0.24
  15  -7   4    0.55    0.26
 -15  -7  -4    1.56    0.33
  15  -7   4    0.39    0.25
 -15   7   4    1.36    0.35
 -15  -7   4    0.70    0.24
 -15   7  -4    1.23    0.27
  15  -7  -4    1.03    0.30
  15  -7  -4    0.81    0.23
  15  -7  -4    0.84    0.27
 -17  -7  -4   30.20    1.57
  17  -7   4   32.00    1.57
  17  -7   4   29.91    1.61
 -17   7   4   30.23    1.52
  17  -7  -4   32.97    1.64
 -17  -7   4   30.33    1.49
  17  -7  -4   32.36    1.53
 -17   7  -4   30.54    1.48
  17  -7  -4   31.15    1.47
 -19   7   4    0.77    0.34
 -19  -7  -4   -0.01    0.27
  19  -7   4    0.07    0.18
  19  -7   4   -0.09    0.23
 -19   7  -4    0.21    0.27
  19  -7  -4    0.05    0.27
 -19  -7   4    0.36    0.25
  19  -7  -4   -0.02    0.20
  19  -7  -4    0.91    0.33
 -21   7   4    0.35    0.33
  21  -7   4    1.32    0.41
  21  -7   4    0.60    0.32
 -21  -7  -4    1.08    0.43
  21  -7  -4    0.84    0.37
 -21   7  -4    0.66    0.34
  21  -7  -4    1.01    0.31
 -21  -7   4    0.65    0.30
  21  -7  -4    0.70    0.29
  23  -7   4   14.54    1.02
  23  -7   4   13.28    1.03
 -23  -7  -4   13.75    1.07
 -23   7   4   13.07    0.98
 -23  -7   4   14.26    0.97
  23  -7  -4   12.62    0.92
 -23   7  -4   14.23    0.94
  23  -7  -4   14.22    1.07
  23  -7  -4   13.91    0.93
  25  -7   4    2.99    0.59
 -25   7   4    2.29    0.55
  25  -7   4    2.82    0.61
 -25  -7  -4    3.14    0.67
 -25  -7   4    1.92    0.51
  25  -7  -4    2.90    0.51
  25  -7  -4    2.08    0.56
  25  -7  -4    2.31    0.51
 -25   7  -4    1.69    0.46
 -27   7   4   10.42    0.99
  27  -7   4   12.43    0.98
 -27  -7  -4   11.21    1.11
 -27  -7   4    8.40    0.93
  27   7   4   11.98    0.91
  27  -7  -4   11.27    0.88
 -27   7  -4   10.95    0.91
  27  -7  -4   11.09    0.94
 -29   7   4    0.24    0.44
  29   7  -4    0.80    0.32
  29  -7   4   -0.28    0.41
  29  -7  -4    0.33    0.42
 -29  -7   4   -0.54    0.47
 -29   7  -4    0.33    0.42
  31  -7   4    0.57    0.46
  31   7  -4    1.28    0.43
 -31   7   4    0.60    0.47
 -31   7  -4    0.98    0.43
  31  -7  -4    0.88    0.50
  33   7  -4    8.42    0.85
 -33   7   4    8.07    0.89
  33  -7   4    7.50    0.86
  33  -7  -4    7.06    0.81
   0  -8  -4    3.94    0.32
   0  -8  -4    3.55    0.39
   0  -8   4    3.77    0.41
   0   8   4    2.93    0.36
   0  -8   4    2.92    0.38
  -2  -8  -4    1.90    0.30
  -2   8   4    1.51    0.28
  -2  -8  -4    2.02    0.26
   2  -8   4    1.91    0.31
   2  -8   4    1.86    0.31
   2   8   4    1.74    0.28
  -2  -8   4    1.21    0.25
  -2   8  -4    1.83    0.31
   2  -8  -4    1.51    0.26
   2  -8  -4    1.79    0.25
  -4  -8  -4    8.42    0.58
  -4   8   4    7.98    0.57
   4  -8   4    6.82    0.51
   4  -8   4    7.27    0.42
   4  -8   4    8.37    0.58
  -4  -8   4    7.40    0.53
   4  -8  -4    8.16    0.48
   4  -8  -4    7.88    0.52
  -4   8  -4    6.79    0.62
   4  -8  -4    7.80    0.46
  -4   8  -4    7.00    0.54
   4   8   4    7.24    0.50
  -6   8   4    0.07    0.21
   6  -8   4    0.11    0.16
  -6  -8  -4   -0.17    0.16
   6  -8   4    0.36    0.20
   6  -8   4    0.43    0.16
  -6  -8   4    0.23    0.18
   6  -8  -4    0.22    0.16
  -6   8  -4    0.27    0.21
  -6   8  -4   -0.15    0.17
   6  -8  -4    0.07    0.13
   6   8   4    0.10    0.15
   6  -8  -4    0.74    0.23
   6  -8  -4    0.31    0.14
   8  -8   4    0.86    0.25
  -8   8   4    0.80    0.28
   8  -8   4    0.27    0.20
   8  -8   4    0.89    0.22
  -8  -8  -4    0.62    0.22
  -8   8  -4    0.78    0.32
   8   8   4    0.67    0.19
  -8  -8   4    1.07    0.27
   8  -8  -4    0.90    0.22
   8  -8  -4    0.63    0.19
   8  -8  -4    0.62    0.18
  -8   8  -4    1.02    0.26
   8  -8  -4    0.85    0.25
 -10   8   4    0.19    0.25
  10  -8   4    0.25    0.22
 -10  -8  -4    0.18    0.21
  10  -8   4    0.22    0.19
  10  -8   4    0.18    0.18
  10  -8  -4   -0.01    0.19
 -10  -8   4    0.30    0.17
  10  -8  -4    0.41    0.20
  10  -8  -4    0.36    0.17
 -10   8  -4    0.14    0.24
 -10   8  -4   -0.08    0.20
  12  -8   4    7.12    0.62
  12  -8   4    8.52    0.58
  12  -8   4    7.32    0.63
 -12   8   4    8.89    0.69
 -12  -8  -4    7.33    0.64
  12  -8  -4    7.45    0.61
  12  -8  -4    7.82    0.62
  12  -8  -4    7.63    0.54
 -12  -8   4    7.56    0.60
 -12   8  -4    7.22    0.61
 -14  -8  -4    3.29    0.50
  14  -8   4    4.93    0.59
 -14   8   4    4.14    0.53
  14  -8   4    3.79    0.46
  14  -8   4    3.30    0.49
 -14   8  -4    3.84    0.49
 -14  -8   4    3.51    0.47
  14  -8  -4    3.78    0.51
  14  -8  -4    3.19    0.40
  14  -8  -4    3.96    0.52
 -16  -8  -4    2.77    0.50
  16  -8   4    2.28    0.36
  16  -8   4    2.49    0.45
  16  -8   4    2.55    0.49
 -16   8   4    2.72    0.50
  16  -8  -4    2.65    0.40
  16  -8  -4    3.17    0.48
 -16  -8   4    2.29    0.41
 -16   8  -4    3.19    0.47
  16  -8  -4    2.87    0.47
  18  -8   4    0.76    0.36
  18  -8   4    0.18    0.29
 -18  -8  -4    0.37    0.28
 -18   8   4    0.23    0.31
  18  -8   4    0.03    0.21
 -18   8  -4    0.00    0.26
  18  -8  -4    0.52    0.28
  18  -8  -4    0.21    0.27
  18  -8  -4    0.55    0.24
 -18  -8   4    0.29    0.24
  20  -8   4    2.46    0.53
 -20  -8  -4    2.43    0.54
  20  -8   4    2.23    0.38
 -20   8   4    3.54    0.59
  20  -8   4    2.19    0.50
  20  -8  -4    3.09    0.48
  20  -8  -4    2.72    0.48
 -20   8  -4    3.51    0.54
  20  -8  -4    3.43    0.59
 -20  -8   4    2.33    0.46
 -22   8   4    0.88    0.48
 -22  -8  -4    2.43    0.62
  22  -8   4    1.92    0.52
  22  -8  -4    2.14    0.44
 -22  -8   4    1.28    0.41
 -22   8  -4    1.69    0.47
  22  -8  -4    1.45    0.43
  22  -8  -4    2.52    0.55
 -24   8   4   -0.21    0.42
  24  -8   4    0.39    0.46
 -24  -8  -4    0.27    0.54
 -24   8  -4   -0.12    0.41
 -24  -8   4   -0.63    0.35
  24  -8  -4    0.56    0.40
  24  -8  -4    0.82    0.40
  26  -8   4    0.86    0.54
 -26  -8  -4    1.44    0.66
 -26   8   4    0.58    0.51
 -26   8  -4    0.57    0.45
  26  -8  -4    0.69    0.44
  26  -8  -4    1.02    0.44
 -26  -8   4    1.81    0.60
 -28   8   4    1.23    0.55
  28  -8   4    1.03    0.56
 -28  -8  -4    0.15    0.69
 -28   8  -4    1.66    0.51
 -28  -8   4   -0.16    0.57
  28  -8  -4    0.67    0.45
  28  -8  -4    1.34    0.51
  30  -8   4    2.61    0.62
 -30   8   4    2.67    0.63
 -30   8  -4    2.78    0.57
  30  -8  -4    2.04    0.79
 -30  -8   4    0.12    0.65
  32  -8   4    0.63    0.50
 -32   8   4    0.15    0.50
  -1   9   4   53.65    2.21
   1  -9   4   51.02    2.23
  -1  -9  -4   53.22    2.23
   1  -9   4   52.76    2.23
   1  -9  -4   52.28    2.12
   1   9   4   51.57    2.19
  -1   9  -4   48.61    2.20
  -1  -9   4   54.18    2.24
   1  -9  -4   53.09    2.21
  -3  -9  -4   25.64    1.25
   3  -9   4   24.96    1.26
   3  -9   4   26.39    1.25
  -3   9   4   24.32    1.23
   3  -9  -4   24.21    1.20
   3   9   4   23.01    1.17
  -3  -9   4   24.15    1.23
   3  -9  -4   25.52    1.13
  -3   9  -4   22.06    1.20
  -5  -9  -4    7.67    0.61
   5  -9   4    7.92    0.59
   5  -9   4    6.80    0.56
  -5   9   4    7.16    0.60
   5  -9  -4    7.64    0.55
   5   9   4    6.70    0.54
  -5   9  -4    7.59    0.60
   5  -9  -4    7.60    0.50
  -5  -9   4    6.45    0.57
   7  -9   4   15.52    0.91
   7  -9   4   14.93    0.93
  -7   9   4   17.39    0.98
  -7  -9  -4   15.88    0.96
  -7  -9   4   13.98    0.88
   7  -9  -4   16.31    0.82
   7  -9  -4   15.92    0.87
  -7   9  -4   15.28    0.92
   7   9   4   16.23    0.87
   7  -9  -4   17.11    0.84
  -9   9   4   55.97    2.43
  -9  -9  -4   55.18    2.43
   9  -9   4   58.78    2.39
   9  -9   4   56.32    2.31
   9  -9   4   54.22    2.44
   9  -9  -4   54.44    2.27
   9  -9  -4   55.21    2.31
   9  -9  -4   55.18    2.44
  -9  -9   4   54.63    2.40
   9   9   4   57.09    2.31
  -9   9  -4   57.42    2.41
 -11   9   4    0.82    0.35
  11  -9   4    1.05    0.30
  11  -9   4    1.10    0.32
  11  -9   4    1.12    0.30
 -11  -9  -4    0.84    0.31
  11  -9  -4    1.23    0.34
  11  -9  -4    1.12    0.27
 -11   9  -4    1.08    0.34
  11  -9  -4    1.65    0.29
 -11  -9   4    0.89    0.29
  13  -9   4   33.47    1.63
  13  -9   4   33.62    1.74
 -13   9   4   33.80    1.74
 -13  -9  -4   35.10    1.76
 -13   9  -4   35.89    1.70
 -13  -9   4   35.64    1.71
  13  -9  -4   38.54    1.77
  13  -9  -4   37.18    1.70
  13  -9  -4   34.03    1.58
  15  -9   4   19.23    1.09
  15  -9   4   20.29    1.17
 -15  -9  -4   19.63    1.20
 -15   9   4   20.33    1.22
  15  -9   4   19.82    1.21
 -15  -9   4   18.76    1.13
  15  -9  -4   20.21    1.19
  15  -9  -4   18.67    1.04
  15  -9  -4   20.49    1.17
 -15   9  -4   17.87    1.12
  17  -9   4   29.96    1.64
  17  -9   4   32.61    1.54
  17  -9   4   28.59    1.66
 -17  -9  -4   31.24    1.70
 -17   9   4   29.84    1.67
  17  -9  -4   31.78    1.52
 -17  -9   4   32.68    1.64
 -17   9  -4   29.27    1.59
  17  -9  -4   32.93    1.66
  17  -9  -4   33.16    1.68
  19  -9   4    0.17    0.41
  19  -9   4    0.19    0.31
 -19  -9  -4    0.35    0.43
 -19   9   4    0.00    0.41
  19  -9  -4    0.34    0.30
  19  -9  -4    0.86    0.40
 -19   9  -4    0.05    0.39
  19  -9  -4    0.06    0.26
 -19  -9   4    0.01    0.36
 -21  -9  -4   10.24    1.08
  21  -9   4   11.50    0.96
 -21   9   4   11.03    1.08
  21  -9   4   12.54    1.06
 -21  -9   4   12.05    0.97
  21  -9  -4   11.89    0.96
  21  -9  -4   10.38    0.99
 -21   9  -4   11.58    0.97
 -23  -9  -4    1.09    0.63
 -23   9   4    0.72    0.55
  23  -9   4    0.99    0.53
 -23   9  -4    0.78    0.51
 -23  -9   4    1.19    0.51
  23  -9  -4    0.20    0.40
 -25   9   4   37.23    1.97
  25  -9   4   36.00    2.00
 -25  -9  -4   34.04    2.03
  25  -9  -4   39.45    1.94
 -25   9  -4   33.17    1.90
 -27   9   4    0.42    0.58
 -27  -9  -4   -0.66    0.61
  27  -9   4    0.54    0.57
 -27   9  -4    0.07    0.44
  27  -9  -4    0.24    0.43
 -27  -9   4   -0.16    0.53
 -29   9   4   10.82    1.12
  29  -9   4   11.61    1.10
 -29   9  -4   13.83    1.04
 -29  -9   4   10.51    1.17
   0  10   4    6.78    0.64
   0  10  -4    6.11    0.62
   0 -10   4    6.80    0.61
   0 -10  -4    6.86    0.61
  -2  10   4    1.40    0.37
   2 -10   4    1.58    0.36
   2  10  -4    1.51    0.34
  -2 -10  -4    1.17    0.32
   2  10   4    1.42    0.34
   2 -10  -4    2.13    0.37
  -2 -10   4    1.38    0.35
  -2  10  -4    1.46    0.34
   4 -10   4    1.54    0.33
   4 -10   4    1.65    0.38
  -4  10   4    1.50    0.36
  -4 -10  -4    1.06    0.31
   4  10   4    0.85    0.29
  -4 -10   4    1.53    0.36
   4 -10  -4    1.91    0.34
  -4  10  -4    1.79    0.36
   6 -10   4    1.45    0.33
  -6 -10  -4    2.42    0.41
   6 -10   4    1.72    0.38
  -6  10   4    1.48    0.40
   6  10   4    1.96    0.38
  -6 -10   4    1.65    0.37
   6 -10  -4    0.90    0.30
  -6  10  -4    1.51    0.37
   8 -10   4    1.95    0.40
  -8  10   4    2.06    0.43
  -8 -10  -4    1.46    0.37
   8 -10   4    2.45    0.40
  -8  10  -4    1.34    0.38
  -8 -10   4    2.14    0.43
   8  10   4    1.83    0.36
  10 -10   4    3.69    0.57
 -10  10   4    4.99    0.65
 -10 -10  -4    5.39    0.65
  10 -10   4    5.04    0.57
 -10  10  -4    4.98    0.63
 -10 -10   4    5.10    0.62
  12 -10   4    0.60    0.30
  12 -10   4    0.71    0.37
 -12 -10  -4    0.79    0.38
 -12  10   4    0.44    0.41
  12 -10  -4    0.28    0.31
  12 -10  -4    0.51    0.33
 -12  10  -4    1.27    0.40
 -12 -10   4    1.42    0.41
  14 -10   4    0.60    0.30
 -14  10   4    1.84    0.56
  14 -10   4    0.65    0.43
 -14 -10  -4    1.36    0.49
  14 -10   4    0.77    0.33
 -14  10  -4    1.28    0.46
 -14 -10   4    1.21    0.42
  14 -10  -4    0.99    0.34
  14 -10  -4    1.11    0.44
  16 -10   4    1.01    0.34
 -16  10   4    0.82    0.53
  16 -10   4    0.09    0.44
  16 -10   4    0.96    0.37
 -16 -10  -4    0.95    0.51
 -16 -10   4    1.23    0.46
  16 -10  -4    1.52    0.50
 -16  10  -4    0.95    0.48
  16 -10  -4    0.47    0.30
 -18 -10  -4    1.30    0.57
  18 -10   4    0.58    0.52
  18 -10   4    1.12    0.41
 -18  10   4    1.12    0.60
 -18 -10   4    1.01    0.47
  18 -10  -4    0.99    0.52
  18 -10  -4    1.17    0.40
 -18  10  -4    0.87    0.53
  20 -10   4    2.14    0.68
 -20  10   4    2.48    0.71
 -20 -10  -4    4.33    0.82
  20 -10  -4    2.28    0.59
 -20 -10   4    2.97    0.65
 -20  10  -4    3.34    0.73
 -22  10   4    0.19    0.64
  22 -10   4    0.15    0.60
 -22 -10  -4   -0.36    0.57
  22 -10  -4    0.14    0.44
 -22  10  -4    0.32    0.59
 -22 -10   4    0.56    0.52
  24 -10   4    0.56    0.61
 -24  10   4   -0.02    0.58
 -24 -10  -4    0.50    0.67
 -24  10  -4    0.46    0.57
  24 -10  -4    0.29    0.50
 -24 -10   4    0.52    0.61
  26 -10   4   -0.50    0.58
 -26 -10  -4   -1.05    0.65
 -26  10   4    0.18    0.57
  26 -10  -4    0.09    0.44
 -26  10  -4    0.70    0.60
 -26 -10   4    0.24    0.59
 -28  10   4    0.18    0.53
 -28 -10  -4   -1.62    0.70
  28 -10   4    0.65    0.61
 -28 -10   4   -0.89    0.60
 -28  10  -4    0.63    0.52
   1 -11   4   18.10    1.13
  -1 -11  -4   19.23    1.13
  -1  11   4   18.42    1.10
   1  11  -4   17.05    1.10
  -1 -11   4   18.80    1.14
   1  11   4   18.14    1.09
  -1  11  -4   18.57    1.13
   1 -11  -4   19.08    1.10
   3  11  -4    0.22    0.31
   3 -11   4    0.29    0.34
  -3  11   4    0.46    0.34
  -3 -11  -4    0.40    0.30
   3 -11  -4    0.44    0.27
   3  11   4   -0.52    0.25
  -3  11  -4   -0.12    0.28
  -3 -11   4    0.18    0.30
   5  11  -4    2.52    0.47
   5 -11   4    3.39    0.52
  -5 -11  -4    2.37    0.50
  -5  11   4    2.63    0.51
   5  11   4    2.48    0.47
  -5  11  -4    2.82    0.55
  -5 -11   4    2.68    0.52
   5 -11  -4    2.42    0.44
   7 -11   4    8.50    0.81
  -7  11   4    8.74    0.86
  -7 -11  -4    9.11    0.82
   7  11  -4    9.52    0.77
   7 -11   4    9.09    0.79
  -7 -11   4    8.90    0.89
  -7  11  -4    9.84    0.85
  -9 -11  -4   18.41    1.21
  -9  11   4   19.13    1.22
   9 -11   4   17.19    1.10
   9 -11   4   18.94    1.22
  -9 -11   4   17.86    1.19
  -9  11  -4   16.65    1.16
  11 -11   4    0.16    0.44
 -11 -11  -4    0.30    0.43
  11 -11   4    0.24    0.35
 -11  11   4   -0.14    0.45
 -11  11  -4    0.01    0.43
 -11 -11   4   -0.06    0.40
 -13 -11  -4    0.87    0.52
  13 -11   4    0.41    0.48
 -13  11   4    1.00    0.55
  13 -11   4    0.83    0.38
 -13  11  -4    1.67    0.54
 -13 -11   4    0.14    0.47
  15 -11   4    3.57    0.74
 -15  11   4    4.08    0.61
 -15  11   4    4.76    0.82
 -15 -11  -4    4.46    0.78
  15 -11   4    4.78    0.67
 -15 -11   4    3.57    0.69
 -15  11  -4    3.47    0.72
  17 -11   4   13.16    1.20
 -17  11   4   14.32    1.25
 -17 -11  -4   16.09    1.27
 -17 -11   4   14.84    1.18
 -17  11  -4   15.00    1.20
 -19  11   4   -0.67    0.59
  19 -11   4    0.25    0.58
 -19 -11  -4    0.46    0.62
 -19 -11   4    0.09    0.51
 -19  11  -4    1.22    0.64
  21 -11   4    2.24    0.73
 -21 -11  -4    1.56    0.81
 -21  11   4    1.99    0.74
 -21 -11   4    2.96    0.75
 -21  11  -4    2.37    0.72
  23 -11   4    2.14    0.72
 -23 -11  -4    1.99    0.77
 -23  11   4    1.99    0.74
 -23  11  -4    2.75    0.74
 -23 -11   4    2.91    0.78
 -25  11   4   12.15    1.21
 -25 -11  -4   11.68    1.24
  25 -11   4   13.04    1.28
 -25 -11   4   10.83    1.15
   0  12  -4    2.28    0.57
   0  12   4    1.56    0.52
   0 -12   4    2.46    0.58
   0 -12  -4    3.10    0.58
   2 -12   4    0.61    0.43
  -2  12   4   -0.05    0.43
   2  12  -4   -0.35    0.40
  -2 -12  -4    0.99    0.46
  -2  12  -4    0.17    0.44
   2 -12  -4    0.29    0.35
   2  12   4    0.27    0.36
  -2 -12   4   -0.14    0.39
   4  12  -4   53.30    2.46
  -4  12   4   57.46    2.53
  -4 -12  -4   54.90    2.53
   4 -12   4   53.53    2.49
   4 -12  -4   51.88    2.53
  -4  12  -4   52.23    2.48
  -4 -12   4   52.56    2.51
   4  12   4   53.67    2.43
  -6  12   4   10.84    1.03
   6  12  -4   10.63    0.89
  -6 -12  -4   10.52    0.95
   6 -12   4   11.14    0.95
  -6 -12   4   12.36    1.02
  -6  12  -4   10.05    1.01
  -8  12   4   21.71    1.38
   8 -12   4   22.02    1.32
  -8 -12  -4   23.45    1.42
   8  12  -4   21.77    1.30
  -8 -12   4   21.33    1.41
  -8  12  -4   20.02    1.40
 -10 -12  -4    2.86    0.67
  10  12  -4    4.56    0.61
  10 -12   4    5.04    0.68
 -10  12   4    3.95    0.76
 -10  12  -4    2.68    0.70
 -10 -12   4    3.97    0.73
 -12 -12  -4   26.87    1.67
 -12  12   4   28.11    1.64
  12 -12   4   23.61    1.59
  12 -12   4   26.65    1.47
 -12  12  -4   25.42    1.58
 -12 -12   4   24.79    1.62
 -14 -12  -4   10.31    1.17
  14 -12   4   12.18    1.22
 -14  12   4   12.84    1.26
 -14  12  -4   11.67    1.14
 -14 -12   4   10.13    1.08
 -16  12   4    4.75    0.93
  16 -12   4    3.81    0.85
 -16 -12  -4    4.27    0.88
 -16 -12   4    3.53    0.76
 -16  12  -4    3.48    0.84
 -18  12   4    2.14    0.84
 -18 -12  -4    2.64    0.84
  18 -12   4    2.31    0.78
 -18 -12   4    2.49    0.74
 -18  12  -4    2.66    0.78
  20 -12   4   36.92    2.12
 -20  12   4   35.01    2.05
 -20 -12  -4   37.28    2.16
 -20  12  -4   39.02    2.06
 -20 -12   4   36.22    2.07
  -1 -13  -4    0.95    0.52
   1  13  -4    0.11    0.49
   1 -13   4    0.86    0.49
  -1  13   4    0.85    0.56
  -1  13  -4    0.76    0.58
   1  13   4    0.09    0.44
   1 -13  -4    0.72    0.45
  -1 -13   4    0.67    0.50
  -3 -13  -4    1.25    0.52
   3 -13   4    0.35    0.47
   3  13  -4    0.40    0.51
  -3  13   4   -0.13    0.48
  -3  13  -4    0.06    0.54
  -3 -13   4    0.58    0.56
  -5 -13  -4    0.57    0.51
  -5  13   4    0.77    0.54
   5  13  -4    0.82    0.48
   5 -13   4    0.81    0.49
  -5  13  -4    0.95    0.59
  -5 -13   4    0.91    0.60
  -7 -13  -4    1.48    0.61
   7 -13   4    0.98    0.52
  -7  13   4    0.29    0.59
   7  13  -4    2.09    0.57
  -7 -13   4    0.75    0.63
  -7  13  -4    0.68    0.58
   9 -13   4   -0.45    0.41
  -9  13   4    0.03    0.60
  -9 -13  -4   -0.09    0.53
   9  13  -4   -0.26    0.42
  -9 -13   4   -0.32    0.53
  -9  13  -4    0.25    0.63
  11  13  -4    1.62    0.48
 -11  13   4    1.91    0.67
 -11  13   4   -0.04    0.53
 -11 -13  -4    0.78    0.59
 -11 -13   4    1.22    0.65
 -11  13  -4    1.44    0.72
 -13  13   4    0.68    0.48
 -13  13   4    0.49    0.61
 -13 -13  -4    0.38    0.64
 -13 -13   4   -0.46    0.59
 -13  13  -4    0.40    0.70
 -15 -13  -4    1.27    0.75
 -15  13   4   -0.26    0.68
 -15  13  -4    1.16    0.73
  15  13   4    1.58    0.52
 -15 -13   4    1.76    0.75
   0  14  -4    3.68    0.72
   0 -14   4    3.78    0.74
   2 -14   4    0.50    0.57
   2  14  -4    0.09    0.59
  -2  14   4    0.15    0.59
  -2 -14  -4    0.47    0.54
  -2  14  -4    1.14    0.60
  -2 -14   4    0.61    0.58
  -4  14   4    1.78    0.67
   4  14  -4    1.90    0.62
   4 -14   4    2.89    0.65
  -4 -14  -4    1.90    0.65
  -4  14  -4    2.11    0.68
  -4 -14   4    2.40    0.70
  -6  14   4    0.24    0.55
   6  14  -4   -0.04    0.47
  -6 -14  -4   -0.54    0.44
   6 -14   4   -0.31    0.49
  -6  14  -4    0.15    0.67
  -6 -14   4    0.88    0.66
  -8  14   4    5.24    0.83
  -8 -14  -4    5.29    0.81
   8  14  -4    5.86    0.75
  -8  14   4    5.09    0.90
  -8  14  -4    6.12    0.91
  -8 -14   4    7.86    0.97
   0   0  -5    0.66    0.09
  -2   0  -5    0.12    0.06
   2   0  -5    0.11    0.06
  -4   0  -5    0.47    0.09
   4   0  -5    0.36    0.08
  -6   0  -5    0.18    0.08
   6   0  -5    0.12    0.08
   8   0  -5    0.39    0.12
  -8   0  -5    0.32    0.11
 -10   0  -5    0.17    0.10
  10   0   5    0.10    0.10
  10   0  -5    0.15    0.10
 -10   0   5    0.12    0.12
  10   0  -5    0.24    0.10
 -12   0  -5    0.33    0.12
  12   0  -5    0.05    0.10
  12   0   5    0.15    0.11
 -12   0   5   -0.08    0.11
  12   0  -5    0.12    0.11
  14   0   5    0.13    0.11
 -14   0   5    0.03    0.12
 -14   0  -5    0.15    0.13
  14   0  -5   -0.06    0.08
  14   0  -5    0.75    0.18
  16   0   5    0.18    0.14
  16   0  -5    0.26    0.15
 -16   0   5    0.66    0.18
  16   0  -5    0.16    0.15
  16   0   5    0.56    0.19
  18   0   5    0.40    0.18
 -18   0   5    0.21    0.13
  18   0  -5    2.04    0.30
  18   0   5    0.15    0.14
  18   0   5    0.08    0.13
  18   0  -5   -0.07    0.15
 -18   0  -5    0.58    0.16
  20   0   5    0.22    0.17
  20   0   5    0.26    0.18
  20   0  -5    0.25    0.18
 -20   0   5    0.08    0.15
  20   0  -5    0.01    0.16
 -22   0   5   -0.13    0.15
  22   0  -5    0.04    0.19
  22   0   5   -0.14    0.18
  22   0   5    0.11    0.16
  22   0  -5    0.15    0.18
  24   0   5    0.75    0.26
 -24   0   5    0.35    0.20
  24   0  -5    0.51    0.25
  24   0  -5    0.94    0.35
  24   0   5    0.37    0.25
 -26   0   5    0.47    0.23
  26   0  -5   -0.07    0.19
  26   0   5    0.04    0.26
 -28   0   5    0.06    0.21
  28   0  -5    0.45    0.29
  28   0   5   -0.03    0.25
  30   0  -5    0.07    0.34
 -30   0   5    0.07    0.21
  30   0   5    0.10    0.28
  30   0   5    0.40    0.32
  32   0   5    0.12    0.37
 -32   0   5    0.15    0.22
  32   0  -5    0.00    0.41
  32   0   5    0.09    0.33
  34   0  -5    0.16    0.50
  34   0   5    0.36    0.35
  34   0   5    1.02    0.49
  36   0  -5    0.38    0.56
  36   0   5   -0.08    0.49
  38   0   5    0.92    0.53
  38   0  -5    0.30    0.59
   1   1  -5    1.82    0.14
  -1  -1  -5    2.28    0.15
  -1   1  -5    2.01    0.15
   1  -1  -5    1.84    0.15
   3   1  -5  143.53    5.22
  -3  -1  -5  144.43    5.22
  -3   1  -5  140.02    5.25
   3  -1  -5  152.79    5.25
  -5  -1  -5  268.00    9.14
   5   1  -5  245.55    9.13
  -5   1  -5  253.41    9.18
   5  -1  -5  254.30    9.18
   7   1  -5   11.35    0.51
  -7  -1  -5   11.60    0.51
   7  -1  -5   11.59    0.56
  -7   1  -5   12.53    0.56
   9  -1   5    0.48    0.16
   9   1  -5    0.68    0.12
  -9  -1  -5    0.76    0.18
  -9   1   5    0.67    0.16
  -9  -1  -5    0.68    0.11
  -9   1  -5    0.55    0.12
   9  -1  -5    0.69    0.12
   9  -1  -5    0.46    0.14
  -9  -1   5    0.84    0.16
  11  -1   5   90.92    3.51
 -11  -1  -5   88.35    3.49
 -11  -1  -5   95.13    3.43
 -11   1   5   96.67    3.51
  11   1  -5   95.67    3.46
  11  -1  -5   96.58    3.47
 -11  -1   5   87.56    3.49
 -11   1  -5   90.85    3.50
  11  -1  -5   93.61    3.51
  13   1  -5  112.11    4.26
  13  -1   5  119.78    4.33
  13  -1   5  113.66    4.32
 -13  -1  -5  113.97    4.22
 -13   1   5  117.12    4.31
 -13  -1   5  108.59    4.30
  13  -1  -5  116.49    4.33
  13  -1  -5  116.81    4.28
 -13   1  -5  113.37    4.31
  15  -1   5   11.37    0.66
  15  -1   5   12.26    0.68
  15  -1   5   11.04    0.65
 -15   1   5   12.40    0.66
  15   1  -5   11.47    0.62
 -15  -1   5   11.54    0.59
  15  -1  -5   11.15    0.63
  15   1   5   11.43    0.67
 -15  -1   5   11.98    0.66
  15  -1  -5   11.87    0.56
  15  -1  -5   11.21    0.67
 -15   1  -5   11.61    0.66
 -15   1  -5   11.96    0.57
  17  -1   5    0.31    0.18
 -17   1   5    0.10    0.13
  17  -1   5    0.59    0.22
  17   1  -5    0.09    0.14
  17  -1   5    1.34    0.25
 -17   1  -5    0.48    0.14
  17  -1  -5    0.79    0.22
  17  -1  -5    0.42    0.14
  17  -1  -5    0.23    0.17
 -17  -1   5   -0.05    0.13
  17   1   5    0.40    0.19
 -17  -1   5   -0.10    0.14
 -19   1   5   47.04    1.95
  19  -1   5   44.79    1.95
  19   1  -5   45.79    1.93
  19  -1   5   47.61    1.99
  19  -1   5   44.85    1.98
  19  -1  -5   45.25    1.83
  19   1   5   47.35    1.94
 -19  -1   5   49.48    1.97
 -19   1  -5   46.56    1.85
  19   1   5   44.54    1.95
  19  -1  -5   44.85    1.99
  19  -1  -5   45.58    1.95
  21   1  -5   73.73    3.03
  21  -1   5   77.16    3.10
 -21   1   5   74.17    3.03
  21  -1   5   72.47    3.04
  21  -1   5   77.20    3.10
 -21   1  -5   77.30    2.94
  21  -1  -5   73.97    3.04
  21   1   5   76.65    3.06
 -21  -1   5   78.90    3.05
  21   1   5   75.50    3.04
  21  -1  -5   78.52    3.12
  23   1  -5    9.54    0.67
  23  -1   5    9.97    0.71
  23  -1   5    8.99    0.67
 -23   1   5   10.22    0.67
  23  -1   5    9.61    0.96
  23  -1  -5   10.14    0.67
 -23  -1   5    9.46    0.64
  23   1   5   10.27    0.69
  23  -1  -5    8.47    0.68
  25  -1   5    0.05    0.24
  25   1  -5    0.21    0.23
  25  -1   5    0.55    0.25
 -25   1   5   -0.16    0.18
  25  -1  -5    0.12    0.22
 -25  -1   5   -0.06    0.15
  25  -1  -5    0.50    0.27
  25   1   5    0.48    0.26
  27  -1   5    6.33    0.65
  27  -1   5    5.78    0.60
 -27   1   5    6.13    0.62
  27   1  -5    5.52    0.62
  27  -1   5    5.87    0.62
  27   1   5    6.56    0.60
 -27  -1   5    5.87    0.51
  27  -1  -5    5.94    0.65
  27  -1  -5    6.90    0.82
  29   1  -5   44.80    2.11
  29  -1   5   47.62    2.10
  29  -1   5   47.02    2.10
 -29   1   5   46.70    2.06
  29   1   5   45.36    2.09
  29  -1  -5   42.67    2.10
 -29  -1   5   47.99    2.04
 -31   1   5    6.69    0.67
  31  -1   5    9.98    0.82
  31   1  -5    7.69    0.82
  31  -1   5    8.18    0.71
  31  -1  -5    7.56    0.83
  31   1   5    8.88    0.77
  33  -1   5    0.65    0.34
  33   1  -5    0.10    0.45
 -33   1   5    0.55    0.29
  33  -1   5    0.35    0.45
  33   1   5    0.30    0.43
  33  -1  -5    0.70    0.50
  33   1   5    0.13    0.36
  35   1  -5    5.61    0.82
  35  -1   5    5.05    0.76
  35  -1  -5    5.11    0.80
  35   1   5    6.36    0.84
  37  -1   5   12.34    1.02
  37   1  -5   11.91    1.14
  37  -1  -5   13.00    1.09
  37   1   5   14.21    1.09
  39  -1   5    5.68    0.79
  39   1  -5    7.12    0.92
  39   1   5    7.31    0.89
  39  -1  -5    6.35    0.89
   0  -2  -5   38.62    1.49
   0   2  -5   40.28    1.49
   2   2  -5    4.97    0.26
  -2  -2  -5    5.73    0.26
  -2   2  -5    5.44    0.29
   2  -2  -5    4.91    0.28
  -4  -2  -5    1.25    0.11
   4   2  -5    1.25    0.11
  -4   2  -5    1.42    0.17
   4  -2  -5    1.63    0.16
  -4  -2   5    1.77    0.09
   6   2  -5    4.45    0.23
  -6  -2  -5    4.62    0.22
   6  -2  -5    4.06    0.28
  -6   2  -5    4.64    0.31
   8   2  -5    0.47    0.08
  -8   2   5    0.32    0.14
  -8  -2  -5    0.30    0.06
   8  -2   5    0.32    0.13
  -8  -2  -5    0.59    0.16
   8  -2   5    1.05    0.18
   8  -2  -5    0.85    0.17
   8  -2  -5    0.28    0.09
 -10   2   5    4.35    0.34
  10   2  -5    4.38    0.26
 -10  -2  -5    4.36    0.34
  10  -2   5    4.47    0.35
  10  -2   5    4.56    0.35
 -10  -2  -5    4.97    0.23
  10  -2   5    5.14    0.38
  10  -2  -5    4.94    0.31
 -10   2  -5    4.19    0.34
  10  -2  -5    4.91    0.35
 -10  -2   5    4.84    0.31
  12  -2   5    3.86    0.34
  12  -2   5    4.24    0.35
 -12  -2  -5    5.43    0.42
  12  -2   5    5.12    0.41
  12   2  -5    5.73    0.31
 -12   2   5    6.03    0.39
 -12  -2   5    4.82    0.31
 -12   2  -5    3.76    0.35
 -12   2  -5    4.01    0.28
 -12  -2   5    4.42    0.34
  12  -2  -5    4.67    0.33
  12  -2  -5    4.42    0.37
  14  -2   5    0.54    0.19
  14  -2   5    0.51    0.19
  14   2  -5    0.37    0.12
  14  -2   5    0.39    0.20
 -14  -2  -5    1.40    0.25
 -14   2   5    0.35    0.17
 -14  -2   5    0.62    0.15
  14  -2  -5    0.35    0.17
  14  -2  -5    0.31    0.15
  14  -2  -5    0.19    0.10
 -14  -2   5    0.34    0.15
 -14   2  -5    0.25    0.13
 -14   2  -5    0.20    0.15
  16  -2   5    3.81    0.42
  16   2  -5    4.25    0.33
  16  -2   5    4.51    0.42
  16  -2   5    3.66    0.42
 -16   2   5    3.80    0.40
 -16  -2  -5    4.41    0.46
  16  -2  -5    4.13    0.42
 -16  -2   5    4.32    0.34
 -16   2  -5    3.72    0.39
  16  -2  -5    3.99    0.31
 -16   2  -5    3.99    0.32
  16  -2  -5    3.83    0.40
 -16  -2   5    4.04    0.41
 -18   2   5    0.15    0.14
  18  -2   5    0.23    0.22
  18  -2   5    0.27    0.18
  18  -2   5    0.35    0.20
  18  -2  -5    0.02    0.18
  18  -2  -5    0.41    0.15
 -18  -2   5    0.32    0.19
  18   2   5    0.11    0.17
 -18  -2   5    0.12    0.16
  18  -2  -5    0.05    0.14
  20  -2   5    0.61    0.23
  20  -2   5    0.20    0.20
  20  -2   5    0.35    0.23
 -20   2   5    0.40    0.20
  20  -2  -5    0.28    0.22
 -20  -2   5    0.65    0.22
 -20  -2   5    0.67    0.24
  20  -2  -5    0.45    0.24
  20   2   5   -0.03    0.18
  20  -2  -5    0.40    0.15
 -20   2  -5    0.47    0.17
 -22   2   5    0.84    0.26
  22  -2   5    0.99    0.30
  22  -2   5    1.24    0.33
  22  -2   5    0.75    0.26
 -22   2  -5    0.63    0.20
  22   2   5    1.00    0.28
  22  -2  -5    0.98    0.30
 -22  -2   5    0.91    0.24
  22  -2  -5    0.89    0.29
 -22  -2   5    0.77    0.29
  24  -2   5    0.98    0.31
 -24   2   5    1.40    0.31
  24   2  -5    1.57    0.33
  24  -2   5    1.20    0.30
  24  -2   5    1.25    0.34
  24  -2   5    0.88    0.33
  24  -2  -5    1.20    0.35
  24   2   5    1.21    0.32
  24  -2  -5    0.89    0.33
  26  -2   5    0.39    0.30
  26   2  -5   -0.01    0.23
  26  -2   5    0.30    0.27
 -26   2   5    0.03    0.20
  26  -2   5    0.38    0.24
  26   2   5    0.72    0.27
  26  -2  -5    0.35    0.30
  26  -2  -5   -0.21    0.23
 -28   2   5    0.55    0.28
  28  -2   5    1.81    0.42
  28  -2   5    0.77    0.33
  28   2  -5    0.87    0.33
  28  -2   5    2.03    0.41
  28  -2  -5    1.56    0.40
  28   2   5    1.21    0.38
  28  -2  -5    1.69    0.43
  30  -2   5    0.74    0.36
  30  -2   5    0.06    0.26
  30  -2   5   -0.25    0.25
 -30   2   5   -0.06    0.22
  30   2  -5    0.04    0.34
  30   2   5   -0.02    0.32
  30  -2  -5   -0.34    0.34
  32  -2   5    0.04    0.32
  32   2  -5    0.19    0.41
  32  -2   5    0.29    0.35
 -32   2   5   -0.21    0.24
  32  -2  -5   -0.38    0.41
  32   2   5    0.02    0.31
  34  -2   5    0.23    0.46
  34   2  -5    0.65    0.50
 -34   2   5    0.55    0.33
  34  -2   5    0.90    0.38
  34   2   5    0.35    0.45
  34  -2  -5    0.45    0.52
  36  -2   5    0.30    0.53
  36   2  -5    0.61    0.53
  36   2   5    0.92    0.57
  36  -2  -5    0.57    0.54
  38   2  -5    0.81    0.58
  38  -2   5    0.64    0.58
  38   2   5    0.74    0.60
  38  -2  -5    0.78    0.58
  -1  -3  -5   50.65    1.84
   1  -3   5   48.17    1.88
   1   3  -5   48.80    1.85
  -1  -3   5   48.00    1.83
   1  -3  -5   49.32    1.86
  -1   3  -5   50.80    1.88
   3  -3   5    8.09    0.46
  -3  -3  -5    9.11    0.37
   3   3  -5    8.46    0.38
  -3  -3   5    7.80    0.32
   3  -3  -5    7.95    0.42
  -3  -3   5    9.33    0.33
  -3   3  -5    8.58    0.44
   5   3  -5   54.07    2.14
  -5   3   5   57.30    2.22
   5  -3   5   57.38    2.22
  -5  -3  -5   58.17    2.23
  -5  -3  -5   59.66    2.20
   5  -3   5   59.95    2.28
  -5  -3  -5   61.30    2.12
   5  -3   5   58.63    2.28
   5  -3  -5   56.71    2.24
   5  -3  -5   60.54    2.20
  -5   3  -5   58.51    2.26
  -5  -3   5   60.20    2.21
   7  -3   5   10.96    0.55
   7  -3   5   12.14    0.61
   7   3  -5   10.42    0.45
  -7  -3  -5   11.69    0.57
  -7   3   5   11.61    0.56
   7  -3   5   10.75    0.61
  -7  -3   5   10.70    0.51
   7  -3  -5    9.68    0.56
  -7   3  -5   11.35    0.51
  -7   3  -5   11.31    0.59
   7  -3  -5   12.29    0.53
   9  -3   5   24.31    1.10
  -9   3   5   23.47    1.03
  -9  -3  -5   22.93    1.04
   9   3  -5   22.70    0.91
   9  -3   5   24.20    1.09
   9  -3   5   23.44    1.03
   9  -3  -5   25.28    1.07
   9  -3  -5   23.67    0.99
  -9   3  -5   21.75    1.06
   9  -3  -5   23.33    0.97
  -9  -3   5   25.00    0.99
  -9   3  -5   23.57    0.97
  11   3  -5    4.25    0.25
 -11   3   5    4.69    0.37
 -11  -3  -5    5.60    0.40
  11  -3   5    4.34    0.39
  11  -3   5    3.79    0.33
  11  -3   5    4.52    0.29
  11  -3  -5    4.92    0.30
 -11  -3   5    4.43    0.30
  11  -3  -5    5.08    0.39
 -11   3  -5    4.38    0.29
 -11   3  -5    3.82    0.37
  11  -3  -5    4.17    0.30
  13  -3   5   10.39    0.66
  13  -3   5   10.60    0.66
  13  -3   5   10.30    0.55
 -13   3   5   10.28    0.62
  13  -3   5   11.67    0.64
 -13  -3  -5   11.08    0.65
 -13   3  -5   10.84    0.54
 -13   3  -5   10.36    0.66
  13  -3  -5   10.21    0.56
 -13  -3   5   11.06    0.56
  13  -3  -5   10.57    0.54
  13  -3  -5    9.58    0.63
  15  -3   5    1.91    0.30
  15  -3   5    1.98    0.34
  15  -3   5    1.72    0.29
 -15   3   5    1.74    0.29
 -15  -3  -5    2.01    0.31
  15  -3   5    2.16    0.26
  15  -3  -5    2.25    0.29
 -15   3  -5    2.21    0.26
  15  -3  -5    1.91    0.24
 -15   3  -5    2.17    0.35
 -15  -3   5    2.56    0.28
  15  -3  -5    2.02    0.32
 -17   3   5   23.43    1.10
  17  -3   5   21.98    1.11
  17  -3   5   21.65    1.15
  17  -3   5   23.01    1.05
  17  -3   5   22.33    1.15
 -17  -3  -5   21.74    1.13
  17  -3  -5   22.38    1.08
  17  -3  -5   21.42    1.15
 -17   3  -5   22.89    1.03
 -17   3  -5   22.56    1.17
  17  -3  -5   21.70    1.01
 -17  -3   5   22.20    1.03
 -19  -3  -5    2.76    0.45
  19  -3   5    3.70    0.45
  19  -3   5    3.19    0.37
 -19   3   5    3.64    0.43
  19  -3   5    2.98    0.42
  19  -3   5    3.05    0.44
 -19   3  -5    3.16    0.36
 -19  -3   5    3.26    0.38
  19  -3  -5    3.68    0.33
  19  -3  -5    2.88    0.44
  19  -3  -5    3.49    0.43
  21  -3   5   22.31    1.25
 -21   3   5   25.43    1.21
 -21  -3  -5   24.62    1.26
  21  -3   5   23.62    1.15
  21  -3   5   22.58    1.20
  21  -3   5   21.26    1.24
  21  -3  -5   23.52    1.20
  21  -3  -5   22.88    1.27
 -21  -3   5   22.04    1.14
  21   3   5   24.37    1.23
 -21   3  -5   24.92    1.13
  21  -3  -5   23.65    1.11
  23  -3   5    0.71    0.27
 -23   3   5    0.62    0.27
  23  -3   5    0.48    0.27
  23  -3   5    0.79    0.30
  23  -3   5    1.87    0.33
 -23   3  -5    0.58    0.24
  23   3   5    0.57    0.26
 -23  -3   5    0.52    0.31
  23  -3  -5    0.85    0.23
  23  -3  -5    0.63    0.31
  23  -3  -5    0.23    0.25
 -25   3   5   10.18    0.74
  25  -3   5   10.20    0.82
  25  -3   5   10.32    0.76
  25  -3   5   11.07    0.74
 -25  -3   5    9.70    0.76
 -25   3  -5   11.35    0.69
  25  -3  -5   11.33    0.81
  25  -3  -5   10.17    0.82
  25   3   5   10.92    0.76
 -27   3   5    0.47    0.26
  27  -3   5    0.32    0.28
  27   3  -5    0.17    0.26
  27  -3   5    0.47    0.29
  27  -3   5    0.70    0.28
  27  -3  -5    0.59    0.32
  27   3   5    1.21    0.38
  27  -3  -5    0.30    0.31
 -29   3   5    9.79    0.75
  29  -3   5    8.96    0.75
  29   3  -5    8.54    0.76
  29  -3   5    9.32    0.76
  29  -3   5    8.44    0.82
  29   3   5    8.52    0.72
  29  -3  -5    9.49    0.84
  29  -3  -5    9.86    0.84
  31  -3   5    0.90    0.44
 -31   3   5    1.17    0.37
  31  -3   5    0.87    0.39
  31   3  -5    1.10    0.45
  31  -3   5    1.73    0.44
  31  -3  -5    1.15    0.53
  31  -3  -5    1.14    0.42
  31   3   5    0.98    0.41
  33  -3   5    4.24    0.61
 -33   3   5    4.47    0.60
  33  -3   5    4.77    0.70
  33   3  -5    4.99    0.71
  33  -3  -5    3.56    0.67
  35  -3   5   -0.52    0.41
  35   3  -5    1.05    0.51
 -35   3   5    0.20    0.37
  35  -3   5    0.23    0.35
  35  -3  -5    0.69    0.51
  35   3   5    0.09    0.50
  37   3  -5    3.15    0.68
  37  -3   5    3.56    0.68
  37   3   5    3.65    0.75
  37  -3  -5    2.44    0.68
   0  -4   5  272.61    9.73
   0   4  -5  263.75    9.74
   0  -4   5  256.31    9.70
   0  -4   5  258.53    9.73
   0  -4   5  276.44    9.74
   0  -4  -5  284.83    9.71
   0  -4  -5  280.99    9.73
  -2  -4  -5   60.40    2.22
  -2   4   5   56.36    2.27
   2  -4   5   58.95    2.29
  -2  -4  -5   57.30    2.28
  -2  -4  -5   60.41    2.27
   2  -4   5   61.71    2.29
   2  -4   5   61.37    2.32
   2   4  -5   59.77    2.26
  -2   4  -5   59.79    2.31
  -2  -4   5   65.01    2.34
  -2  -4   5   62.53    2.18
   2  -4  -5   59.85    2.28
   2  -4  -5   60.28    2.30
  -2  -4   5   61.01    2.28
   2  -4  -5   59.33    2.26
   4  -4   5   17.47    0.81
  -4  -4  -5   18.32    0.66
  -4  -4  -5   17.32    0.76
   4   4  -5   18.07    0.72
   4  -4   5   18.34    0.83
  -4  -4  -5   16.95    0.66
  -4   4   5   16.62    0.77
   4  -4   5   17.34    0.78
  -4  -4  -5   18.76    0.80
   4  -4  -5   17.83    0.76
   4  -4  -5   17.87    0.78
  -4  -4   5   17.44    0.77
   4  -4  -5   17.13    0.78
  -4   4  -5   17.61    0.82
   6  -4   5   22.52    1.04
   6   4  -5   23.37    0.89
   6  -4   5   23.17    0.99
   6  -4   5   21.74    1.03
  -6   4   5   21.86    0.97
  -6  -4  -5   22.76    1.00
   6  -4  -5   22.16    0.96
  -6  -4   5   24.79    0.97
   6  -4  -5   21.77    1.00
  -6   4  -5   23.09    1.03
   6  -4  -5   23.06    0.95
   8  -4   5  249.56    8.77
   8  -4   5  223.14    8.66
  -8   4   5  233.54    8.66
   8   4  -5  224.46    8.53
  -8  -4  -5  234.95    8.69
   8  -4   5  236.63    8.75
   8  -4  -5  260.82    8.65
   8  -4  -5  228.32    8.70
   8  -4  -5  242.04    8.64
  -8   4  -5  242.04    8.75
  -8   4  -5  241.31    8.62
  -8  -4   5  245.50    8.64
  10  -4   5   62.08    2.56
  10  -4   5   63.89    2.64
 -10  -4  -5   65.83    2.58
  10  -4   5   72.41    2.67
 -10   4   5   65.08    2.56
 -10   4  -5   64.90    2.64
  10  -4  -5   63.00    2.60
 -10  -4   5   64.92    2.51
 -10   4  -5   64.72    2.50
  10  -4  -5   66.17    2.52
  10  -4  -5   69.03    2.53
  12  -4   5    5.76    0.47
  12  -4   5    6.00    0.51
 -12   4   5    6.33    0.38
 -12  -4  -5    6.76    0.46
  12  -4   5    5.98    0.37
  12  -4   5    6.19    0.44
 -12   4   5    6.16    0.46
  12  -4  -5    5.49    0.44
 -12  -4   5    6.22    0.40
  12  -4  -5    6.85    0.41
 -12   4  -5    6.59    0.40
  12  -4  -5    5.99    0.41
 -12   4  -5    5.43    0.49
  14  -4   5    4.47    0.46
 -14   4   5    4.48    0.45
 -14  -4  -5    4.73    0.41
  14  -4   5    4.51    0.34
  14  -4   5    4.77    0.45
  14  -4   5    4.55    0.40
 -14   4   5    5.31    0.34
 -14  -4   5    4.55    0.36
 -14   4  -5    4.85    0.36
 -14   4  -5    5.01    0.45
  14  -4  -5    4.71    0.36
  14  -4  -5    4.93    0.38
  14  -4  -5    4.50    0.45
 -16  -4  -5  119.76    4.74
  16  -4   5  119.41    4.73
 -16   4   5  121.44    4.72
  16  -4   5  124.20    4.82
  16  -4   5  122.50    4.80
  16  -4   5  127.97    4.64
  16  -4  -5  127.11    4.65
  16  -4  -5  121.59    4.80
 -16   4  -5  123.08    4.63
 -16   4  -5  123.40    4.84
  16  -4  -5  126.22    4.68
 -16  -4   5  124.13    4.65
  18  -4   5   77.08    3.04
 -18  -4  -5   73.59    3.04
 -18   4   5   71.42    2.99
  18  -4   5   72.09    2.92
  18  -4   5   75.00    3.10
  18  -4   5   75.38    3.10
  18  -4  -5   74.49    2.92
 -18   4  -5   75.51    2.92
  18  -4  -5   72.13    3.09
 -18   4  -5   73.93    3.12
 -18  -4   5   75.53    2.94
  18  -4  -5   75.09    2.97
  20  -4   5    1.70    0.34
  20  -4   5    3.18    0.48
  20  -4   5    2.06    0.41
 -20   4   5    2.34    0.39
 -20  -4  -5    2.38    0.45
  20  -4   5    2.73    0.37
 -20   4  -5    3.24    0.39
  20  -4  -5    4.71    0.58
 -20  -4   5    2.28    0.35
  20  -4  -5    2.73    0.41
  20  -4  -5    2.91    0.37
  22  -4   5    0.41    0.24
 -22  -4  -5    0.94    0.39
  22  -4   5    0.52    0.23
  22  -4   5    0.14    0.24
 -22   4   5   -0.17    0.21
  22  -4   5   -0.07    0.23
  22  -4  -5    0.58    0.23
  22  -4  -5    0.20    0.25
  22  -4  -5   -0.07    0.22
 -22  -4   5    0.52    0.26
 -22   4  -5   -0.08    0.20
  24  -4   5   78.27    3.05
  24  -4   5   73.02    3.19
 -24   4   5   71.10    3.05
  24  -4   5   76.13    3.11
 -24  -4   5   71.89    3.02
  24  -4  -5   73.97    3.20
  24  -4  -5   69.06    3.06
  24   4   5   72.14    3.07
 -24   4  -5   74.96    3.00
  24  -4  -5   76.28    2.99
  26  -4   5   42.35    1.92
  26  -4   5   41.70    2.02
 -26   4   5   38.78    1.86
  26  -4   5   39.91    1.85
  26   4   5   40.35    1.87
  26  -4  -5   39.13    2.00
  26  -4  -5   41.07    1.92
 -26  -4   5   39.59    1.86
 -26   4  -5   36.32    1.77
  28  -4   5   -0.05    0.28
 -28   4   5    0.12    0.27
  28  -4   5    0.11    0.27
  28   4  -5    0.03    0.28
  28  -4   5    0.17    0.31
  28  -4  -5    1.08    0.41
  28  -4  -5    0.17    0.36
  28   4   5    0.14    0.30
 -30   4   5    0.03    0.35
  30  -4   5   -0.14    0.30
  30   4  -5    0.76    0.39
  30  -4   5    0.16    0.35
  30  -4   5    0.01    0.33
  30  -4  -5    0.12    0.33
  30   4   5    0.03    0.33
  30  -4  -5   -0.15    0.37
  32  -4   5   22.73    1.28
 -32   4   5   19.24    1.23
  32  -4   5   22.14    1.26
  32   4  -5   20.82    1.29
  32  -4  -5   19.44    1.30
 -34   4   5   33.34    1.74
  34   4  -5   36.43    1.84
  34  -4   5   35.85    1.81
  34  -4  -5   34.95    1.83
  36  -4   5   -0.09    0.45
  36  -4   5   -0.56    0.39
 -36   4   5   -0.12    0.35
  36   4  -5    0.17    0.46
  36  -4  -5    0.23    0.51
  36   4   5    0.59    0.54
   1  -5   5    2.95    0.24
  -1   5   5    3.28    0.26
  -1  -5  -5    2.41    0.21
   1   5  -5    2.82    0.24
  -1  -5  -5    2.80    0.19
   1  -5   5    2.85    0.22
   1  -5   5    2.32    0.23
   1  -5   5    3.04    0.25
  -1  -5  -5    2.58    0.26
   1   5   5    2.51    0.25
   1  -5  -5    2.67    0.23
  -1   5  -5    4.00    0.29
  -1  -5   5    3.01    0.16
  -1  -5   5    2.83    0.25
   1  -5  -5    2.76    0.21
  -1  -5   5    3.23    0.24
   1  -5  -5    2.33    0.20
  -3  -5  -5   17.53    0.78
  -3   5   5   18.16    0.81
   3  -5   5   17.50    0.80
  -3  -5  -5   17.67    0.82
  -3  -5  -5   18.25    0.67
  -3  -5  -5   17.18    0.67
   3   5  -5   17.77    0.77
   3  -5   5   16.70    0.81
   3  -5   5   19.04    0.85
   3  -5   5   17.76    0.81
   3  -5  -5   17.26    0.79
   3   5   5   18.44    0.78
   3  -5  -5   18.79    0.79
  -3  -5   5   19.24    0.82
  -3   5  -5   17.01    0.85
   3  -5  -5   17.53    0.82
   3  -5  -5   18.92    0.79
  -3  -5   5   17.92    0.79
   5  -5   5    0.24    0.14
   5  -5   5    0.24    0.11
   5   5  -5    0.11    0.07
  -5  -5  -5    0.14    0.10
  -5  -5  -5    0.04    0.12
  -5   5   5    0.72    0.17
   5  -5   5   -0.12    0.09
   5  -5  -5    0.14    0.09
   5  -5  -5    0.08    0.11
   5  -5  -5    0.18    0.10
  -5   5  -5    0.05    0.14
   5  -5  -5    0.29    0.13
   7  -5   5    5.97    0.39
  -7  -5  -5    5.04    0.37
   7  -5   5    4.79    0.40
  -7   5   5    4.77    0.38
   7  -5   5    4.47    0.40
  -7   5  -5    5.38    0.43
  -7  -5   5    5.09    0.35
  -7   5  -5    6.14    0.37
   7  -5  -5    5.33    0.31
   7  -5  -5    4.87    0.34
   7  -5  -5    5.21    0.39
   7  -5  -5    5.13    0.36
   9  -5   5    0.75    0.22
   9  -5   5    0.05    0.17
   9  -5   5    0.21    0.14
  -9  -5  -5    1.70    0.26
  -9   5   5    0.06    0.16
   9  -5  -5    0.37    0.10
  -9   5  -5    0.81    0.16
  -9   5  -5    0.29    0.19
   9  -5  -5    0.10    0.13
   9  -5  -5    0.08    0.12
   9  -5  -5    0.61    0.15
  11  -5   5    0.35    0.18
 -11   5   5    0.28    0.19
 -11  -5  -5    0.60    0.20
  11  -5   5    0.26    0.11
  11  -5   5    0.95    0.26
  11  -5   5    0.14    0.17
  11  -5  -5    0.46    0.15
 -11   5  -5    0.25    0.21
 -11  -5   5    0.33    0.13
  11  -5  -5    0.41    0.15
 -11   5  -5    0.23    0.14
  11  -5  -5    0.25    0.16
  13  -5   5    7.71    0.62
 -13   5   5    8.89    0.59
 -13  -5  -5    8.73    0.60
  13  -5   5    8.35    0.47
  13  -5   5    9.09    0.66
  13  -5   5    7.97    0.57
  13  -5  -5    8.69    0.53
  13  -5  -5    8.38    0.53
  13  -5  -5    7.65    0.59
 -13   5  -5    8.37    0.63
 -13  -5   5    8.22    0.52
 -13   5  -5    9.66    0.54
 -15   5   5    0.22    0.15
  15  -5   5    0.27    0.20
  15  -5   5    0.32    0.19
 -15  -5  -5    0.00    0.20
  15  -5   5    0.31    0.22
  15  -5   5   -0.09    0.14
 -15   5   5    0.21    0.22
  15  -5  -5    0.52    0.19
 -15  -5   5    0.45    0.17
  15  -5  -5    0.31    0.15
  15  -5  -5    0.15    0.22
 -15   5  -5    0.43    0.19
 -15   5  -5    0.24    0.22
  17  -5   5    0.18    0.23
 -17   5   5    0.29    0.24
  17  -5   5    0.00    0.20
 -17  -5  -5   -0.15    0.21
  17  -5   5   -0.04    0.14
  17  -5   5    0.23    0.20
 -17   5  -5    0.03    0.23
  17  -5  -5    0.07    0.17
 -17   5  -5    0.24    0.19
  17  -5  -5    0.53    0.21
 -17  -5   5    0.07    0.16
  17  -5  -5    0.15    0.18
  19  -5   5    1.83    0.37
 -19  -5  -5    2.02    0.41
 -19   5   5    1.89    0.37
  19  -5   5    2.38    0.36
  19  -5   5    2.31    0.44
  19  -5  -5    1.08    0.34
  19  -5  -5    1.87    0.34
  19  -5  -5    2.35    0.34
 -19  -5   5    1.77    0.32
 -19   5  -5    1.67    0.32
 -21   5   5    1.41    0.35
  21  -5   5    1.71    0.39
  21  -5   5    1.34    0.37
 -21  -5  -5    2.02    0.41
  21  -5   5    1.71    0.36
 -21   5  -5    1.44    0.33
  21  -5  -5    2.44    0.46
  21  -5  -5    2.06    0.35
 -21  -5   5    1.30    0.32
  21  -5  -5    1.98    0.37
  23  -5   5    2.36    0.49
 -23   5   5    1.63    0.38
  23  -5   5    1.43    0.37
  23  -5   5    1.74    0.39
 -23  -5  -5    2.15    0.49
  23  -5  -5    1.76    0.35
 -23   5  -5    1.72    0.36
 -23  -5   5    1.91    0.39
  23  -5  -5    2.44    0.49
  23  -5  -5    1.51    0.37
  25  -5   5    0.60    0.35
  25  -5   5    0.86    0.35
 -25   5   5    0.58    0.30
  25  -5   5    0.64    0.31
 -25  -5  -5    1.69    0.52
  25  -5  -5    0.67    0.35
  25   5   5    0.57    0.31
  25  -5  -5    0.27    0.30
 -25  -5   5    0.27    0.33
  25  -5  -5    0.42    0.23
 -25   5  -5    0.82    0.31
  27  -5   5    0.48    0.34
 -27   5   5    0.26    0.31
  27  -5   5   -0.08    0.30
  27  -5   5    0.11    0.30
  27   5   5   -0.18    0.26
 -27   5  -5    0.25    0.25
 -27  -5   5   -0.21    0.34
  27  -5  -5   -0.14    0.30
  27  -5  -5    0.30    0.30
 -29   5   5    0.98    0.39
  29  -5   5    0.81    0.42
  29  -5   5    1.23    0.42
  29   5  -5    0.98    0.40
  29  -5   5    0.51    0.35
  29  -5  -5    0.90    0.48
  29   5   5    1.04    0.40
  29  -5  -5    0.66    0.41
 -31   5   5    1.17    0.43
  31  -5   5    1.69    0.50
  31   5  -5    1.04    0.41
  31  -5   5    0.49    0.43
  31  -5  -5    1.17    0.54
  33  -5   5    0.71    0.43
  33   5  -5    0.49    0.42
  33  -5   5    0.00    0.42
 -33   5   5    0.45    0.44
  33  -5  -5    0.65    0.49
  35   5  -5    0.26    0.44
 -35   5   5    0.54    0.43
  35  -5   5    0.73    0.43
  35  -5  -5    0.39    0.52
   0  -6  -5   15.71    0.67
   0   6  -5   14.81    0.77
   0  -6   5   16.26    0.63
   0  -6  -5   15.61    0.75
   0  -6   5   15.54    0.76
   0  -6  -5   15.59    0.72
   0  -6   5   13.68    0.73
   0   6   5   16.95    0.76
   2   6  -5   26.66    1.17
   2  -6   5   28.00    1.20
  -2   6   5   26.40    1.18
   2  -6   5   27.63    1.12
  -2  -6  -5   29.61    1.21
  -2  -6  -5   25.76    1.14
   2  -6   5   26.79    1.18
  -2  -6  -5   28.70    1.01
   2   6   5   28.76    1.16
   2  -6  -5   28.03    1.17
  -2  -6   5   26.26    1.16
  -2  -6   5   24.99    1.17
  -2   6  -5   26.20    1.23
   2  -6  -5   27.13    1.15
   2  -6  -5   28.73    1.14
  -4  -6  -5  128.16    4.58
  -4  -6  -5  114.90    4.49
   4  -6   5  119.73    4.54
   4  -6   5  124.36    4.53
   4  -6   5  119.09    4.56
  -4   6   5  120.12    4.55
   4  -6  -5  126.64    4.53
   4   6   5  128.84    4.50
   4  -6  -5  117.99    4.56
  -4  -6   5  117.33    4.54
   4  -6  -5  118.21    4.50
  -4   6  -5  120.37    4.63
   4  -6  -5  124.92    4.51
  -6  -6  -5   28.84    1.28
   6  -6   5   28.01    1.23
  -6   6   5   28.82    1.27
   6  -6   5   28.29    1.26
   6  -6   5   29.30    1.28
  -6   6  -5   29.01    1.35
   6  -6  -5   28.81    1.27
   6  -6  -5   28.88    1.25
  -6   6  -5   29.17    1.24
   6  -6  -5   27.44    1.18
   6  -6  -5   29.06    1.22
  -6  -6   5   27.40    1.23
   6   6   5   28.97    1.19
   8  -6   5    2.06    0.26
   8  -6   5    1.98    0.31
  -8  -6  -5    2.25    0.32
   8  -6   5    1.60    0.27
  -8   6   5    2.77    0.35
  -8  -6   5    2.10    0.28
  -8   6  -5    1.53    0.32
   8  -6  -5    2.04    0.29
   8  -6  -5    2.49    0.28
   8  -6  -5    2.63    0.31
   8  -6  -5    2.48    0.25
  -8   6  -5    2.11    0.28
 -10  -6  -5    0.96    0.25
 -10   6   5    2.07    0.33
  10  -6   5    1.66    0.28
  10  -6   5    1.14    0.27
  10  -6  -5    1.02    0.22
  10  -6  -5    1.08    0.21
 -10  -6   5    1.20    0.23
  10  -6  -5    0.84    0.23
 -10   6  -5    0.93    0.28
 -10   6  -5    1.14    0.23
 -12  -6  -5  105.44    4.12
  12  -6   5   99.96    4.08
 -12   6   5  103.43    4.08
  12  -6   5  107.45    4.18
  12  -6  -5  107.91    4.02
 -12   6  -5  105.57    4.02
  12  -6  -5  106.27    4.13
 -12  -6   5  103.19    4.03
 -12   6  -5  107.87    4.23
  12  -6  -5  107.24    4.06
 -14  -6  -5   32.38    1.54
  14  -6   5   31.22    1.51
  14  -6   5   31.78    1.59
 -14   6   5   30.99    1.50
  14  -6  -5   34.11    1.48
  14  -6  -5   32.30    1.56
  14  -6  -5   34.32    1.45
 -14   6  -5   33.09    1.44
 -14   6  -5   33.17    1.65
 -14  -6   5   30.42    1.44
  16  -6   5    2.65    0.42
 -16  -6  -5    3.05    0.44
 -16   6   5    3.71    0.48
  16  -6   5    3.14    0.49
  16  -6  -5    3.13    0.39
 -16   6  -5    3.78    0.56
 -16   6  -5    3.59    0.42
 -16  -6   5    3.88    0.44
  16  -6  -5    2.95    0.47
  16  -6  -5    3.23    0.41
  18  -6   5    1.44    0.36
 -18  -6  -5    2.30    0.43
  18  -6   5    1.71    0.41
 -18   6   5    1.37    0.33
 -18  -6   5    1.39    0.31
  18  -6  -5    1.02    0.28
  18  -6  -5    2.29    0.44
  18  -6  -5    1.17    0.30
 -18   6  -5    1.97    0.35
  20  -6   5   34.97    1.74
 -20  -6  -5   34.67    1.76
  20  -6   5   36.13    1.82
 -20   6   5   35.76    1.72
 -20   6  -5   34.20    1.63
  20  -6  -5   33.85    1.80
 -20  -6   5   36.43    1.68
  20  -6  -5   34.96    1.66
  20  -6  -5   38.25    1.69
 -22  -6  -5   37.00    1.84
  22  -6   5   36.11    1.88
  22  -6   5   36.09    1.80
 -22   6   5   33.86    1.74
  22  -6  -5   34.39    1.72
 -22  -6   5   35.98    1.74
 -22   6  -5   37.72    1.71
  22  -6  -5   38.22    1.91
  22  -6  -5   37.09    1.73
 -24   6   5    0.06    0.29
  24  -6   5    0.74    0.36
  24  -6   5    0.68    0.36
 -24  -6  -5    0.76    0.45
 -24   6  -5    0.86    0.33
 -24  -6   5    0.74    0.34
  24  -6  -5    0.22    0.26
  24  -6  -5    0.41    0.35
  24  -6  -5    0.55    0.34
  26  -6   5    0.07    0.35
  26  -6   5    0.91    0.38
 -26  -6  -5    0.96    0.55
 -26   6   5    0.86    0.39
 -26   6  -5    0.90    0.34
  26  -6  -5    0.21    0.26
  26   6   5    0.49    0.32
 -26  -6   5    0.29    0.36
  26  -6  -5    0.24    0.36
  26  -6  -5    0.44    0.37
  28   6  -5   25.27    1.35
 -28   6   5   24.86    1.42
  28  -6   5   27.16    1.48
  28  -6  -5   22.92    1.41
 -28   6  -5   24.24    1.34
 -28  -6   5   23.71    1.40
  30   6  -5   16.80    1.09
 -30   6   5   18.05    1.16
  30  -6   5   17.87    1.17
  30  -6  -5   16.52    1.17
 -32   6   5    0.24    0.42
  32   6  -5    0.40    0.43
  32  -6   5   -0.55    0.34
  32  -6  -5   -0.41    0.42
  34  -6   5    1.20    0.47
  34   6  -5    0.38    0.45
 -34   6   5    0.70    0.49
  34  -6  -5    0.91    0.56
  -1  -7  -5   29.99    1.29
  -1  -7  -5   31.20    1.35
   1  -7   5   30.34    1.35
   1  -7   5   32.19    1.17
   1  -7   5   30.41    1.34
  -1   7   5   31.18    1.34
   1   7   5   31.68    1.33
  -1   7  -5   28.65    1.39
  -1  -7   5   29.89    1.35
  -1  -7   5   29.38    1.33
   1  -7  -5   30.40    1.29
   1  -7  -5   30.97    1.33
   1  -7  -5   30.79    1.22
   3  -7   5   27.95    1.27
  -3  -7  -5   27.98    1.27
   3  -7   5   29.35    1.17
  -3   7   5   29.00    1.27
  -3  -7  -5   28.44    1.20
   3  -7   5   27.03    1.25
   3  -7  -5   29.10    1.18
   3  -7  -5   27.54    1.20
   3  -7  -5   28.38    1.23
   3   7   5   27.81    1.21
  -3   7  -5   28.31    1.34
  -3  -7   5   24.77    1.23
   5  -7   5   20.91    1.02
   5  -7   5   20.57    0.95
  -5  -7  -5   21.00    1.03
   5  -7   5   20.42    0.99
  -5   7   5   20.55    1.01
  -5  -7   5   20.48    1.00
   5   7   5   21.45    0.95
   5  -7  -5   20.63    0.95
  -5   7  -5   19.08    0.97
   5  -7  -5   19.41    1.01
   5  -7  -5   21.60    0.96
   5  -7  -5   21.17    0.95
  -5   7  -5   20.74    1.10
  -7  -7  -5   13.43    0.75
   7  -7   5   11.64    0.71
  -7   7   5   12.04    0.72
   7  -7   5   12.38    0.69
   7  -7   5   11.76    0.69
  -7   7  -5   11.87    0.80
   7  -7  -5   12.40    0.65
   7  -7  -5   11.83    0.71
   7   7   5   13.12    0.64
  -7   7  -5   12.55    0.70
  -7  -7   5   11.42    0.68
   7  -7  -5   12.17    0.63
   7  -7  -5   11.84    0.68
   9  -7   5   38.33    1.68
  -9   7   5   39.67    1.68
   9  -7   5   35.72    1.66
   9  -7   5   37.48    1.61
  -9  -7  -5   38.00    1.69
  -9   7  -5   38.60    1.80
   9  -7  -5   37.26    1.64
   9  -7  -5   37.58    1.65
   9  -7  -5   38.87    1.59
  -9  -7   5   34.82    1.61
  -9   7  -5   35.55    1.61
 -11   7   5    7.18    0.58
  11  -7   5    7.59    0.58
  11  -7   5    7.09    0.55
 -11  -7  -5    5.97    0.54
  11  -7   5    6.93    0.50
  11  -7  -5    7.02    0.54
  11  -7  -5    6.81    0.48
  11  -7  -5    5.96    0.51
 -11   7  -5    6.77    0.51
 -11  -7   5    6.05    0.50
 -11   7  -5    6.69    0.63
  13  -7   5   41.11    1.80
 -13  -7  -5   40.07    1.90
 -13   7   5   40.99    1.89
  13  -7   5   43.23    1.95
  13  -7   5   39.26    1.87
 -13   7  -5   43.74    2.05
  13  -7  -5   43.73    1.81
 -13   7  -5   42.22    1.83
  13  -7  -5   43.51    1.87
 -13  -7   5   41.70    1.84
  13  -7  -5   42.97    1.92
  15  -7   5    7.64    0.66
  15  -7   5    9.16    0.73
 -15   7   5    9.69    0.69
 -15  -7  -5    8.41    0.70
 -15   7  -5    8.78    0.79
 -15   7  -5    8.80    0.64
  15  -7  -5    8.94    0.71
  15  -7  -5    9.01    0.62
 -15  -7   5   10.19    0.67
  15  -7  -5    8.88    0.67
  17  -7   5   24.40    1.32
 -17   7   5   21.73    1.29
 -17  -7  -5   25.49    1.37
  17  -7   5   23.84    1.37
 -17   7  -5   23.63    1.24
  17  -7  -5   27.30    1.31
 -17  -7   5   24.27    1.26
  17  -7  -5   27.02    1.26
  17  -7  -5   23.18    1.35
 -19   7   5    1.49    0.40
  19  -7   5    1.22    0.37
  19  -7   5    1.09    0.36
 -19  -7  -5    2.11    0.47
  19  -7  -5    1.90    0.37
 -19  -7   5    1.38    0.34
 -19   7  -5    1.22    0.35
  19  -7  -5    1.71    0.38
  19  -7  -5    1.37    0.38
  21  -7   5   13.80    1.02
 -21  -7  -5   16.08    1.11
 -21   7   5   16.97    1.07
  21  -7   5   15.95    1.11
 -21  -7   5   15.19    0.98
  21  -7  -5   15.94    0.98
 -21   7  -5   15.56    0.98
  21  -7  -5   16.71    1.13
  21  -7  -5   18.03    1.04
  23  -7   5   -0.02    0.34
  23  -7   5    0.39    0.30
 -23   7   5    0.30    0.36
 -23  -7  -5    0.24    0.44
  23  -7  -5    0.33    0.35
 -23   7  -5    0.59    0.34
 -23  -7   5   -0.08    0.27
  23  -7  -5    0.71    0.33
  23  -7  -5    0.02    0.28
 -25  -7  -5   22.14    1.44
  25  -7   5   21.19    1.35
 -25   7   5   21.67    1.34
  25  -7   5   24.08    1.48
  25  -7  -5   21.85    1.43
  25  -7  -5   21.72    1.25
 -25  -7   5   22.43    1.35
 -25   7  -5   19.82    1.23
  25  -7  -5   22.09    1.29
 -27   7   5   -0.04    0.40
  27  -7   5    0.35    0.43
 -27  -7  -5   -0.17    0.58
  27   7   5   -0.04    0.34
 -27  -7   5   -0.20    0.48
 -27   7  -5    0.07    0.33
  27  -7  -5    0.28    0.38
  29  -7   5   16.78    1.20
  29   7  -5   17.41    1.05
 -29   7   5   14.91    1.13
  29  -7  -5   16.81    1.16
 -29  -7   5   12.32    1.15
  31   7  -5    0.03    0.35
  31  -7   5    0.35    0.42
 -31   7   5   -0.06    0.43
  31  -7  -5    0.95    0.52
  33  -7   5    8.24    0.90
 -33   7   5    9.54    0.98
  33  -7  -5   11.54    0.98
   0   8   5    2.95    0.37
   0  -8  -5    3.02    0.37
   0  -8   5    3.60    0.41
   0  -8  -5    3.42    0.31
   0  -8   5    3.05    0.38
  -2   8   5    1.71    0.31
   2  -8   5    1.82    0.31
  -2  -8  -5    1.98    0.26
   2  -8   5    2.44    0.33
  -2  -8  -5    2.15    0.32
   2   8   5    1.60    0.27
  -2  -8   5    1.83    0.31
   2  -8  -5    2.07    0.30
   2  -8  -5    1.91    0.26
   4  -8   5    0.34    0.19
  -4   8   5    0.08    0.20
  -4  -8  -5    0.23    0.19
   4  -8   5    0.23    0.12
   4  -8   5   -0.10    0.15
   4  -8  -5    0.04    0.14
  -4  -8   5    0.51    0.21
   4  -8  -5    0.29    0.14
   4   8   5   -0.12    0.14
   4  -8  -5    0.23    0.14
  -4   8  -5    0.27    0.18
  -4   8  -5   -0.05    0.20
   6  -8   5    1.29    0.23
  -6   8   5    1.38    0.32
   6  -8   5    1.10    0.26
   6  -8   5    1.56    0.31
  -6  -8  -5    1.05    0.28
  -6   8  -5    1.41    0.35
   6  -8  -5    1.23    0.28
   6  -8  -5    1.41    0.26
   6   8   5    1.69    0.28
   6  -8  -5    1.11    0.22
  -6  -8   5    1.46    0.29
  -6   8  -5    1.29    0.27
   6  -8  -5    1.26    0.22
  -8   8   5    1.87    0.37
   8  -8   5    1.58    0.33
   8  -8   5    1.82    0.31
   8  -8   5    1.31    0.28
  -8  -8  -5    1.58    0.33
   8  -8  -5    2.25    0.30
   8   8   5    1.86    0.28
   8  -8  -5    2.34    0.30
  -8  -8   5    1.73    0.32
  -8   8  -5    2.33    0.44
   8  -8  -5    2.18    0.32
  -8   8  -5    2.17    0.35
   8  -8  -5    1.86    0.34
  10  -8   5    0.98    0.26
  10  -8   5    0.81    0.27
 -10   8   5    1.10    0.32
 -10  -8  -5    0.67    0.28
  10  -8   5    0.78    0.23
 -10   8  -5    0.72    0.26
  10  -8  -5    0.58    0.25
 -10  -8   5    0.86    0.26
  10  -8  -5    1.13    0.24
 -10   8  -5    0.96    0.35
  10  -8  -5    1.10    0.25
  12  -8   5    0.10    0.21
 -12  -8  -5    0.41    0.25
  12  -8   5    0.15    0.17
 -12   8   5    0.27    0.28
  12  -8   5    0.43    0.24
 -12  -8   5    0.17    0.19
  12  -8  -5    0.40    0.23
  12  -8  -5    0.27    0.18
 -12   8  -5    0.30    0.28
 -12   8  -5    0.04    0.24
  12  -8  -5   -0.03    0.18
  14  -8   5    0.23    0.20
  14  -8   5    0.33    0.22
  14  -8   5    0.15    0.24
 -14   8   5    0.15    0.31
 -14  -8  -5    0.42    0.28
  14  -8  -5    0.21    0.20
  14  -8  -5    0.11    0.22
 -14  -8   5    0.18    0.22
 -14   8  -5    0.60    0.27
  14  -8  -5    0.35    0.24
  16  -8   5    1.08    0.38
 -16   8   5    1.20    0.40
 -16  -8  -5    1.23    0.38
  16  -8   5    1.48    0.38
 -16   8   5    0.71    0.29
  16  -8   5    0.97    0.27
 -16   8  -5    1.17    0.34
 -16  -8   5    0.82    0.29
  16  -8  -5    0.91    0.27
  16  -8  -5    0.46    0.28
  16  -8  -5    1.22    0.33
 -18   8   5    0.49    0.35
 -18  -8  -5    0.95    0.39
  18  -8   5    0.61    0.34
  18  -8   5    1.79    0.42
  18  -8   5    1.53    0.33
 -18  -8   5    0.82    0.31
 -18   8  -5    0.39    0.30
  18  -8  -5    0.80    0.32
  18  -8  -5    0.55    0.30
  18  -8  -5    0.76    0.28
  20  -8   5   -0.02    0.28
 -20   8   5   -0.48    0.35
 -20  -8  -5    0.68    0.45
  20  -8   5    0.00    0.22
  20  -8   5    0.07    0.34
 -20  -8   5   -0.44    0.22
  20  -8  -5    2.10    0.47
  20  -8  -5   -0.08    0.20
 -20   8  -5    0.28    0.32
  20  -8  -5    0.90    0.33
 -22  -8  -5    0.53    0.50
  22  -8   5    0.26    0.34
 -22   8   5    0.03    0.39
  22  -8   5    0.24    0.40
  22  -8  -5    0.49    0.30
  22  -8  -5    0.06    0.31
  22  -8  -5    0.79    0.39
 -22   8  -5    0.27    0.37
 -22  -8   5    0.11    0.36
  24  -8   5    0.39    0.46
 -24   8   5   -0.63    0.40
 -24  -8  -5   -0.15    0.52
  24  -8  -5   -0.19    0.35
 -24   8  -5   -0.04    0.37
 -24  -8   5   -0.48    0.33
  24  -8  -5    0.21    0.37
 -26  -8  -5    0.09    0.59
 -26   8   5    0.03    0.47
  26  -8   5    0.39    0.53
 -26  -8   5   -0.47    0.42
 -26   8  -5   -0.12    0.45
  26  -8  -5    0.20    0.39
  26  -8  -5    0.00    0.35
  28  -8   5    0.68    0.55
 -28   8   5   -0.39    0.46
 -28   8  -5   -0.17    0.43
 -28  -8   5   -0.25    0.49
  28  -8  -5    0.11    0.46
  30  -8   5   -0.37    0.42
 -30   8   5    0.29    0.50
 -30  -8   5   -1.43    0.50
 -30   8  -5    0.28    0.43
  30  -8  -5   -0.16    0.44
 -32   8   5    0.95    0.52
  32  -8   5    0.27    0.51
   1  -9   5   37.90    1.70
  -1   9   5   38.33    1.68
  -1  -9  -5   38.18    1.69
   1  -9   5   38.04    1.70
  -1  -9  -5   36.40    1.59
  -1   9  -5   34.62    1.66
  -1  -9   5   36.69    1.69
   1   9   5   37.50    1.65
   1  -9  -5   36.84    1.66
   1  -9  -5   36.45    1.59
  -3   9   5    4.42    0.50
  -3  -9  -5    4.26    0.50
   3  -9   5    4.36    0.50
   3  -9   5    6.07    0.50
   3  -9  -5    3.89    0.45
   3   9   5    4.19    0.47
  -3  -9   5    4.51    0.51
   3  -9  -5    4.47    0.38
  -3   9  -5    3.87    0.47
   5  -9   5    0.25    0.18
   5  -9   5    0.50    0.22
  -5  -9  -5    0.13    0.21
  -5   9   5    0.05    0.23
  -5   9  -5    0.31    0.20
   5   9   5    0.58    0.22
  -5  -9   5    0.46    0.23
   5  -9  -5    0.24    0.17
   5  -9  -5    0.21    0.15
  -7   9   5   45.89    2.09
  -7  -9  -5   49.38    2.12
   7  -9   5   43.57    2.08
   7  -9   5   47.47    2.06
   7  -9  -5   47.12    2.00
   7  -9  -5   49.77    1.96
   7   9   5   49.68    2.00
  -7   9  -5   45.75    2.06
  -7   9  -5   47.39    2.27
  -7  -9   5   46.35    2.08
   7  -9  -5   46.01    1.97
   9  -9   5   42.28    2.00
   9  -9   5   43.97    1.95
   9  -9   5   44.77    1.88
  -9  -9  -5   42.44    2.00
  -9   9   5   40.36    1.97
   9  -9  -5   42.83    1.85
   9  -9  -5   45.21    2.02
  -9   9  -5   43.50    1.96
  -9  -9   5   42.89    1.96
   9  -9  -5   47.46    1.90
  11  -9   5    2.79    0.48
  11  -9   5    2.78    0.41
  11  -9   5    3.07    0.42
 -11  -9  -5    2.74    0.44
 -11   9   5    2.19    0.46
  11  -9  -5    2.62    0.40
  11  -9  -5    2.39    0.44
 -11   9  -5    3.30    0.48
 -11  -9   5    2.68    0.42
  11  -9  -5    2.60    0.36
 -13   9   5    0.70    0.36
  13  -9   5    0.44    0.28
  13  -9   5    1.15    0.29
 -13  -9  -5    0.85    0.33
  13  -9   5    0.57    0.27
  13  -9  -5    0.51    0.22
  13  -9  -5    0.65    0.26
  13  -9  -5    0.44    0.28
 -13  -9   5    0.57    0.28
 -13   9  -5    0.60    0.29
  15  -9   5   11.63    0.79
 -15   9   5   11.36    0.92
  15  -9   5   12.65    0.92
  15  -9   5   12.49    0.89
 -15  -9  -5   11.64    0.91
  15  -9  -5   10.89    0.83
  15  -9  -5   13.31    0.91
  15  -9  -5   10.99    0.75
 -15  -9   5   12.47    0.85
 -15   9  -5   10.63    0.83
  17  -9   5   45.09    2.19
  17  -9   5   43.87    2.14
 -17   9   5   43.99    2.16
  17  -9   5   45.96    2.03
 -17  -9  -5   44.41    2.18
 -17  -9   5   42.85    2.07
  17  -9  -5   43.76    2.11
  17  -9  -5   44.04    2.00
  17  -9  -5   45.62    2.14
 -17   9  -5   43.26    2.08
  19  -9   5    6.40    0.67
 -19  -9  -5    7.56    0.92
  19  -9   5    5.03    0.71
 -19   9   5    6.39    0.85
  19  -9   5    5.88    0.79
 -19   9  -5    4.70    0.71
  19  -9  -5    6.85    0.71
  19  -9  -5    5.19    0.70
  19  -9  -5    7.30    0.73
 -19  -9   5    5.30    0.68
  21  -9   5    0.26    0.49
 -21   9   5   -0.25    0.49
 -21  -9  -5    0.08    0.51
  21  -9   5   -0.11    0.39
 -21  -9   5    0.46    0.43
  21  -9  -5    0.07    0.36
 -21   9  -5    0.69    0.46
  21  -9  -5    0.48    0.63
  21  -9  -5    0.59    0.32
  23  -9   5   12.61    1.11
 -23   9   5   10.78    1.10
 -23  -9  -5   11.43    1.17
  23  -9  -5   12.60    0.99
 -23  -9   5   10.02    1.01
 -23   9  -5   12.07    1.10
  23  -9  -5   12.69    1.14
 -25  -9  -5   15.66    1.34
  25  -9   5   17.89    1.37
 -25   9   5   16.76    1.30
  25  -9  -5   18.32    1.23
 -25   9  -5   18.58    1.26
 -25  -9   5   18.05    1.32
  27  -9   5    8.33    1.01
 -27  -9  -5    4.37    0.94
 -27   9   5    5.44    0.88
 -27   9  -5    5.25    0.79
  27  -9  -5    6.31    0.86
 -27  -9   5    4.09    0.78
 -29   9   5   -0.67    0.54
  29  -9   5    0.42    0.57
 -29   9  -5   -0.08    0.46
 -29  -9   5   -0.79    0.49
   0 -10   5    0.40    0.26
   0 -10  -5    0.47    0.24
   0  10  -5    0.10    0.24
   0  10   5   -0.05    0.24
   2 -10   5    0.33    0.25
  -2 -10  -5    0.34    0.26
  -2  10   5    0.33    0.26
   2  10  -5    0.06    0.25
   2 -10  -5    0.10    0.19
   2 -10  -5    0.59    0.25
  -2 -10   5   -0.03    0.21
   2  10   5   -0.05    0.23
  -2  10  -5   -0.15    0.22
  -4  10   5   17.47    1.03
   4 -10   5   17.84    1.03
  -4 -10  -5   16.44    1.02
   4 -10   5   16.86    1.03
  -4  10  -5   17.70    1.03
   4  10   5   17.92    0.98
  -4 -10   5   16.04    1.02
   4 -10  -5   18.66    1.00
  -6 -10  -5    3.54    0.50
  -6  10   5    3.21    0.49
   6 -10   5    2.94    0.47
   6 -10   5    3.28    0.47
   6 -10  -5    3.84    0.47
  -6 -10   5    3.71    0.51
  -6  10  -5    3.02    0.46
   6  10   5    4.24    0.48
   8 -10   5    3.43    0.49
  -8 -10  -5    3.76    0.53
   8 -10   5    3.06    0.49
  -8  10   5    3.54    0.53
  -8  10  -5    2.88    0.47
  -8 -10   5    3.82    0.52
 -10  10   5    2.07    0.50
  10 -10   5    1.70    0.41
  10 -10   5    1.76    0.38
 -10 -10  -5    1.77    0.45
 -10  10  -5    3.01    0.50
 -10 -10   5    2.13    0.43
  12 -10   5    5.60    0.64
 -12 -10  -5    6.53    0.76
  12 -10   5    6.29    0.74
 -12  10   5    5.22    0.72
 -12 -10   5    5.52    0.68
  12 -10  -5    6.38    0.73
 -12  10  -5    5.52    0.67
 -14  10   5    4.94    0.73
  14 -10   5    4.61    0.70
  14 -10   5    4.02    0.55
 -14 -10  -5    4.03    0.66
  14 -10   5    4.68    0.58
 -14  10  -5    4.03    0.63
  14 -10  -5    4.13    0.54
 -14 -10   5    3.33    0.56
  14 -10  -5    5.10    0.69
  16 -10   5    0.55    0.33
  16 -10   5   -0.12    0.43
  16 -10   5    0.04    0.29
 -16  10   5    0.17    0.48
 -16 -10  -5    0.36    0.44
  16 -10  -5    0.39    0.40
  16 -10  -5    0.58    0.31
 -16  10  -5    0.70    0.46
 -16 -10   5   -0.07    0.36
  18 -10   5    0.40    0.52
  18 -10   5    0.47    0.41
 -18 -10  -5   -0.31    0.49
 -18  10   5    0.89    0.59
  18 -10   5    1.19    0.40
  18 -10  -5    0.43    0.42
 -18  10  -5    0.33    0.52
 -18 -10   5    0.94    0.48
 -20  10   5   12.31    1.20
  20 -10   5   12.75    1.25
 -20 -10  -5   12.11    1.20
 -20  10  -5   12.91    1.08
  20 -10  -5   12.36    1.04
 -20 -10   5   12.26    1.05
 -22 -10  -5    2.34    0.80
 -22  10   5    3.46    0.77
  22 -10   5    3.39    0.78
  22 -10  -5    2.52    0.65
 -22  10  -5    2.68    0.67
 -22 -10   5    1.85    0.65
 -24  10   5    0.22    0.60
 -24 -10  -5   -0.25    0.63
  24 -10   5    0.97    0.63
  24 -10  -5    0.37    0.46
 -24 -10   5    0.60    0.56
 -24  10  -5    0.10    0.54
  26 -10   5   -0.45    0.60
 -26  10   5    0.51    0.63
 -26 -10  -5   -0.75    0.65
 -26  10  -5    0.44    0.54
 -26 -10   5   -0.27    0.60
  26 -10  -5    0.18    0.42
 -28  10   5    1.96    0.66
  28 -10   5    0.95    0.67
 -28 -10   5    1.04    0.64
 -28  10  -5    2.67    0.68
   1 -11   5   12.59    0.92
   1  11  -5   13.14    0.93
  -1  11   5   11.82    0.87
  -1 -11  -5   12.13    0.87
  -1 -11   5   12.97    0.93
  -1  11  -5   12.69    0.91
   1  11   5   13.28    0.88
   1 -11  -5   12.60    0.87
   3 -11   5    1.43    0.42
   3  11  -5    1.66    0.45
  -3  11   5    1.74    0.46
  -3 -11  -5    1.21    0.39
   3 -11  -5    2.05    0.43
  -3  11  -5    1.75    0.45
  -3 -11   5    2.41    0.50
   3  11   5    2.05    0.46
  -5 -11  -5    0.67    0.36
  -5  11   5    1.03    0.42
   5  11  -5    0.43    0.33
   5 -11   5    0.70    0.34
  -5  11  -5    0.46    0.38
  -5 -11   5    0.32    0.36
   5  11   5    0.44    0.31
   7 -11   5    9.16    0.80
  -7 -11  -5   11.20    0.88
   7 -11   5   10.33    0.88
  -7  11   5   11.56    0.92
  -7  11  -5   10.18    0.94
  -7 -11   5    9.25    0.92
   9 -11   5   14.53    1.12
  -9 -11  -5   17.75    1.18
   9 -11   5   20.05    1.16
  -9  11   5   16.67    1.17
  -9  11  -5   15.67    1.13
  -9 -11   5   17.13    1.15
  11 -11   5   -0.12    0.29
  11 -11   5    0.23    0.43
 -11 -11  -5    0.23    0.46
 -11  11   5   -0.13    0.43
 -11  11  -5    0.01    0.41
 -11 -11   5   -0.51    0.39
  13 -11   5    0.84    0.37
  13 -11   5    0.68    0.50
 -13  11   5   -0.36    0.52
 -13 -11  -5    0.82    0.50
 -13  11  -5    0.25    0.48
 -13 -11   5    1.25    0.53
 -15 -11  -5    5.66    0.84
 -15  11   5    6.82    0.94
  15 -11   5    6.24    0.72
 -15  11   5    4.16    0.65
  15 -11   5    6.21    0.89
 -15  11  -5    5.97    0.85
 -15 -11   5    5.20    0.76
 -17  11   5    9.53    1.12
 -17 -11  -5    8.17    1.06
  17 -11   5    8.19    1.03
 -17 -11   5    8.55    0.97
 -17  11  -5   10.03    1.03
  19 -11   5    2.27    0.79
 -19  11   5    1.49    0.70
 -19 -11  -5    1.44    0.75
 -19  11  -5    1.98    0.67
 -19 -11   5    1.43    0.63
 -21  11   5    1.00    0.70
  21 -11   5    0.58    0.65
 -21 -11  -5    0.70    0.70
 -21 -11   5    0.67    0.59
 -21  11  -5    0.39    0.59
 -23  11   5    3.22    0.86
  23 -11   5    3.35    0.88
 -23 -11  -5    3.42    0.85
 -23  11  -5    2.72    0.78
 -23 -11   5    3.40    0.75
 -25  11   5   11.58    1.18
  25 -11   5   10.95    1.17
 -25 -11  -5   11.16    1.22
 -25  11  -5   11.61    1.18
 -25 -11   5    9.98    1.13
   0 -12   5    0.62    0.46
   0 -12  -5    0.39    0.40
   0  12  -5    1.12    0.46
   0  12   5    0.87    0.47
  -2  12   5    0.10    0.43
  -2 -12  -5    0.11    0.39
   2  12  -5   -0.03    0.42
   2 -12   5   -0.18    0.36
  -2  12  -5   -0.11    0.42
  -2 -12   5    0.03    0.41
   2 -12  -5    0.30    0.33
   2  12   5    0.06    0.34
   4 -12   5    0.08    0.39
  -4 -12  -5    0.23    0.42
   4  12  -5   -0.33    0.40
  -4  12   5    0.16    0.48
  -4  12  -5    0.32    0.44
  -4 -12   5    1.01    0.52
  -6  12   5   -0.03    0.43
  -6 -12  -5    0.11    0.41
   6 -12   5    0.22    0.42
   6  12  -5    0.22    0.43
  -6  12  -5    0.29    0.52
  -6 -12   5    0.32    0.47
  -8 -12  -5    0.44    0.45
   8 -12   5    0.34    0.40
  -8  12   5    0.36    0.51
   8  12  -5    0.49    0.37
  -8 -12   5   -0.54    0.44
  -8  12  -5    1.54    0.61
 -10 -12  -5    0.33    0.53
  10  12  -5   -0.31    0.31
  10 -12   5    0.48    0.45
 -10  12   5    0.19    0.57
 -10 -12   5    0.99    0.54
 -10  12  -5   -0.12    0.53
 -12  12   5    1.10    0.62
 -12  12   5    0.73    0.49
  12 -12   5    0.66    0.47
 -12 -12  -5    0.97    0.57
  12 -12   5    1.05    0.61
  12  12  -5    1.13    0.40
 -12 -12   5    1.13    0.63
 -12  12  -5    0.57    0.56
 -14 -12  -5    0.37    0.58
 -14  12   5    0.12    0.43
  14 -12   5   -1.08    0.53
  14 -12   5    0.04    0.42
 -14  12   5    0.52    0.62
  14  12  -5    0.03    0.34
 -14  12  -5    0.01    0.57
 -14 -12   5    0.01    0.52
 -16 -12  -5    0.43    0.62
 -16  12   5   -0.25    0.59
  16 -12   5    0.49    0.64
 -16  12  -5    0.07    0.59
  16  12   5    0.84    0.46
 -16 -12   5   -0.01    0.60
 -18  12   5   -0.45    0.62
  18 -12   5    0.51    0.75
 -18 -12  -5   -0.20    0.63
 -18  12  -5    0.43    0.69
 -18 -12   5    1.09    0.64
  20 -12   5    0.81    0.71
 -20 -12  -5    0.74    0.71
 -20  12   5    0.88    0.70
 -20 -12   5    0.17    0.59
 -20  12  -5    0.71    0.66
   1 -13   5    0.72    0.51
  -1 -13  -5    0.54    0.50
   1  13  -5    0.15    0.47
  -1  13   5   -0.63    0.46
  -1  13  -5   -0.06    0.49
   1  13   5    0.54    0.47
  -1 -13   5    0.04    0.48
  -3  13   5    0.22    0.49
  -3 -13  -5    0.10    0.42
   3  13  -5    0.32    0.51
   3 -13   5    0.23    0.45
  -3  13  -5   -0.02    0.56
  -3 -13   5    0.63    0.57
  -5  13   5    1.42    0.59
   5  13  -5    1.46    0.54
  -5 -13  -5    2.40    0.60
   5 -13   5    0.61    0.51
  -5 -13   5    1.49    0.64
  -5  13  -5    1.25    0.63
   7 -13   5    0.70    0.47
   7  13  -5    0.87    0.50
  -7  13   5    0.37    0.54
  -7 -13  -5    1.38    0.55
  -7  13  -5    1.09    0.61
  -7 -13   5    1.34    0.67
   9 -13   5   -0.11    0.40
   9  13  -5    0.19    0.44
  -9  13   5    0.07    0.54
  -9  13   5    0.23    0.54
  -9 -13  -5    0.94    0.59
  -9  13  -5    0.04    0.60
  -9 -13   5    0.64    0.60
 -11  13   5   -0.40    0.61
  11  13  -5    0.93    0.47
 -11  13   5    0.34    0.51
  11 -13   5    0.11    0.45
 -11 -13  -5    0.28    0.61
 -11  13  -5    0.43    0.66
 -11 -13   5   -0.16    0.56
 -13  13   5   -0.25    0.60
 -13 -13  -5    0.89    0.63
 -13  13   5    0.84    0.52
 -13 -13   5   -0.18    0.63
 -13  13  -5    0.07    0.67
  13  13   5    1.02    0.59
 -15 -13  -5    0.25    0.63
 -15  13   5   -0.26    0.62
 -15  13  -5    0.86    0.67
 -15 -13   5   -0.13    0.64
  15  13   5    1.73    0.59
   0 -14   5    1.44    0.60
   0  14  -5    0.64    0.58
   2  14  -5    4.00    0.78
  -2  14   5    5.27    0.86
   2 -14   5    4.68    0.77
  -2 -14   5    4.93    0.83
  -2  14  -5    5.09    0.81
  -4  14   5   33.58    1.98
   4  14  -5   30.26    1.69
   4 -14   5   29.57    1.75
  -4 -14   5   31.45    1.81
   6  14  -5    4.86    0.78
  -6 -14  -5    5.23    0.86
  -6  14   5    7.60    1.03
  -6  14   5    7.07    0.95
   6 -14   5    4.35    0.79
  -6 -14   5    6.49    0.96
  -6  14  -5    5.87    0.95
  -8  14   5    0.17    0.61
  -8  14   5    0.76    0.69
  -8 -14  -5    0.96    0.63
   8 -14   5    0.13    0.51
   8  14  -5    0.07    0.47
   8  14   5    1.48    0.73
  -8 -14   5    0.77    0.65
  -8  14  -5    1.34    0.67
   0   0  -6 1000.00   35.66
  -2   0  -6   62.13    2.28
   2   0  -6   60.93    2.27
   4   0  -6  117.53    4.21
  -4   0  -6  113.75    4.20
  -6   0  -6   70.26    2.59
   6   0  -6   69.09    2.59
  -8   0  -6  541.12   19.74
   8   0  -6  563.70   19.75
 -10   0  -6  435.76   13.98
  10   0   6  330.75   13.98
  10   0  -6  420.75   13.98
  10   0  -6  408.47   13.95
 -10   0   6  346.13   13.98
  12   0  -6  218.00    7.88
 -12   0  -6  224.87    7.89
 -12   0   6  214.71    7.93
  12   0  -6  226.49    7.91
  12   0   6  198.56    7.92
 -14   0  -6   26.53    1.14
  14   0  -6   27.39    1.16
  14   0  -6   26.44    1.17
 -14   0   6   25.60    1.18
  14   0   6   24.61    1.18
 -16   0  -6  568.30   19.19
 -16   0   6  520.65   19.21
  16   0   6  546.62   19.22
  16   0  -6  513.67   19.18
  16   0  -6  556.68   19.23
  16   0   6  493.21   19.21
  18   0  -6  103.37    4.01
 -18   0   6  107.95    4.04
  18   0   6  104.83    4.05
  18   0  -6   99.00    4.03
  18   0   6  108.07    4.04
 -20   0   6    4.64    0.47
  20   0   6    3.69    0.45
  20   0  -6    4.16    0.47
  20   0  -6    3.97    0.45
  20   0   6    4.10    0.41
  22   0  -6   27.50    1.38
  22   0   6   28.86    1.38
  22   0  -6   26.56    1.34
  22   0   6   28.27    1.37
 -22   0   6   29.82    1.36
  24   0   6  255.64    9.59
  24   0   6  267.25    9.65
  24   0  -6  251.72    9.59
 -24   0   6  260.04    9.58
 -26   0   6  204.66    7.52
  26   0   6  201.15    7.56
  26   0  -6  194.76    7.55
 -28   0   6   26.82    1.35
  28   0  -6   25.57    1.40
  28   0   6   29.02    1.44
  30   0  -6    0.06    0.34
 -30   0   6    0.03    0.19
  30   0   6    0.43    0.33
 -32   0   6   54.52    2.32
  32   0   6   54.65    2.40
  32   0   6   54.15    2.43
  32   0  -6   48.57    2.41
  34   0  -6   88.29    3.88
  34   0   6   97.04    3.88
  36   0   6    0.03    0.51
  36   0  -6    0.57    0.56
  38   0  -6   12.99    1.15
  38   0   6   12.49    1.03
   1   1  -6    1.48    0.13
  -1  -1  -6    1.37    0.13
   1  -1  -6    1.66    0.14
  -1   1  -6    1.39    0.12
  -3  -1  -6    0.82    0.11
   5   1  -6    2.66    0.17
  -5   1  -6    1.64    0.18
  -7  -1  -6    7.31    0.36
   7   1  -6    6.92    0.36
  -7   1  -6    7.59    0.41
   7  -1  -6    7.59    0.41
  -9  -1  -6    0.12    0.15
   9   1  -6    0.06    0.08
  -9  -1  -6    0.14    0.07
  -9   1   6   -0.10    0.10
   9  -1   6    0.13    0.12
  -9  -1   6    0.05    0.11
   9  -1  -6   -0.09    0.09
   9  -1  -6    0.23    0.10
  -9   1  -6    0.10    0.10
  11   1  -6    0.12    0.09
  11  -1   6    0.15    0.09
 -11   1   6    0.04    0.12
 -11  -1  -6    0.22    0.09
  11  -1   6   -0.15    0.12
  11   1  -6    0.28    0.11
 -11   1  -6    0.03    0.10
 -11  -1   6    0.08    0.11
  11  -1  -6    0.11    0.11
  11  -1  -6    0.34    0.12
  13  -1   6    0.34    0.14
  13  -1   6    0.21    0.17
  13   1  -6    0.91    0.17
 -13  -1  -6    0.47    0.13
 -13   1   6    0.38    0.16
  13   1  -6    0.42    0.13
 -13   1  -6    0.17    0.14
 -13  -1   6    0.33    0.15
  13  -1  -6    0.04    0.13
  13  -1  -6    0.42    0.15
  15  -1   6    1.50    0.27
 -15   1   6    1.31    0.23
  15   1  -6    1.49    0.23
  15  -1   6    1.90    0.28
  15   1  -6    1.37    0.22
 -15  -1   6    1.66    0.23
 -15  -1   6    1.49    0.27
  15  -1  -6    2.70    0.34
 -15   1  -6    1.78    0.21
  15   1   6    1.30    0.27
 -15   1  -6    1.51    0.25
  15  -1  -6    1.79    0.26
  17  -1   6    5.33    0.44
  17   1  -6    5.04    0.42
  17  -1   6    5.54    0.47
  17   1  -6    5.10    0.41
  17  -1   6    5.78    0.47
 -17   1   6    4.94    0.42
  17   1   6    5.11    0.45
 -17  -1   6    5.96    0.41
  17  -1  -6    4.90    0.45
  17  -1  -6    4.87    0.42
  17  -1  -6    5.67    0.45
 -17   1  -6    6.05    0.37
 -17  -1   6    5.39    0.44
 -17   1  -6    5.20    0.43
  19   1  -6    0.35    0.19
  19  -1   6    0.39    0.19
 -19   1   6    0.46    0.17
  19  -1   6    0.79    0.23
  19  -1   6    0.57    0.21
  19   1  -6    0.40    0.18
  19  -1  -6    0.51    0.23
  19   1   6    0.24    0.19
 -19  -1   6    0.26    0.17
 -19   1  -6    0.22    0.14
  19  -1  -6    0.77    0.24
  21   1  -6    0.29    0.16
  21  -1   6    0.42    0.22
 -21   1   6    0.10    0.17
  21  -1   6    0.40    0.25
  21  -1   6    0.45    0.22
  21   1   6    0.40    0.23
  21  -1  -6    0.23    0.16
  21   1   6    0.36    0.19
 -21  -1   6    0.44    0.20
  21  -1  -6    0.14    0.21
 -23   1   6    1.73    0.33
  23  -1   6    2.07    0.39
  23  -1   6    2.30    0.39
  23   1  -6    2.25    0.37
  23  -1   6    1.79    0.36
 -23  -1   6    1.67    0.32
  23  -1  -6    1.79    0.34
  23   1   6    1.93    0.38
  23  -1  -6    1.65    0.35
 -25   1   6    0.40    0.22
  25  -1   6    0.87    0.33
  25  -1   6    0.25    0.25
  25   1  -6    0.47    0.27
  25   1   6    0.58    0.31
 -25  -1   6    0.61    0.23
  25  -1  -6    0.18    0.23
  25  -1  -6    0.90    0.32
 -27   1   6    1.21    0.31
  27  -1   6    0.30    0.25
  27   1  -6    0.02    0.24
  27  -1   6   -0.05    0.27
 -27  -1   6    0.17    0.20
  27   1   6    0.65    0.31
  27  -1  -6    0.55    0.32
  29  -1   6    0.74    0.31
  29   1  -6    0.64    0.35
 -29   1   6    0.19    0.22
  29  -1   6   -0.20    0.23
  29  -1  -6    0.36    0.35
 -29  -1   6    0.10    0.21
  29   1   6    0.63    0.33
  31  -1   6    0.38    0.34
  31  -1   6    0.45    0.35
  31   1  -6    0.14    0.39
 -31   1   6    0.00    0.25
  31   1   6    0.33    0.36
  31  -1  -6    0.14    0.40
  33  -1   6    0.91    0.43
  33  -1   6    0.83    0.38
 -33   1   6    0.96    0.34
  33   1  -6    1.55    0.52
  33   1   6    0.89    0.45
  33   1   6    0.21    0.39
  33  -1  -6    1.25    0.52
 -35   1   6    0.47    0.45
  35  -1   6   -0.12    0.33
  35  -1   6   -0.04    0.41
  35   1  -6    0.04    0.51
  35  -1  -6   -0.44    0.48
  35   1   6    0.51    0.48
  37   1  -6   -0.03    0.51
  37  -1   6   -0.11    0.48
  37  -1  -6    0.07    0.54
  37   1   6    0.54    0.53
  39  -1   6   -0.10    0.56
  39   1  -6    1.53    0.64
  39   1   6    1.10    0.56
  39  -1  -6    0.51    0.54
   0   2  -6    1.15    0.13
   0  -2  -6    1.44    0.13
   2   2  -6   58.14    2.13
  -2  -2  -6   57.20    2.13
  -2   2  -6   57.63    2.16
   2  -2  -6   57.01    2.16
  -4  -2  -6   19.21    0.76
   4   2  -6   19.94    0.77
   4  -2  -6   18.21    0.81
  -4   2  -6   19.69    0.83
  -4  -2   6   19.29    0.74
   6   2  -6    9.93    0.44
  -6  -2  -6   10.51    0.45
  -6   2  -6    9.77    0.52
   6  -2  -6   11.04    0.54
   6  -2  -6   10.52    0.52
  -8  -2  -6   51.71    1.94
  -8   2   6   52.22    2.05
   8   2  -6   51.10    1.96
   8  -2   6   52.01    2.05
  -8  -2  -6   52.49    2.06
   8  -2   6   55.07    2.08
   8  -2  -6   52.62    2.00
   8  -2  -6   52.58    2.06
  -8   2  -6   52.50    2.06
  10   2  -6    5.23    0.29
 -10   2   6    5.42    0.36
  10  -2   6    4.90    0.36
 -10  -2  -6    5.03    0.26
 -10  -2  -6    4.55    0.36
  10  -2   6    4.94    0.36
 -10  -2   6    5.60    0.34
 -10   2  -6    4.66    0.36
  10  -2  -6    4.31    0.31
  10  -2  -6    4.56    0.36
 -12  -2  -6   21.97    1.03
  12   2  -6   21.81    0.93
  12  -2   6   22.15    1.06
  12  -2   6   20.83    1.03
  12  -2   6   22.02    1.04
 -12   2   6   22.52    1.02
 -12   2  -6   21.74    1.04
  12  -2  -6   21.41    0.97
 -12   2  -6   21.89    0.92
 -12  -2   6   22.96    0.94
 -12  -2   6   24.57    1.03
  12  -2  -6   22.89    1.05
 -14   2   6   12.60    0.71
  14  -2   6   13.08    0.75
  14  -2   6   12.95    0.74
  14   2  -6   11.86    0.62
 -14  -2  -6   13.31    0.73
  14  -2   6   13.77    0.74
 -14  -2   6   13.10    0.71
  14  -2  -6   13.02    0.74
  14  -2  -6   13.32    0.61
  14  -2  -6   12.69    0.67
 -14  -2   6   13.98    0.64
 -14   2  -6   13.07    0.62
 -14   2  -6   12.22    0.72
  16   2  -6    3.61    0.31
 -16   2   6    3.56    0.40
  16  -2   6    3.53    0.35
  16  -2   6    3.73    0.37
 -16  -2  -6    3.33    0.41
  16  -2   6    3.89    0.43
 -16   2  -6    3.75    0.44
 -16   2  -6    3.43    0.30
  16  -2  -6    4.18    0.29
  16  -2  -6    3.21    0.40
 -16  -2   6    3.86    0.31
  16  -2  -6    3.63    0.39
 -16  -2   6    4.85    0.40
  18  -2   6   11.01    0.72
  18  -2   6   12.12    0.75
 -18   2   6   11.15    0.69
  18  -2   6   12.57    0.75
 -18   2  -6   10.95    0.72
  18  -2  -6   11.09    0.69
 -18   2  -6   12.07    0.63
 -18  -2   6   11.41    0.70
  18  -2  -6   11.15    0.74
 -18  -2   6   11.88    0.65
  18   2   6   12.41    0.75
  18  -2  -6   11.10    0.59
 -20   2   6    5.40    0.46
  20  -2   6    4.71    0.46
  20  -2   6    4.01    0.47
  20  -2   6    4.56    0.52
  20  -2  -6    4.26    0.48
 -20  -2   6    4.93    0.46
  20   2   6    3.80    0.46
 -20  -2   6    4.73    0.49
  20  -2  -6    4.79    0.55
 -20   2  -6    5.37    0.39
  22  -2   6   15.05    0.92
  22  -2   6   13.46    0.89
  22   2  -6   14.02    0.84
  22  -2   6   14.92    0.90
 -22   2   6   14.52    0.85
  22  -2  -6   13.44    0.91
 -22  -2   6   15.31    0.86
  22   2   6   14.94    0.89
 -22  -2   6   14.42    0.84
  22  -2  -6   13.77    0.88
 -22   2  -6   15.48    0.78
  24  -2   6    5.42    0.48
  24  -2   6    4.11    0.55
  24  -2   6    4.27    0.55
  24  -2   6    4.50    0.54
 -24   2   6    3.79    0.47
  24   2  -6    3.85    0.48
  24   2   6    3.48    0.49
  24  -2  -6    4.19    0.55
  24  -2  -6    3.82    0.56
  26   2  -6    0.89    0.30
  26  -2   6    0.64    0.26
  26  -2   6    0.51    0.29
  26  -2   6    0.89    0.32
 -26   2   6    0.73    0.28
  26  -2   6    0.50    0.30
  26  -2  -6    0.53    0.32
  26   2   6    0.47    0.28
  26  -2  -6    0.59    0.33
  28  -2   6    2.05    0.43
  28  -2   6    2.30    0.45
 -28   2   6    3.02    0.45
  28  -2   6    2.50    0.46
  28   2  -6    3.19    0.50
  28  -2  -6    2.83    0.51
  28  -2  -6    2.39    0.49
  28   2   6    2.31    0.44
 -30   2   6    2.51    0.45
  30   2  -6    1.53    0.48
  30  -2   6    1.77    0.42
  30  -2   6    2.47    0.49
  30  -2   6    2.14    0.47
  30  -2  -6    2.41    0.54
  30   2   6    2.38    0.47
  32  -2   6    6.89    0.77
  32  -2   6    7.56    0.79
  32   2  -6    6.39    0.78
 -32   2   6    6.46    0.70
  32   2   6    7.32    0.78
  32  -2  -6    7.01    0.83
  34  -2   6    0.90    0.48
  34   2  -6    1.09    0.50
  34  -2   6    0.93    0.41
 -34   2   6    1.22    0.41
  34   2   6    1.16    0.61
  34  -2  -6    0.19    0.49
  36   2  -6   -0.29    0.53
  36  -2   6   -0.10    0.34
  36  -2   6    0.92    0.50
  36  -2  -6   -0.68    0.51
  36   2   6    0.29    0.52
  38   2  -6    2.00    0.66
  38  -2   6    2.00    0.59
  38   2   6    1.99    0.69
  38  -2  -6    2.74    0.67
   1  -3   6   77.23    2.96
   1  -3   6   78.42    3.06
  -1  -3  -6   81.74    2.99
   1   3  -6   77.57    2.92
  -1  -3  -6   80.09    2.92
  -1   3  -6   82.62    2.95
   1  -3  -6   80.27    2.94
  -1  -3   6   76.60    2.98
  -1  -3   6   78.82    2.92
  -3  -3  -6  180.08    6.44
   3  -3   6  173.49    6.51
   3   3  -6  171.81    6.42
  -3  -3  -6  185.64    6.41
   3  -3   6  188.26    6.52
  -3  -3   6  165.51    6.49
  -3   3  -6  181.65    6.49
  -3  -3   6  171.38    6.36
   3  -3  -6  184.95    6.45
   3  -3  -6  181.86    6.47
  -3  -3   6  189.55    6.50
  -3  -3   6  165.66    6.38
  -5  -3  -6  583.36   19.11
  -5   3   6  489.89   19.19
   5  -3   6  516.22   19.26
   5  -3   6  462.58   19.18
   5  -3   6  527.40   19.26
  -5  -3  -6  585.54   19.19
  -5  -3  -6  506.53   19.21
   5   3  -6  528.35   19.13
   5  -3  -6  593.03   19.19
  -5  -3   6  568.34   19.17
   5  -3  -6  592.58   19.24
  -5   3  -6  548.98   19.25
  -5  -3   6  475.72   19.20
  -7  -3  -6  120.49    4.05
  -7  -3  -6  114.35    4.21
   7   3  -6  106.59    4.09
   7  -3   6  111.01    4.26
  -7   3   6  115.28    4.20
  -7   3   6  109.00    4.19
   7  -3   6  104.95    4.17
   7  -3   6  116.28    4.26
  -7  -3   6  114.21    4.14
  -7   3  -6  116.51    4.24
  -7  -3   6  111.27    4.18
   7  -3  -6  117.72    4.16
   7  -3  -6  113.18    4.21
  -7   3  -6  110.05    4.12
  -9   3   6   77.36    2.95
   9   3  -6   74.08    2.82
  -9   3   6   79.41    2.92
  -9  -3  -6   78.64    2.98
   9  -3   6   71.38    2.93
   9  -3   6   77.17    3.01
   9  -3   6   77.16    3.02
  -9  -3   6   79.96    2.88
  -9   3  -6   78.81    2.87
  -9   3  -6   77.04    2.99
   9  -3  -6   79.77    2.91
   9  -3  -6   76.26    2.87
   9  -3  -6   75.75    2.97
  11  -3   6  145.64    5.72
  11  -3   6  157.05    5.79
  11   3  -6  153.80    5.59
 -11  -3  -6  146.76    5.74
 -11   3   6  159.93    5.66
 -11   3   6  150.14    5.72
  11  -3   6  153.73    5.63
  11  -3   6  157.62    5.80
 -11  -3   6  153.38    5.64
  11  -3  -6  158.88    5.64
  11  -3  -6  153.39    5.76
 -11   3  -6  156.14    5.63
  11  -3  -6  159.89    5.68
 -11   3  -6  153.08    5.77
  11   3   6  156.06    5.65
  13  -3   6  181.68    6.71
  13  -3   6  187.69    6.87
  13  -3   6  187.30    6.88
 -13   3   6  174.93    6.79
  13  -3   6  173.40    6.80
 -13  -3  -6  177.64    6.82
  13   3   6  185.87    6.70
 -13  -3   6  181.48    6.71
  13  -3  -6  187.78    6.76
  13  -3  -6  191.07    6.71
 -13   3  -6  189.79    6.88
  13  -3  -6  184.51    6.85
 -13   3  -6  186.79    6.70
  15  -3   6    8.61    0.62
  15  -3   6   10.15    0.66
  15  -3   6   10.29    0.56
  15  -3   6    9.47    0.66
 -15  -3  -6    9.78    0.63
 -15   3   6   11.45    0.65
 -15   3  -6   10.64    0.55
 -15   3  -6    9.67    0.66
  15  -3  -6    9.02    0.52
  15  -3  -6   11.04    0.69
 -15  -3   6    9.25    0.54
  15  -3  -6   10.04    0.59
  17  -3   6  165.70    5.92
 -17   3   6  148.46    5.96
 -17  -3  -6  154.61    6.01
  17  -3   6  166.75    6.08
  17  -3   6  150.67    5.99
  17  -3   6  164.92    6.07
 -17   3  -6  159.82    6.08
 -17   3  -6  155.97    5.88
 -17  -3   6  162.79    5.90
  17  -3  -6  160.64    6.07
  17  -3  -6  156.39    5.95
  17  -3  -6  162.59    5.88
 -19   3   6   59.86    2.52
 -19  -3  -6   59.47    2.55
  19  -3   6   62.33    2.61
  19  -3   6   65.54    2.49
  19  -3   6   59.61    2.54
  19  -3   6   64.03    2.63
  19  -3  -6   60.67    2.42
 -19   3  -6   60.34    2.43
  19  -3  -6   59.92    2.52
  19  -3  -6   61.83    2.62
 -19  -3   6   59.64    2.45
 -19   3  -6   61.70    2.62
  21  -3   6  224.94    8.07
 -21   3   6  203.93    8.00
  21  -3   6  215.65    8.13
  21  -3   6  222.75    8.14
  21  -3   6  218.32    7.97
 -21  -3   6  213.99    7.95
  21  -3  -6  212.09    8.13
  21   3   6  213.16    8.07
  21  -3  -6  206.25    8.02
 -21   3  -6  212.16    7.92
  21  -3  -6  221.06    7.91
  23  -3   6    6.35    0.60
  23  -3   6    6.65    0.56
 -23   3   6    5.39    0.58
  23  -3   6    6.02    0.60
  23  -3   6    5.86    0.58
 -23   3  -6    6.49    0.48
  23  -3  -6    7.05    0.65
  23   3   6    5.52    0.60
 -23  -3   6    6.20    0.55
  23  -3  -6    5.45    0.61
  25  -3   6   20.71    1.07
  25   3  -6   18.44    1.05
  25  -3   6   18.33    1.15
  25  -3   6   19.66    1.17
 -25   3   6   18.67    1.06
  25  -3   6   18.47    1.09
  25  -3  -6   18.17    1.10
 -25  -3   6   18.31    1.06
  25   3   6   17.81    1.07
  25  -3  -6   18.83    1.17
 -27   3   6    0.33    0.26
  27   3  -6    1.33    0.35
  27  -3   6    1.02    0.34
  27  -3   6    1.14    0.37
  27  -3   6    1.29    0.37
  27  -3  -6    1.06    0.38
  27  -3  -6    0.92    0.38
  27   3   6    1.19    0.35
  29  -3   6  112.80    4.59
 -29   3   6  109.41    4.60
  29  -3   6  122.74    4.81
  29  -3   6  118.09    4.65
  29   3  -6  115.88    4.64
  29   3   6  120.76    4.65
  29  -3  -6  120.92    4.81
  29  -3  -6  110.18    4.66
  31  -3   6    8.81    0.85
  31  -3   6    7.55    0.81
 -31   3   6    9.04    0.75
  31  -3   6    8.33    0.75
  31   3  -6    6.86    0.79
  31   3   6    6.78    0.75
  31  -3  -6    8.37    0.83
  31  -3  -6    8.88    0.91
  33  -3   6   50.34    2.29
 -33   3   6   50.86    2.27
  33   3  -6   50.17    2.35
  33  -3   6   50.31    2.31
  33   3   6   49.19    2.27
  33  -3  -6   45.68    2.34
 -35   3   6    4.50    0.62
  35  -3   6    4.75    0.66
  35   3  -6    3.73    0.73
  35  -3   6    5.32    0.77
  35  -3  -6    4.04    0.75
  37  -3  -6   36.64    1.92
  37   3   6   36.01    1.94
   0  -4  -6   77.01    2.91
   0  -4   6   79.68    2.91
   0   4  -6   77.65    2.93
   0  -4  -6   77.67    2.89
   0  -4   6   79.80    2.93
   0  -4   6   75.79    2.89
   0  -4   6   79.73    2.92
   2  -4   6    1.84    0.23
   2  -4   6    1.31    0.17
   2  -4   6    1.55    0.20
  -2  -4  -6    0.96    0.14
  -2  -4  -6    1.18    0.17
   2   4  -6    1.59    0.16
  -2  -4  -6    1.06    0.12
  -2   4   6    1.50    0.18
  -2  -4   6    1.23    0.18
   2  -4  -6    1.76    0.18
  -2  -4   6    0.99    0.15
  -2   4  -6    1.01    0.17
   2  -4  -6    1.12    0.16
  -2  -4   6    1.07    0.09
  -4  -4  -6   39.19    1.57
   4  -4   6   40.19    1.62
  -4  -4  -6   37.59    1.47
  -4  -4  -6   39.16    1.45
   4  -4   6   37.43    1.60
   4   4  -6   39.43    1.50
  -4   4   6   37.81    1.55
  -4  -4  -6   39.39    1.54
   4  -4   6   41.47    1.57
   4  -4  -6   40.51    1.56
   4  -4  -6   37.97    1.56
   4  -4  -6   40.20    1.54
  -4  -4   6   39.55    1.54
  -4   4  -6   40.81    1.61
  -6   4   6    3.28    0.28
  -6  -4  -6    3.29    0.29
   6  -4   6    3.37    0.30
   6  -4   6    2.91    0.26
   6   4  -6    3.05    0.20
   6  -4   6    3.09    0.30
  -6   4  -6    3.02    0.30
   6  -4  -6    3.08    0.25
   6  -4  -6    2.99    0.24
  -6  -4   6    3.74    0.25
   6  -4  -6    2.87    0.27
   8  -4   6   14.84    0.79
  -8  -4  -6   15.11    0.75
   8   4  -6   14.48    0.61
  -8   4   6   14.87    0.73
   8  -4   6   13.78    0.76
   8  -4   6   14.25    0.72
  -8   4  -6   15.69    0.68
   8  -4  -6   13.79    0.68
   8  -4  -6   14.40    0.68
  -8   4  -6   15.23    0.77
   8  -4  -6   13.92    0.73
  -8  -4   6   15.22    0.69
 -10  -4  -6   10.48    0.61
  10  -4   6   11.32    0.67
  10  -4   6   10.12    0.64
 -10   4   6    9.97    0.58
  10  -4   6   10.04    0.59
  10  -4  -6   10.47    0.54
  10  -4  -6   10.03    0.60
  10  -4  -6   10.13    0.55
 -10   4  -6   10.46    0.53
 -10  -4   6   10.48    0.54
 -10   4  -6   10.97    0.64
  12  -4   6   34.08    1.53
  12  -4   6   35.88    1.42
 -12   4   6   35.38    1.45
 -12   4   6   35.68    1.53
  12  -4   6   37.50    1.62
 -12  -4  -6   34.12    1.55
  12  -4   6   34.48    1.60
 -12   4  -6   36.20    1.61
  12  -4  -6   35.60    1.46
  12  -4  -6   34.59    1.57
 -12  -4   6   35.70    1.46
  12  -4  -6   33.62    1.47
 -12   4  -6   37.00    1.45
  14  -4   6    0.72    0.24
 -14  -4  -6    0.70    0.24
 -14   4   6    1.02    0.18
  14  -4   6    0.87    0.27
 -14   4   6    0.48    0.22
  14  -4   6    0.89    0.25
  14  -4   6    1.36    0.21
 -14   4  -6    0.63    0.25
  14  -4  -6    0.49    0.22
 -14   4  -6    0.80    0.19
 -14  -4   6    0.74    0.19
  14  -4  -6    0.87    0.21
  14  -4  -6    0.99    0.19
  14   4   6    1.11    0.19
  16  -4   6   14.63    0.91
  16  -4   6   16.39    0.95
  16  -4   6   16.73    0.81
 -16   4   6   15.85    0.88
 -16  -4  -6   15.91    0.90
  16  -4   6   14.76    0.89
 -16  -4   6   16.07    0.81
  16  -4  -6   15.78    0.94
  16  -4  -6   16.44    0.85
 -16   4  -6   16.53    0.81
 -16   4  -6   15.51    0.96
  16  -4  -6   16.36    0.80
 -18  -4  -6    0.27    0.30
 -18   4   6    0.36    0.23
  18  -4   6    0.16    0.23
  18  -4   6    0.18    0.17
  18  -4   6    0.19    0.18
  18  -4   6   -0.02    0.15
 -18   4  -6    0.21    0.22
  18  -4  -6    0.16    0.14
 -18  -4   6    0.07    0.15
 -18   4  -6    0.20    0.18
  18  -4  -6    0.13    0.22
  18  -4  -6    0.26    0.15
 -20   4   6    5.25    0.56
  20  -4   6    3.94    0.53
  20  -4   6    4.00    0.53
  20  -4   6    4.94    0.59
 -20  -4  -6    4.33    0.57
  20  -4   6    6.29    0.48
  20  -4  -6    4.70    0.52
 -20   4  -6    4.10    0.45
  20  -4  -6    4.38    0.57
  20  -4  -6    5.19    0.43
 -20  -4   6    5.01    0.44
  22  -4   6    7.22    0.63
  22  -4   6    7.68    0.58
 -22  -4  -6    7.22    0.73
  22  -4   6    7.38    0.64
 -22   4   6    7.35    0.58
  22  -4   6    6.19    0.65
  22  -4  -6    7.39    0.69
 -22   4  -6    7.37    0.58
  22  -4  -6    6.65    0.60
 -22  -4   6    7.06    0.58
  22  -4  -6    6.99    0.53
  24  -4   6    9.89    0.71
  24  -4   6   11.12    0.82
  24  -4   6    9.69    0.83
 -24   4   6   11.09    0.77
  24   4   6   10.51    0.77
 -24   4  -6   10.25    0.70
  24  -4  -6    9.89    0.76
 -24  -4   6   10.15    0.77
  24  -4  -6    9.74    0.83
  26  -4   6    4.54    0.63
  26  -4   6    4.07    0.56
 -26   4   6    3.91    0.54
  26   4  -6    3.77    0.51
  26  -4   6    5.38    0.60
 -26  -4   6    4.84    0.58
  26   4   6    4.48    0.57
  26  -4  -6    4.59    0.65
 -26   4  -6    4.93    0.51
  26  -4  -6    4.26    0.58
 -28   4   6    8.50    0.76
  28   4  -6   10.01    0.80
  28  -4   6   10.01    0.81
  28  -4   6    8.92    0.73
  28  -4   6    9.36    0.89
  28  -4  -6   10.07    0.87
  28  -4  -6    9.10    0.82
  28   4   6   10.50    0.79
  30   4  -6    1.60    0.46
  30  -4   6    0.57    0.36
  30  -4   6    1.48    0.44
 -30   4   6    0.90    0.38
  30  -4   6    0.81    0.38
  30  -4  -6    1.06    0.48
  30   4   6    1.33    0.41
  30  -4  -6    0.61    0.40
 -32   4   6    1.64    0.46
  32  -4   6    1.56    0.45
  32  -4   6    1.92    0.52
  32   4  -6    1.44    0.48
  32  -4  -6    1.14    0.51
  32   4   6    1.53    0.46
  34   4  -6    4.76    0.70
  34  -4   6    2.59    0.59
  34  -4   6    4.05    0.60
 -34   4   6    2.54    0.55
  34  -4  -6    3.03    0.64
  36   4  -6    1.53    0.55
  36  -4   6    1.57    0.56
  36  -4   6    1.59    0.46
 -36   4   6    1.53    0.50
  36  -4  -6    1.42    0.58
   1  -5   6   38.39    1.51
  -1  -5  -6   37.00    1.48
  -1   5   6   37.60    1.50
   1  -5   6   37.91    1.51
   1  -5   6   36.32    1.46
  -1  -5  -6   37.29    1.44
   1   5  -6   36.92    1.50
   1  -5   6   39.75    1.52
  -1  -5  -6   37.80    1.51
   1   5   6   38.10    1.49
  -1  -5   6   38.70    1.40
  -1  -5   6   38.85    1.46
   1  -5  -6   38.82    1.50
  -1  -5   6   34.79    1.38
  -1  -5   6   36.10    1.50
   1  -5  -6   37.52    1.47
   1  -5  -6   34.67    1.48
  -1   5  -6   36.69    1.53
  -1  -5   6   37.72    1.49
   3  -5   6  179.18    6.57
   3  -5   6  187.22    6.62
   3   5  -6  179.27    6.53
  -3  -5  -6  154.90    6.44
  -3  -5  -6  175.88    6.58
   3  -5   6  175.91    6.56
   3  -5   6  177.64    6.57
  -3   5   6  176.43    6.56
  -3  -5  -6  187.24    6.44
  -3  -5  -6  176.62    6.54
   3  -5  -6  181.41    6.59
  -3   5  -6  181.52    6.62
   3  -5  -6  177.86    6.54
   3  -5  -6  183.61    6.53
  -3  -5   6  186.17    6.54
   3   5   6  185.61    6.52
  -3  -5   6  178.53    6.56
   3  -5  -6  189.97    6.56
   5  -5   6   26.74    1.20
   5  -5   6   27.29    1.23
  -5  -5  -6   25.96    1.18
  -5  -5  -6   26.49    1.13
   5   5  -6   27.56    1.10
  -5   5   6   27.51    1.17
   5  -5   6   27.87    1.18
   5  -5  -6   26.95    1.14
   5  -5  -6   27.19    1.17
   5  -5  -6   27.59    1.17
   5  -5  -6   28.84    1.11
   5   5   6   26.50    1.09
  -5   5  -6   27.21    1.23
  -5  -5   6   27.33    1.15
   7  -5   6   82.59    3.18
  -7   5   6   79.33    3.11
  -7  -5  -6   77.13    3.13
   7  -5   6   83.73    3.21
   7  -5   6   78.21    3.11
  -7   5  -6   78.44    3.07
  -7   5  -6   79.55    3.19
   7  -5  -6   82.51    3.08
  -7  -5   6   82.20    3.09
   7  -5  -6   79.98    3.13
   7  -5  -6   83.95    3.11
   7   5   6   86.80    3.02
   9  -5   6   30.93    1.41
   9  -5   6   31.07    1.34
  -9  -5  -6   31.31    1.36
   9  -5   6   30.12    1.41
  -9   5   6   30.63    1.34
   9  -5  -6   28.83    1.34
  -9   5  -6   31.81    1.42
  -9   5  -6   30.60    1.28
  -9  -5   6   30.32    1.29
   9  -5  -6   29.97    1.28
   9  -5  -6   29.20    1.29
 -11   5   6   50.30    2.13
 -11  -5  -6   51.52    2.16
  11  -5   6   52.26    2.23
  11  -5   6   51.58    2.23
  11  -5   6   51.18    2.14
  11  -5  -6   51.49    2.09
 -11   5  -6   55.55    2.26
  11  -5  -6   51.49    2.17
  11  -5  -6   51.96    2.09
 -11  -5   6   53.10    2.09
 -11   5  -6   53.24    2.07
  13  -5   6  129.22    4.85
 -13   5   6  124.91    4.73
 -13   5   6  130.35    4.66
  13  -5   6  125.48    4.60
  13  -5   6  117.41    4.73
 -13  -5  -6  120.55    4.76
  13  -5   6  127.77    4.85
 -13   5  -6  124.34    4.85
 -13   5  -6  120.09    4.64
  13  -5  -6  120.57    4.78
  13  -5  -6  124.45    4.68
  13  -5  -6  125.30    4.67
 -13  -5   6  123.51    4.67
 -15   5   6    7.82    0.59
  15  -5   6    7.87    0.48
 -15  -5  -6    6.59    0.58
  15  -5   6    7.93    0.64
  15  -5   6    7.83    0.62
 -15   5   6    7.68    0.48
  15  -5   6    7.01    0.57
 -15   5  -6    6.48    0.48
  15  -5  -6    7.22    0.52
 -15  -5   6    7.86    0.52
  15  -5  -6    8.20    0.63
 -15   5  -6    6.30    0.61
  15  -5  -6    7.00    0.50
  17  -5   6   39.75    1.79
  17  -5   6   38.73    1.57
 -17   5   6   36.82    1.67
 -17  -5  -6   33.24    1.68
  17  -5   6   32.45    1.65
  17  -5   6   36.00    1.76
 -17   5  -6   34.25    1.76
  17  -5  -6   37.21    1.62
  17  -5  -6   34.77    1.73
  17  -5  -6   37.78    1.60
 -17   5  -6   37.04    1.57
 -17  -5   6   35.07    1.58
  19  -5   6   29.88    1.59
 -19  -5  -6   32.59    1.58
  19  -5   6   33.44    1.63
  19  -5   6   29.78    1.52
 -19   5   6   30.47    1.49
  19  -5   6   31.24    1.41
 -19   5  -6   29.18    1.41
  19  -5  -6   32.46    1.44
  19  -5  -6   31.09    1.47
  19  -5  -6   29.34    1.58
 -19  -5   6   32.39    1.45
 -21   5   6   30.71    1.61
  21  -5   6   35.37    1.58
  21  -5   6   33.39    1.73
  21  -5   6   35.38    1.68
 -21  -5  -6   35.54    1.72
  21  -5  -6   32.73    1.73
 -21   5  -6   31.42    1.53
  21  -5  -6   32.99    1.61
 -21  -5   6   36.49    1.61
  21  -5  -6   34.38    1.56
 -23   5   6   31.38    1.67
  23  -5   6   36.59    1.83
 -23  -5  -6   35.90    1.78
  23  -5   6   35.06    1.74
  23  -5   6   37.70    1.67
  23  -5  -6   34.12    1.82
  23  -5  -6   32.61    1.68
 -23   5  -6   36.78    1.66
  23  -5  -6   36.21    1.63
 -23  -5   6   35.88    1.67
  25  -5   6    1.59    0.41
  25  -5   6    2.96    0.46
  25  -5   6    1.43    0.43
 -25   5   6    2.03    0.42
 -25  -5   6    1.35    0.44
  25   5   6    1.84    0.42
  25  -5  -6    1.52    0.42
  25  -5  -6    4.26    0.65
 -25   5  -6    2.62    0.40
  27   5  -6   33.64    1.61
  27  -5   6   34.49    1.62
  27  -5   6   34.04    1.70
 -27   5   6   30.91    1.63
  27  -5   6   32.49    1.76
 -27  -5   6   31.14    1.60
  27  -5  -6   31.02    1.66
  27  -5  -6   32.10    1.78
  27   5   6   31.54    1.63
 -27   5  -6   31.04    1.55
  29  -5   6   16.12    1.09
  29   5  -6   18.57    1.10
  29  -5   6   18.07    1.31
 -29   5   6   16.87    1.12
  29  -5   6   17.97    1.18
  29   5   6   17.21    1.09
  29  -5  -6   17.72    1.17
  29  -5  -6   16.93    1.24
  31   5  -6    8.70    0.85
 -31   5   6    9.01    0.87
  31  -5   6    7.35    0.85
  31  -5   6    6.84    0.81
  31  -5  -6    7.97    0.90
  33   5  -6   12.03    0.94
  33  -5   6   12.26    0.98
 -33   5   6   10.57    0.91
  33  -5  -6   10.51    0.98
  35  -5   6    3.40    0.59
  35   5  -6    3.05    0.60
 -35   5   6    3.42    0.64
  35  -5  -6    2.76    0.68
   0   6  -6   99.38    3.81
   0   6   6  101.03    3.77
   0  -6   6   98.28    3.78
   0  -6  -6   99.21    3.76
   0  -6  -6  101.19    3.69
   0  -6   6  101.01    3.80
   0  -6  -6   99.85    3.78
   0  -6   6  103.60    3.65
  -2  -6  -6   14.30    0.72
   2   6  -6   14.49    0.71
   2  -6   6   13.45    0.70
   2  -6   6   14.80    0.72
  -2  -6  -6   13.62    0.68
   2  -6   6   14.65    0.66
  -2  -6  -6   14.16    0.57
  -2   6   6   12.97    0.70
   2  -6  -6   14.29    0.67
  -2  -6   6   16.83    0.75
   2  -6  -6   14.35    0.69
  -2  -6   6   13.72    0.69
   2  -6  -6   13.73    0.68
   2   6   6   14.06    0.69
  -2   6  -6   12.91    0.73
  -4  -6  -6   88.11    3.44
   4  -6   6   90.11    3.48
   4  -6   6   90.45    3.50
  -4  -6  -6   93.15    3.52
   4  -6   6   93.74    3.48
  -4   6   6   89.82    3.49
   4  -6  -6   92.64    3.46
   4  -6  -6   96.34    3.47
   4   6   6   91.79    3.43
  -4  -6   6   89.02    3.48
   4  -6  -6   90.97    3.51
  -4   6  -6   92.64    3.57
   4  -6  -6   92.63    3.44
   6  -6   6    2.29    0.29
  -6   6   6    2.08    0.30
   6  -6   6    1.85    0.28
   6  -6   6    2.03    0.26
  -6  -6  -6    2.29    0.31
   6  -6   6    1.72    0.29
  -6   6  -6    2.61    0.35
   6  -6  -6    1.85    0.25
   6   6   6    2.20    0.23
   6  -6  -6    1.80    0.27
  -6   6  -6    2.20    0.28
   6  -6  -6    2.36    0.25
  -6  -6   6    1.78    0.26
   6  -6  -6    1.61    0.24
  -8   6   6   37.86    1.65
   8  -6   6   38.13    1.65
   8  -6   6   37.63    1.71
  -8  -6  -6   38.23    1.67
   8  -6   6   39.55    1.70
   8  -6  -6   38.97    1.60
  -8   6  -6   38.26    1.61
  -8   6  -6   40.21    1.76
  -8  -6   6   37.13    1.61
   8  -6  -6   39.11    1.64
   8   6   6   39.80    1.54
   8  -6  -6   38.42    1.65
  10  -6   6    9.14    0.60
 -10   6   6   10.36    0.62
  10  -6   6    9.43    0.66
  10  -6   6    9.04    0.64
 -10  -6  -6    8.38    0.59
  10  -6  -6    9.35    0.58
  10  -6  -6    9.76    0.56
 -10   6  -6    9.00    0.67
 -10   6  -6    9.00    0.56
 -10  -6   6    9.23    0.56
  10  -6  -6    8.83    0.60
  12  -6   6  142.10    5.61
 -12  -6  -6  141.02    5.56
  12  -6   6  142.21    5.54
 -12   6   6  144.08    5.54
  12  -6   6  148.00    5.66
 -12   6  -6  150.88    5.47
  12  -6  -6  149.14    5.50
  12  -6  -6  145.55    5.57
  12  -6  -6  152.09    5.48
 -12   6  -6  147.99    5.68
 -12  -6   6  143.74    5.48
 -14   6   6    9.41    0.70
 -14  -6  -6   10.08    0.72
  14  -6   6    9.82    0.68
  14  -6   6    9.94    0.74
 -14   6   6   11.27    0.63
  14  -6   6    9.23    0.73
  14  -6  -6   10.72    0.73
 -14  -6   6   10.48    0.64
  14  -6  -6   10.29    0.63
 -14   6  -6   10.66    0.80
 -14   6  -6   11.32    0.65
  14  -6  -6    9.75    0.65
  16  -6   6   46.51    2.08
 -16  -6  -6   44.08    2.00
  16  -6   6   41.12    1.97
 -16   6   6   43.21    1.97
  16  -6  -6   44.86    1.90
 -16  -6   6   44.40    1.90
 -16   6  -6   45.25    1.89
 -16   6  -6   44.49    2.11
  16  -6  -6   44.93    1.92
  16  -6  -6   41.01    2.01
 -18  -6  -6    0.35    0.30
  18  -6   6    0.66    0.29
 -18   6   6    0.28    0.29
  18  -6   6    0.26    0.28
  18  -6  -6    0.27    0.22
  18  -6  -6    0.21    0.27
 -18  -6   6    0.33    0.21
  18  -6  -6    0.77    0.26
 -18   6  -6    0.60    0.25
  20  -6   6   19.25    1.16
 -20  -6  -6   21.21    1.23
  20  -6   6   20.78    1.25
 -20   6   6   15.95    1.09
  20  -6  -6   18.54    1.21
  20  -6  -6   19.43    1.06
  20  -6  -6   20.35    1.10
 -20  -6   6   20.68    1.10
 -20   6  -6   20.74    1.08
 -22   6   6   29.84    1.61
  22  -6   6   36.85    1.81
  22  -6   6   31.30    1.66
 -22  -6  -6   33.29    1.72
 -22  -6   6   32.38    1.58
 -22   6  -6   31.04    1.54
  22  -6  -6   32.09    1.56
  22  -6  -6   32.83    1.61
  22  -6  -6   33.43    1.77
 -24  -6  -6   16.94    1.18
 -24   6   6   17.21    1.07
  24  -6   6   16.66    1.10
  24  -6   6   16.09    1.14
  24  -6  -6   17.51    1.00
 -24   6  -6   15.38    0.99
 -24  -6   6   16.38    1.02
  24  -6  -6   16.21    1.16
  24  -6  -6   14.00    0.99
  26  -6   6    8.87    0.83
 -26   6   6    8.11    0.84
  26  -6   6    7.87    0.81
  26  -6  -6    8.16    0.85
  26  -6  -6    7.37    0.80
 -26   6  -6    7.95    0.67
 -26  -6   6    6.87    0.78
  26   6   6    8.19    0.75
  28   6  -6   37.05    1.77
  28  -6   6   37.80    1.89
 -28   6   6   34.63    1.82
 -28  -6   6   34.45    1.82
  28  -6  -6   36.84    1.87
  28   6   6   35.56    1.80
  30  -6   6    5.56    0.75
 -30   6   6    7.42    0.82
  30   6  -6    6.43    0.71
  30  -6  -6    5.81    0.78
  30   6   6    6.61    0.73
 -32   6   6    3.24    0.64
  32  -6   6    3.83    0.65
  32   6  -6    2.70    0.55
  32  -6  -6    4.08    0.70
  34   6  -6    7.35    0.79
  34  -6   6    5.87    0.75
  -1  -7  -6   69.83    2.79
   1  -7   6   74.10    2.61
  -1   7   6   73.03    2.79
   1  -7   6   70.31    2.80
   1  -7   6   70.58    2.80
  -1  -7  -6   72.36    2.75
   1   7   6   72.15    2.77
  -1  -7   6   72.99    2.79
   1  -7  -6   69.82    2.75
  -1   7  -6   71.88    2.86
  -1  -7   6   67.65    2.79
   1  -7  -6   70.35    2.66
   1  -7  -6   68.91    2.77
  -3  -7  -6    8.14    0.54
  -3   7   6    8.71    0.54
   3  -7   6    8.09    0.44
   3  -7   6    8.04    0.52
   3  -7   6    7.72    0.52
  -3  -7  -6    7.08    0.46
   3  -7  -6    8.01    0.48
   3  -7  -6    7.49    0.48
   3  -7  -6    8.30    0.47
  -3  -7   6    7.29    0.51
  -3  -7   6    7.91    0.49
   3   7   6    7.96    0.48
  -3   7  -6    7.73    0.58
   5  -7   6   38.67    1.55
  -5   7   6   34.85    1.58
  -5  -7  -6   37.00    1.61
   5  -7   6   35.60    1.57
   5  -7   6   33.78    1.58
   5   7   6   37.96    1.53
   5  -7  -6   35.71    1.60
   5  -7  -6   37.80    1.54
  -5   7  -6   37.07    1.69
  -5  -7   6   37.54    1.59
   5  -7  -6   36.87    1.54
   5  -7  -6   37.32    1.53
  -5   7  -6   36.69    1.58
   7  -7   6   69.41    2.90
  -7   7   6   72.64    2.90
   7  -7   6   71.29    2.87
  -7  -7  -6   75.25    2.94
   7  -7   6   75.49    2.89
   7  -7  -6   70.64    2.90
   7   7   6   77.03    2.80
  -7   7  -6   65.42    2.85
  -7  -7   6   68.95    2.87
   7  -7  -6   75.86    2.84
  -7   7  -6   72.73    3.02
   7  -7  -6   75.52    2.87
   7  -7  -6   73.82    2.80
   9  -7   6   82.24    3.22
  -9  -7  -6   83.08    3.24
   9  -7   6   79.96    3.16
   9  -7   6   73.02    3.18
  -9   7   6   78.42    3.20
  -9   7  -6   81.38    3.34
   9  -7  -6   83.38    3.14
   9  -7  -6   82.84    3.19
  -9  -7   6   78.45    3.16
   9  -7  -6   81.38    3.20
  -9   7  -6   80.13    3.16
  11  -7   6    6.37    0.49
  11  -7   6    6.79    0.57
 -11   7   6    6.72    0.58
 -11  -7  -6    6.84    0.58
  11  -7   6    6.74    0.55
  11  -7  -6    6.91    0.56
  11  -7  -6    7.03    0.49
 -11   7  -6    6.69    0.63
 -11   7  -6    6.56    0.51
 -11  -7   6    6.77    0.51
  11  -7  -6    6.64    0.52
  13  -7   6   20.02    1.14
  13  -7   6   22.36    1.22
 -13  -7  -6   21.10    1.18
 -13   7   6   23.42    1.20
 -13   7  -6   22.44    1.11
 -13  -7   6   20.95    1.10
 -13   7  -6   20.83    1.26
  13  -7  -6   22.80    1.14
  13  -7  -6   22.42    1.17
  13  -7  -6   22.32    1.08
  15  -7   6   12.01    0.83
 -15   7   6   13.62    0.77
 -15   7   6   12.18    0.85
  15  -7   6   12.35    0.88
 -15  -7  -6   12.63    0.87
 -15   7  -6   12.08    0.93
 -15  -7   6   10.63    0.74
  15  -7  -6   11.73    0.83
  15  -7  -6   12.35    0.79
 -15   7  -6   13.00    0.78
  15  -7  -6   13.04    0.76
 -17   7   6   88.41    3.63
  17  -7   6   90.40    3.73
  17  -7   6   84.80    3.63
 -17  -7  -6   87.03    3.67
  17  -7  -6   91.72    3.59
  17  -7  -6   91.25    3.55
 -17  -7   6   86.88    3.55
 -17   7  -6   87.06    3.52
  17  -7  -6   88.33    3.69
  19  -7   6    0.50    0.30
  19  -7   6    0.19    0.27
 -19  -7  -6    0.31    0.33
 -19   7   6    0.25    0.31
  19  -7  -6    0.13    0.23
  19  -7  -6    0.19    0.29
  19  -7  -6    0.54    0.24
 -19   7  -6    0.11    0.27
 -19  -7   6    0.27    0.25
 -21   7   6   28.13    1.49
 -21  -7  -6   26.79    1.54
  21  -7   6   23.64    1.45
  21  -7   6   26.89    1.55
  21  -7  -6   27.45    1.57
  21  -7  -6   28.15    1.42
  21  -7  -6   29.25    1.45
 -21   7  -6   26.60    1.39
 -21  -7   6   28.34    1.43
  23  -7   6    8.56    0.83
 -23  -7  -6    7.10    0.85
 -23   7   6    6.91    0.80
  23  -7   6    7.34    0.85
 -23   7  -6    7.22    0.74
  23  -7  -6    8.09    0.71
  23  -7  -6    8.51    0.86
 -23  -7   6    7.41    0.76
  23  -7  -6    7.90    0.71
  25  -7   6   36.50    1.97
 -25   7   6   33.91    1.86
  25  -7   6   37.05    1.93
 -25  -7  -6   37.58    1.98
  25  -7  -6   39.99    2.05
 -25   7  -6   34.10    1.79
 -25  -7   6   39.52    1.88
  25  -7  -6   35.62    1.83
  25  -7  -6   37.35    1.81
  27   7  -6    2.36    0.51
 -27   7   6    2.09    0.58
  27  -7   6    2.48    0.58
 -27  -7   6    1.31    0.51
 -27   7  -6    1.72    0.47
  27   7   6    1.04    0.45
  27  -7  -6    2.00    0.50
 -29   7   6   15.21    1.14
  29  -7   6   16.43    1.20
  29   7   6   16.39    1.11
 -29  -7   6   13.85    1.16
  29  -7  -6   16.14    1.17
  31  -7   6    0.94    0.52
 -31   7   6    0.86    0.49
  31  -7  -6    0.16    0.48
 -33   7   6   25.25    1.52
  33  -7   6   28.45    1.59
  33  -7  -6   29.02    1.61
   0  -8  -6   11.80    0.71
   0  -8   6   11.55    0.72
   0  -8   6   12.42    0.72
   0  -8  -6   11.91    0.66
   0   8   6   13.04    0.72
  -2   8   6   47.83    1.98
   2  -8   6   47.52    2.00
  -2  -8  -6   47.34    1.99
   2  -8   6   47.29    1.99
  -2  -8  -6   47.00    1.91
   2  -8  -6   47.87    1.96
   2  -8  -6   45.33    1.91
  -2  -8   6   45.18    1.98
   2   8   6   45.81    1.93
  -4   8   6    3.43    0.43
   4  -8   6    3.69    0.30
  -4  -8  -6    3.59    0.43
   4  -8   6    4.15    0.44
   4  -8   6    4.88    0.50
   4  -8  -6    3.98    0.41
  -4   8  -6    3.91    0.44
   4   8   6    4.12    0.41
   4  -8  -6    4.74    0.34
   4  -8  -6    4.58    0.37
  -4  -8   6    4.31    0.46
  -4   8  -6    4.58    0.56
  -6   8   6    0.36    0.23
   6  -8   6    0.38    0.17
   6  -8   6    0.86    0.24
   6  -8   6    0.51    0.17
  -6  -8  -6    0.40    0.23
   6  -8  -6    0.76    0.19
  -6  -8   6    0.70    0.23
  -6   8  -6    0.69    0.23
   6  -8  -6    0.22    0.16
   6  -8  -6    0.58    0.19
  -6   8  -6    0.74    0.28
   6   8   6    0.40    0.17
   8  -8   6   84.69    3.40
   8  -8   6   77.62    3.42
  -8  -8  -6   84.96    3.46
  -8   8   6   89.16    3.46
   8  -8   6   90.12    3.39
   8  -8  -6   86.57    3.45
  -8   8  -6   83.77    3.40
  -8  -8   6   86.80    3.42
   8  -8  -6   89.74    3.38
   8  -8  -6   86.91    3.35
  -8   8  -6   84.85    3.59
  10  -8   6    0.28    0.19
 -10  -8  -6    0.61    0.27
  10  -8   6    0.49    0.24
  10  -8   6    0.33    0.22
 -10   8   6    0.44    0.28
  10  -8  -6    0.01    0.17
  10  -8  -6    1.15    0.29
 -10  -8   6    0.53    0.23
 -10   8  -6    0.41    0.29
 -10   8  -6    0.61    0.25
  10  -8  -6    0.34    0.17
  12  -8   6    6.83    0.54
 -12   8   6    6.21    0.66
  12  -8   6    6.71    0.59
 -12  -8  -6    7.91    0.65
  12  -8   6    5.42    0.55
 -12  -8   6    5.51    0.50
 -12   8  -6    5.57    0.72
  12  -8  -6    7.34    0.52
  12  -8  -6    5.68    0.54
 -12   8  -6    5.98    0.59
  12  -8  -6    5.82    0.55
 -14   8   6    0.96    0.37
  14  -8   6    0.50    0.23
 -14  -8  -6    0.87    0.35
  14  -8   6    0.56    0.28
  14  -8   6    2.18    0.35
  14  -8  -6    1.54    0.35
 -14   8  -6    0.85    0.36
 -14   8  -6    1.21    0.32
  14  -8  -6    1.10    0.27
  14  -8  -6    0.82    0.29
 -14  -8   6    0.43    0.25
 -16  -8  -6   14.98    1.07
  16  -8   6   19.20    1.12
 -16   8   6   17.14    0.99
 -16   8   6   17.33    1.10
  16  -8   6   17.83    1.01
  16  -8   6   16.14    1.09
  16  -8  -6   18.19    1.06
  16  -8  -6   19.59    1.02
 -16   8  -6   17.20    1.02
  16  -8  -6   17.97    1.11
 -16  -8   6   16.40    1.00
 -18  -8  -6   31.34    1.67
  18  -8   6   26.85    1.58
 -18   8   6   28.81    1.61
  18  -8   6   31.82    1.68
  18  -8   6   31.71    1.51
  18  -8  -6   33.24    1.54
  18  -8  -6   31.51    1.58
 -18   8  -6   30.41    1.53
  18  -8  -6   32.19    1.66
 -18  -8   6   29.75    1.53
  20  -8   6    7.43    0.64
 -20  -8  -6    6.73    0.85
 -20   8   6    6.71    0.81
  20  -8   6    8.59    0.83
  20  -8   6    7.17    0.83
 -20   8  -6    6.13    0.71
  20  -8  -6    7.33    0.68
 -20  -8   6    5.48    0.65
  20  -8  -6    7.61    0.76
  20  -8  -6    7.68    0.65
 -22   8   6    7.60    0.86
 -22  -8  -6    7.38    0.93
  22  -8   6    6.90    0.70
  22  -8   6    6.06    0.81
  22  -8   6    7.61    0.89
  22  -8  -6    6.70    0.74
  22  -8  -6    6.81    0.85
 -22   8  -6    6.39    0.73
  22  -8  -6    7.91    0.79
 -22  -8   6    7.21    0.78
 -24  -8  -6   11.08    1.12
  24  -8   6   10.82    1.03
 -24   8   6   11.13    1.09
  24  -8  -6   13.56    0.96
  24  -8  -6   11.87    0.93
 -24   8  -6   12.46    0.95
 -24  -8   6   11.80    0.95
  26  -8   6    8.98    1.03
 -26  -8  -6    7.18    0.99
 -26   8   6    5.93    0.83
  26  -8  -6    9.51    0.95
  26  -8  -6   12.07    1.47
 -26  -8   6    6.45    0.88
 -26   8  -6    7.82    0.83
 -28   8   6    2.31    0.60
  28  -8   6    1.97    0.68
 -28  -8   6    2.06    0.68
  28  -8  -6    2.67    0.61
 -28   8  -6    2.58    0.57
  28   8   6    3.37    0.65
  30  -8   6    3.35    0.68
 -30   8   6    1.96    0.62
 -30  -8   6    1.87    0.69
  30  -8  -6    3.47    0.71
  32  -8   6   14.34    1.16
 -32   8   6   15.60    1.15
  32  -8  -6   15.95    1.15
  -1  -9  -6   11.47    0.69
   1  -9   6   12.42    0.77
  -1   9   6   11.96    0.75
   1  -9   6   11.60    0.74
  -1  -9  -6   11.24    0.74
   1  -9  -6   11.99    0.75
   1  -9  -6   12.44    0.70
   1   9   6   12.50    0.76
  -1  -9   6   12.09    0.77
   3  -9   6    1.68    0.33
  -3   9   6    1.24    0.31
  -3  -9  -6    1.42    0.32
   3  -9   6    1.30    0.29
  -3  -9   6    1.29    0.30
  -3   9  -6    1.50    0.32
   3  -9  -6    1.68    0.27
   3   9   6    1.30    0.30
   3  -9  -6    1.63    0.30
   5  -9   6    6.55    0.55
  -5   9   6    5.42    0.59
  -5  -9  -6    7.52    0.62
   5  -9   6    6.01    0.55
   5  -9  -6    7.20    0.51
  -5   9  -6    6.32    0.55
  -5  -9   6    5.68    0.59
   5   9   6    7.31    0.54
   5  -9  -6    6.94    0.51
   7  -9   6   10.77    0.77
  -7   9   6   12.69    0.81
  -7  -9  -6   11.57    0.79
   7  -9   6   11.41    0.75
  -7   9  -6   10.90    0.75
   7  -9  -6   11.65    0.67
  -7  -9   6   11.46    0.76
  -7   9  -6    9.56    0.87
   7  -9  -6   10.21    0.66
   9  -9   6   11.71    0.75
   9  -9   6    9.71    0.66
  -9   9   6   11.46    0.80
  -9  -9  -6   11.24    0.79
   9  -9   6    8.88    0.73
  -9   9  -6    9.57    0.71
   9  -9  -6   10.47    0.66
  -9  -9   6    9.16    0.70
   9  -9  -6    9.53    0.64
  -9   9  -6    9.83    0.86
 -11  -9  -6    0.81    0.31
  11  -9   6    0.69    0.29
  11  -9   6    0.77    0.27
 -11   9   6    0.67    0.31
  11  -9   6    0.63    0.25
 -11   9  -6    0.51    0.28
  11  -9  -6    0.81    0.31
  11  -9  -6    1.46    0.30
  11  -9  -6    0.32    0.22
 -11   9  -6    0.95    0.38
 -11  -9   6    0.63    0.26
  13  -9   6    1.56    0.39
  13  -9   6    2.36    0.39
 -13   9   6    2.63    0.50
  13  -9   6    1.82    0.40
 -13  -9  -6    1.41    0.40
 -13  -9   6    2.15    0.40
 -13   9  -6    2.00    0.41
  13  -9  -6    2.06    0.37
  13  -9  -6    2.90    0.40
  13  -9  -6    2.32    0.44
  15  -9   6    2.05    0.38
 -15   9   6    1.98    0.52
  15  -9   6    1.70    0.42
  15  -9   6    1.41    0.44
 -15   9   6    2.08    0.42
 -15  -9  -6    2.28    0.51
 -15   9  -6    2.37    0.45
  15  -9  -6    2.13    0.44
 -15  -9   6    1.34    0.36
  15  -9  -6    1.50    0.37
  15  -9  -6    1.43    0.32
  17  -9   6   13.11    0.87
 -17   9   6   15.11    1.09
 -17  -9  -6   14.48    1.10
  17  -9   6   12.01    1.01
  17  -9   6   12.29    0.94
  17  -9  -6   13.27    0.87
  17  -9  -6   12.50    0.95
 -17  -9   6   12.65    0.92
 -17   9  -6   13.43    0.95
  17  -9  -6   12.00    0.90
 -19   9   6    0.58    0.48
  19  -9   6    1.22    0.36
  19  -9   6    0.51    0.35
  19  -9   6    0.46    0.45
 -19  -9  -6    1.22    0.54
  19  -9  -6    1.05    0.42
  19  -9  -6    0.69    0.31
 -19  -9   6    0.59    0.38
  19  -9  -6    1.04    0.37
 -19   9  -6    0.16    0.39
 -21  -9  -6    2.58    0.71
 -21   9   6    4.19    0.76
  21  -9   6    3.79    0.75
 -21  -9   6    3.48    0.63
  21  -9  -6    4.70    0.64
  21  -9  -6    4.10    0.65
 -21   9  -6    3.97    0.66
 -23   9   6    3.07    0.70
 -23  -9  -6    4.36    0.82
  23  -9   6    5.54    0.87
 -23   9  -6    4.65    0.72
 -23  -9   6    3.93    0.69
  23  -9  -6    3.24    0.60
  23  -9  -6    5.38    0.71
 -25   9   6    3.59    0.78
 -25  -9  -6    3.81    0.87
  25  -9   6    4.90    0.85
  25  -9  -6    6.59    0.80
 -25   9  -6    4.59    0.78
 -25  -9   6    5.10    0.76
  25  -9  -6    5.29    0.71
 -27  -9  -6   -1.41    0.66
  27  -9   6    0.15    0.58
 -27   9   6   -0.83    0.48
  27   9   6    0.17    0.44
 -27  -9   6   -0.69    0.52
 -27   9  -6    0.33    0.51
 -29   9   6    3.69    0.77
  29  -9   6    2.79    0.72
 -29   9  -6    2.84    0.62
 -29  -9   6    1.83    0.69
   0  10   6   28.19    1.35
   0  10  -6   24.85    1.32
   0 -10   6   25.35    1.34
   0 -10  -6   25.71    1.33
  -2  10   6   15.65    0.95
   2 -10   6   15.73    0.96
  -2 -10  -6   16.43    0.96
  -2  10  -6   13.45    0.91
   2 -10  -6   14.69    0.84
  -2 -10   6   15.78    0.97
   2 -10  -6   16.74    0.95
   2  10   6   16.73    0.96
   4 -10   6  162.81    6.29
   4 -10   6  157.02    6.30
  -4 -10  -6  167.94    6.31
  -4  10   6  166.98    6.29
   4  10   6  170.05    6.23
  -4  10  -6  158.75    6.26
   4 -10  -6  170.05    6.25
  -4 -10   6  158.02    6.29
   6 -10   6   31.61    1.57
  -6 -10  -6   32.94    1.61
  -6  10   6   33.25    1.61
   6 -10   6   32.50    1.61
  -6  10  -6   29.85    1.55
   6 -10  -6   30.70    1.45
  -6 -10   6   32.46    1.59
  -8 -10  -6   17.62    1.08
  -8  10   6   16.85    1.07
   8 -10   6   16.27    1.03
   8 -10   6   17.56    1.07
   8 -10  -6   16.91    0.93
  -8  10  -6   17.55    1.05
  -8 -10   6   17.11    1.04
  10 -10   6    1.75    0.38
 -10  10   6    2.06    0.50
 -10 -10  -6    1.90    0.45
  10 -10   6    1.83    0.42
  10 -10  -6    1.24    0.28
 -10  10  -6    0.94    0.38
 -10 -10   6    1.77    0.39
  12 -10   6  134.68    4.97
 -12  10   6  130.00    5.04
  12 -10   6  118.94    5.02
 -12 -10  -6  130.79    5.06
  12 -10  -6  119.56    5.10
 -12 -10   6  120.46    4.95
 -12  10  -6  118.76    4.92
 -14 -10  -6   47.80    2.26
 -14  10   6   44.83    2.11
  14 -10   6   44.80    2.10
  14 -10   6   44.05    2.22
 -14  10   6   47.23    2.25
 -14  10  -6   44.79    2.16
 -14 -10   6   44.45    2.14
  14 -10  -6   44.29    2.04
 -16  10   6   10.68    1.05
 -16 -10  -6   10.50    1.06
  16 -10   6   10.24    0.82
  16 -10   6   11.22    1.01
  16 -10  -6   10.23    0.81
 -16 -10   6    9.77    0.89
 -16  10  -6   11.93    1.00
  18 -10   6    0.40    0.50
  18 -10   6    0.48    0.36
 -18  10   6   -0.06    0.53
 -18 -10  -6    1.14    0.58
 -18 -10   6    0.01    0.40
  18 -10  -6    0.40    0.42
 -18  10  -6    0.11    0.45
 -20  10   6   73.66    3.42
  20 -10   6   74.13    3.47
 -20 -10  -6   80.66    3.52
 -20 -10   6   70.86    3.32
 -20  10  -6   79.10    3.35
  20 -10  -6   80.14    3.41
 -22  10   6   47.04    2.33
  22 -10   6   42.62    2.33
 -22 -10  -6   44.83    2.35
  22 -10  -6   42.97    2.22
 -22  10  -6   43.30    2.20
 -22 -10   6   45.05    2.22
 -24 -10  -6    3.08    0.81
  24 -10   6    3.31    0.79
 -24  10   6    4.42    0.88
 -24 -10   6    4.85    0.82
  24 -10  -6    6.30    0.79
 -24  10  -6    4.57    0.81
 -26 -10  -6    1.15    0.76
 -26  10   6    0.61    0.64
  26 -10   6    2.61    0.74
 -26 -10   6    0.67    0.60
 -26  10  -6    1.38    0.64
   1 -11   6   17.18    1.11
  -1  11   6   17.82    1.11
   1  11  -6   17.51    1.10
  -1 -11  -6   17.79    1.09
   1 -11  -6   17.35    1.07
   1  11   6   16.98    1.06
  -1  11  -6   17.64    1.10
  -1 -11   6   16.53    1.10
   3 -11   6    8.96    0.80
  -3  11   6    9.74    0.84
  -3 -11  -6    8.95    0.80
   3  11  -6    9.54    0.80
  -3  11  -6    9.48    0.81
  -3 -11   6    9.07    0.88
   3  11   6   11.02    0.77
   3 -11  -6    8.54    0.72
  -5  11   6    1.75    0.47
   5 -11   6    2.13    0.48
   5  11  -6    2.95    0.51
  -5 -11  -6    2.57    0.50
  -5 -11   6    2.91    0.55
  -5  11  -6    2.94    0.54
   7 -11   6    0.93    0.37
   7 -11   6    0.49    0.37
  -7  11   6   -0.06    0.37
  -7 -11  -6    1.45    0.46
  -7  11  -6    0.15    0.36
  -7 -11   6    0.22    0.38
  -9 -11  -6   18.42    1.19
   9 -11   6   16.24    1.16
  -9  11   6   17.40    1.18
   9 -11   6   16.20    1.08
  -9  11  -6   15.97    1.13
  -9 -11   6   17.18    1.16
 -11 -11  -6    0.29    0.42
 -11  11   6    0.47    0.48
  11 -11   6    0.38    0.44
  11 -11   6    0.50    0.35
 -11 -11   6    0.14    0.41
 -11  11  -6    0.36    0.43
 -13  11   6   10.26    0.89
 -13 -11  -6   10.63    1.06
  13 -11   6   11.38    0.89
 -13  11   6    9.91    1.05
  13 -11   6   10.17    1.05
 -13 -11   6   10.60    1.03
 -13  11  -6   10.56    1.03
  15 -11   6   17.34    1.15
 -15 -11  -6   18.93    1.36
 -15  11   6   19.12    1.36
  15 -11   6   18.95    1.36
 -15 -11   6   16.09    1.22
 -15  11  -6   17.61    1.25
  17 -11   6    3.36    0.68
  17 -11   6    2.74    0.73
 -17 -11  -6    2.47    0.76
 -17  11   6    2.91    0.76
 -17  11  -6    3.53    0.75
  17  11   6    3.15    0.61
 -17 -11   6    1.97    0.63
  19 -11   6    1.14    0.69
 -19 -11  -6    0.64    0.68
 -19  11   6    0.81    0.69
 -19  11  -6   -0.05    0.61
 -19 -11   6    0.10    0.52
 -21  11   6   -0.02    0.62
 -21 -11  -6    0.89    0.72
  21 -11   6    1.15    0.76
 -21 -11   6    0.86    0.58
 -21  11  -6    0.80    0.67
  23 -11   6    0.03    0.70
 -23 -11  -6    0.22    0.74
 -23  11   6    0.09    0.68
 -23  11  -6   -0.11    0.57
 -23 -11   6    0.30    0.64
   0  12   6    0.39    0.40
   0 -12  -6   -0.55    0.28
   0 -12   6   -0.46    0.36
   0  12  -6   -0.38    0.45
   2 -12   6   -0.07    0.38
   2  12  -6    0.09    0.40
  -2  12   6   -0.02    0.45
  -2 -12  -6    0.26    0.40
  -2 -12   6    0.22    0.44
  -2  12  -6    0.12    0.44
   2  12   6    0.38    0.42
   4  12  -6    4.56    0.68
  -4 -12  -6    4.51    0.70
  -4  12   6    6.31    0.80
   4 -12   6    6.39    0.78
  -4  12  -6    6.99    0.83
  -4 -12   6    5.34    0.78
   6 -12   6    1.30    0.49
  -6 -12  -6    1.64    0.54
   6  12  -6    1.44    0.51
  -6  12   6    1.39    0.59
  -6  12  -6    1.80    0.61
  -6 -12   6    1.24    0.54
   8  12  -6    0.62    0.40
  -8 -12  -6    0.75    0.48
  -8  12   6    0.68    0.51
   8 -12   6    0.43    0.46
  -8 -12   6    0.32    0.49
  -8  12  -6    0.66    0.56
 -10  12   6    0.06    0.48
  10 -12   6    1.33    0.52
  10 -12   6    1.25    0.57
  10  12  -6    1.55    0.48
 -10 -12  -6    1.01    0.53
 -10  12   6    1.09    0.57
 -10 -12   6    1.21    0.61
 -10  12  -6    1.74    0.59
 -12 -12  -6    5.58    0.85
  12 -12   6    3.13    0.63
  12 -12   6    4.50    0.87
 -12  12   6    4.24    0.79
  12  12  -6    4.48    0.64
 -12  12   6    4.42    0.72
 -12 -12   6    4.08    0.77
 -12  12  -6    5.45    0.83
 -14  12   6    0.15    0.41
  14 -12   6    0.89    0.63
  14  12  -6    1.33    0.41
 -14 -12  -6    0.75    0.66
  14 -12   6    1.78    0.54
 -14  12   6    1.59    0.72
  14  12   6    1.06    0.51
 -14 -12   6    0.06    0.54
 -14  12  -6   -0.07    0.60
 -16 -12  -6    0.07    0.60
 -16  12   6    0.29    0.66
  16 -12   6   -0.35    0.59
 -16 -12   6    0.56    0.60
  16  12   6    1.70    0.54
 -16  12  -6    0.03    0.59
 -18 -12  -6    0.23    0.68
 -18  12   6    0.75    0.68
  18 -12   6    0.66    0.74
 -18  12  -6   -0.20    0.59
 -18 -12   6   -0.07    0.61
 -20 -12  -6    5.39    0.95
  20 -12   6    6.09    1.04
 -20  12   6    5.62    0.96
 -20 -12   6    3.65    0.77
 -20  12  -6    5.68    0.94
   1  13  -6   45.82    2.22
   1 -13   6   50.09    2.29
  -1 -13  -6   43.55    2.21
  -1  13   6   44.22    2.21
  -1  13  -6   42.97    2.20
  -1 -13   6   41.39    2.21
  -3 -13  -6    7.20    0.85
  -3  13   6    7.13    0.86
   3  13  -6    6.43    0.82
   3 -13   6    6.24    0.82
  -3  13  -6    6.75    0.91
  -3 -13   6    8.05    0.98
  -5  13   6    8.03    0.94
  -5 -13  -6    7.04    0.86
   5 -13   6    5.89    0.83
   5  13  -6    6.34    0.84
  -5 -13   6    6.46    0.91
  -5  13  -6    6.34    0.88
  -7 -13  -6   23.87    1.49
  -7  13   6   26.79    1.65
   7 -13   6   20.93    1.40
  -7  13   6   21.88    1.46
  -7 -13   6   24.65    1.61
  -7  13  -6   22.42    1.49
  -9  13   6   53.16    2.53
   9  13  -6   51.78    2.39
  -9  13   6   52.27    2.57
   9 -13   6   53.80    2.50
  -9 -13  -6   56.31    2.58
  -9 -13   6   47.79    2.54
  -9  13  -6   48.01    2.51
 -11 -13  -6    1.24    0.65
 -11  13   6    0.72    0.56
  11 -13   6    1.69    0.54
 -11  13   6    0.62    0.60
  11  13  -6    0.56    0.44
 -11 -13   6    2.25    0.77
  11  13   6    1.93    0.68
 -11  13  -6    1.92    0.73
 -13  13   6   14.52    1.21
  13  13  -6   14.02    1.56
 -13 -13  -6   17.54    1.39
 -13  13   6   17.90    1.39
 -13  13  -6   16.14    1.30
 -13 -13   6   16.40    1.37
 -15 -13  -6   20.60    1.55
 -15 -13   6   20.95    1.45
  15  13   6   19.34    1.37
 -15  13  -6   18.41    1.41
   0  14   6    3.32    0.95
   0  14  -6    1.88    0.66
   0 -14   6    2.08    0.66
   2  14  -6    0.20    0.58
  -2  14   6    0.81    0.76
   2 -14   6   -0.28    0.49
  -2 -14   6    0.77    0.59
   2  14   6    0.00    0.79
  -2  14  -6    0.10    0.56
  -4  14   6    4.96    0.83
   4 -14   6    4.23    0.80
  -4 -14  -6    4.88    0.92
   4  14  -6    5.15    0.78
  -4  14  -6    4.71    0.83
  -4 -14   6    3.55    0.78
   6  14  -6    1.77    0.59
   6 -14   6    0.55    0.55
  -6  14   6    1.90    0.70
  -6  14   6    2.04    0.77
  -6 -14  -6    1.76    0.64
  -6 -14   6    1.65    0.74
  -6  14  -6    1.69    0.73
   6  14   6    2.55    0.81
   0   0  -7    0.10    0.07
   4   0  -7    1.23    0.15
  -6   0  -7    0.06    0.07
   6   0  -7    0.21    0.09
  -8   0  -7    0.22    0.09
  -8   0   7    0.06    0.11
   8   0  -7    0.18    0.09
   8   0   7    0.09    0.09
 -10   0   7    0.01    0.12
 -10   0  -7    0.15    0.09
  10   0   7   -0.03    0.12
  10   0  -7    0.81    0.16
  10   0  -7    0.85    0.15
 -12   0  -7    0.71    0.16
  12   0  -7    0.42    0.14
  12   0  -7    0.13    0.12
 -12   0   7    0.14    0.11
  12   0   7    0.04    0.14
 -14   0   7   -0.11    0.09
 -14   0  -7    0.32    0.13
  14   0  -7    0.05    0.13
  14   0   7    0.33    0.12
  14   0  -7   -0.10    0.10
  14   0   7   -0.14    0.13
  16   0   7    0.94    0.21
 -16   0  -7    0.31    0.16
  16   0  -7    0.14    0.15
  16   0   7    0.16    0.15
  16   0  -7    0.45    0.18
 -16   0   7    0.20    0.17
 -18   0   7   -0.13    0.10
  18   0  -7   -0.03    0.16
  18   0   7    0.18    0.15
  18   0  -7   -0.05    0.16
  18   0   7    1.68    0.29
  20   0   7   -0.10    0.14
  20   0   7    0.23    0.20
  20   0  -7   -0.16    0.16
  20   0  -7    0.04    0.16
 -20   0   7   -0.12    0.11
  22   0  -7   -0.15    0.16
  22   0   7   -0.11    0.22
  22   0  -7    0.03    0.20
  22   0   7    0.28    0.20
 -22   0   7    1.13    0.28
  24   0   7    0.13    0.20
  24   0   7    0.17    0.24
  24   0  -7    1.24    0.32
 -24   0   7   -0.06    0.18
  26   0  -7    1.05    0.32
  26   0   7    0.51    0.30
 -26   0   7    0.23    0.23
  28   0   7    0.16    0.30
  28   0  -7    0.37    0.32
 -28   0   7   -0.07    0.19
  30   0   7    0.03    0.33
 -30   0   7    0.39    0.23
  30   0  -7   -0.09    0.36
  32   0  -7   -0.71    0.38
  32   0   7   -0.04    0.35
 -32   0   7    0.19    0.29
  32   0   7    0.52    0.37
  34   0  -7    0.73    0.53
  34   0   7    0.57    0.49
  34   0   7    0.14    0.40
  36   0   7    0.39    0.44
  36   0   7   -0.26    0.44
  36   0  -7   -0.01    0.56
  38   0  -7   -0.02    0.54
  38   0   7    0.06    0.53
   1   1  -7    1.35    0.14
  -1  -1  -7    1.49    0.14
   1  -1  -7    1.47    0.14
  -1   1  -7    1.40    0.16
  -3  -1  -7   10.21    0.45
   3   1  -7    9.76    0.45
   3  -1  -7   10.29    0.47
  -3   1  -7    9.19    0.46
   5   1  -7  301.11   11.06
  -5  -1  -7  308.35   11.06
  -5   1  -7  306.12   11.10
   5  -1  -7  319.56   11.10
   7   1  -7   35.02    1.38
  -7   1   7   35.13    1.45
  -7  -1  -7   35.15    1.38
   7  -1   7   35.68    1.54
  -7   1  -7   35.10    1.42
   7  -1  -7   35.28    1.42
   7  -1  -7   37.09    1.44
  -7  -1   7   35.93    1.42
   9   1  -7   49.72    1.97
  -9   1   7   54.24    2.04
  -9  -1  -7   50.41    1.96
   9   1  -7   56.05    2.04
   9  -1   7   48.78    2.04
   9  -1  -7   51.57    2.02
  -9  -1   7   50.47    2.02
   9  -1  -7   50.60    1.97
  -9   1  -7   52.62    2.03
 -11   1   7  120.92    4.40
  11  -1   7  118.87    4.38
  11  -1   7  108.39    4.39
 -11  -1  -7  120.54    4.31
  11   1  -7  115.74    4.32
  11   1  -7  116.65    4.33
  11  -1  -7  118.16    4.39
 -11  -1   7  112.78    4.38
  11  -1  -7  122.15    4.34
 -11   1  -7  116.03    4.38
  13   1  -7   48.92    1.96
  13   1  -7   49.51    1.96
  13  -1   7   48.34    2.03
  13  -1   7   51.54    2.02
 -13   1   7   49.67    2.01
 -13  -1  -7   49.79    1.93
 -13  -1   7   48.26    2.01
  13  -1  -7   50.85    1.97
 -13   1  -7   48.83    2.00
  13  -1  -7   48.67    2.02
 -15  -1  -7    0.88    0.17
  15   1  -7    0.66    0.18
  15  -1   7    0.88    0.24
  15  -1   7    0.87    0.21
  15   1  -7    0.76    0.19
 -15   1   7    0.67    0.20
  15   1   7    0.53    0.21
  15  -1  -7    0.99    0.22
 -15  -1   7    0.83    0.18
  15  -1  -7    0.81    0.22
 -15   1  -7    0.92    0.21
 -15  -1   7    0.81    0.21
  17   1  -7   19.28    1.00
  17  -1   7   22.17    1.07
 -17   1   7   21.63    1.04
  17   1  -7   20.52    1.00
  17  -1   7   19.90    1.05
  17  -1   7   21.94    1.07
 -17   1  -7   20.72    1.03
 -17   1  -7   21.45    0.93
  17  -1  -7   20.19    1.01
 -17  -1   7   21.65    0.95
  17  -1  -7   20.26    1.06
 -17  -1   7   22.35    1.06
  17   1   7   21.42    1.07
  19   1  -7    6.95    0.52
  19  -1   7    8.14    0.59
 -19   1   7    7.66    0.56
  19   1  -7    6.33    0.52
  19  -1   7    8.27    0.60
  19  -1   7    7.98    0.57
  19  -1  -7    7.82    0.60
 -19  -1   7    8.12    0.57
  19  -1  -7    8.25    0.57
 -19   1  -7    7.21    0.54
  19   1   7    6.90    0.56
 -21   1   7   73.75    3.00
  21   1  -7   72.74    2.98
  21  -1   7   73.75    3.05
  21  -1   7   72.77    3.02
  21  -1   7   74.40    3.05
  21  -1  -7   74.88    3.08
  21  -1  -7   69.86    2.99
  21   1   7   74.89    3.00
  21   1   7   76.97    3.04
 -21  -1   7   78.32    3.02
  23  -1   7   -0.08    0.18
 -23   1   7    0.02    0.19
  23  -1   7    0.39    0.28
  23   1  -7    0.06    0.21
  23  -1   7    0.40    0.23
  23  -1  -7    0.28    0.23
  23  -1  -7    0.60    0.23
  23   1   7    0.73    0.28
 -23  -1   7   -0.26    0.16
  25   1  -7   10.42    0.74
  25  -1   7    9.67    0.76
  25  -1   7   10.34    0.77
 -25   1   7   11.75    0.75
  25  -1  -7    9.79    0.77
 -25  -1   7    9.64    0.69
  25  -1  -7    8.92    0.73
  25   1   7   11.22    0.78
  27   1  -7    2.97    0.48
  27  -1   7    2.88    0.48
  27  -1   7    3.21    0.51
 -27   1   7    2.88    0.45
  27  -1  -7    3.08    0.51
  27   1   7    3.34    0.51
 -27  -1   7    2.26    0.39
 -29   1   7   33.58    1.57
  29  -1   7   32.09    1.58
  29   1  -7   31.33    1.61
  29  -1   7   32.59    1.61
 -29  -1   7   32.12    1.53
  29  -1  -7   29.45    1.61
  29   1   7   30.29    1.59
 -31   1   7    0.80    0.31
  31  -1   7    0.31    0.34
  31  -1   7    1.16    0.42
  31   1  -7    1.74    0.51
  31   1   7    0.84    0.40
  31  -1  -7    1.85    0.52
  33  -1   7    7.33    0.80
 -33   1   7    8.52    0.73
  33  -1   7    6.63    0.77
  33   1  -7    7.92    0.88
  33  -1  -7    7.38    0.87
  33   1   7   10.09    0.82
  35  -1   7    1.25    0.42
  35   1  -7    1.46    0.57
 -35   1   7    0.44    0.36
  35  -1   7    1.29    0.51
  35   1   7    0.72    0.42
  35   1   7    0.54    0.49
  35  -1  -7    0.26    0.53
  37   1  -7   11.91    1.14
  37  -1   7   12.48    1.07
  37   1   7   12.19    1.13
  37  -1  -7   12.83    1.14
   0   2  -7  121.98    4.44
   0  -2  -7  121.59    4.44
  -2  -2  -7   50.74    1.92
   2   2  -7   50.42    1.92
   2  -2  -7   52.54    1.95
  -2   2  -7   51.64    1.95
   4   2  -7   67.14    2.55
  -4  -2  -7   71.43    2.55
  -4   2  -7   68.18    2.61
   4  -2  -7   69.81    2.61
   6  -2   7    4.93    0.32
  -6  -2  -7    5.30    0.36
  -6  -2  -7    4.71    0.26
   6  -2   7    4.70    0.32
   6   2  -7    5.05    0.27
  -6   2   7    5.00    0.35
  -6   2  -7    5.41    0.33
   6  -2  -7    5.07    0.29
  -6  -2   7    4.80    0.23
   6  -2  -7    4.94    0.33
   8   2  -7   26.02    1.03
  -8   2   7   25.20    1.12
   8  -2   7   28.19    1.14
  -8  -2  -7   25.23    1.02
   8  -2   7   26.17    1.12
  -8  -2  -7   25.85    1.14
  -8   2  -7   26.47    1.13
   8  -2  -7   25.02    1.11
   8  -2  -7   25.82    1.06
  10  -2   7    4.18    0.33
  10   2  -7    3.58    0.24
 -10  -2  -7    3.65    0.23
 -10   2   7    3.76    0.31
 -10  -2  -7    3.49    0.36
  10  -2   7    3.78    0.32
  10  -2  -7    3.03    0.30
 -10  -2   7    3.38    0.29
  10  -2  -7    3.68    0.27
 -10   2  -7    3.64    0.32
 -12   2   7   39.35    1.67
  12   2  -7   39.06    1.58
  12  -2   7   41.61    1.70
 -12  -2  -7   41.51    1.54
 -12  -2  -7   38.72    1.69
  12  -2   7   39.37    1.69
 -12  -2   7   39.76    1.56
  12  -2  -7   39.91    1.69
 -12   2  -7   41.38    1.70
 -12  -2   7   40.03    1.66
 -12   2  -7   40.40    1.55
  12  -2  -7   39.37    1.62
 -14  -2  -7   10.45    0.65
  14  -2   7    9.53    0.59
  14  -2   7    8.68    0.59
  14  -2   7    8.20    0.59
 -14   2   7    9.52    0.58
  14   2  -7    9.30    0.50
  14  -2  -7    8.52    0.53
 -14   2  -7    8.89    0.47
  14  -2  -7    8.83    0.59
 -14  -2   7    8.22    0.55
 -14   2  -7    9.84    0.60
  14  -2  -7    8.97    0.45
 -14  -2   7    8.12    0.46
 -16   2   7    7.88    0.54
  16  -2   7    6.88    0.56
  16   2  -7    7.73    0.48
  16  -2   7    8.81    0.58
  16  -2   7    7.22    0.56
 -16  -2   7    6.94    0.52
 -16   2  -7    8.63    0.47
 -16   2  -7    6.49    0.53
  16  -2  -7    6.77    0.55
 -16  -2   7    7.19    0.45
  16  -2  -7    8.79    0.44
  16  -2  -7    8.09    0.53
 -18   2   7   11.32    0.69
  18  -2   7   11.01    0.72
  18  -2   7   11.17    0.73
  18   2  -7   11.54    0.67
  18  -2   7   12.40    0.76
  18   2   7   13.00    0.77
  18  -2  -7   10.62    0.74
 -18  -2   7   10.92    0.63
  18  -2  -7   11.78    0.71
 -18  -2   7   13.00    0.74
 -18   2  -7   11.69    0.62
 -18   2  -7   10.88    0.73
  20  -2   7   15.89    0.93
  20  -2   7   15.52    0.93
  20  -2   7   15.80    0.93
  20   2  -7   15.12    0.86
 -20   2   7   14.73    0.86
 -20   2  -7   15.18    0.78
  20  -2  -7   14.74    0.89
 -20  -2   7   17.16    0.84
 -20  -2   7   18.66    0.93
  20   2   7   17.00    0.95
  20  -2  -7   15.60    0.95
  22   2  -7   12.46    0.77
  22  -2   7   12.34    0.84
  22  -2   7   13.22    0.85
  22  -2   7   12.77    0.81
 -22   2   7   12.73    0.79
  22  -2  -7   11.61    0.80
  22  -2  -7   12.87    0.87
  22   2   7   12.19    0.81
 -22  -2   7   12.88    0.79
  24  -2   7    1.01    0.32
  24  -2   7    1.22    0.33
  24   2  -7    1.64    0.33
 -24   2   7    1.07    0.27
  24  -2   7    1.48    0.37
  24  -2  -7    1.31    0.37
  24   2   7    0.90    0.30
  24  -2  -7    2.07    0.41
  26  -2   7    0.40    0.30
  26  -2   7    0.32    0.24
  26  -2   7    0.55    0.29
  26  -2   7    0.50    0.29
 -26   2   7    0.59    0.27
  26   2  -7    0.61    0.30
  26  -2  -7    0.29    0.29
  26  -2  -7    0.01    0.26
  26   2   7    2.42    0.44
  28  -2   7   10.40    0.82
  28  -2   7   10.86    0.89
  28  -2   7   11.45    0.79
 -28   2   7   11.97    0.81
  28   2  -7   12.73    0.85
  28   2   7   11.46    0.85
  28  -2  -7    9.78    0.83
  28  -2  -7   10.49    0.89
  30  -2   7    2.77    0.52
 -30   2   7    2.21    0.43
  30   2  -7    1.87    0.47
  30  -2   7    2.56    0.51
  30  -2   7    2.32    0.48
  30   2   7    2.14    0.50
  30  -2  -7    1.59    0.49
  32  -2   7    1.26    0.42
 -32   2   7    1.18    0.40
  32   2  -7    0.81    0.48
  32  -2   7    0.87    0.40
  32  -2  -7    0.77    0.52
  32   2   7    0.60    0.46
 -34   2   7    0.73    0.39
  34  -2   7    0.20    0.36
  34   2  -7   -0.01    0.45
  34  -2   7    0.32    0.42
  34   2   7   -0.10    0.36
  34  -2  -7    0.21    0.51
 -36   2   7    3.96    0.59
  36  -2   7    4.05    0.67
  36  -2   7    4.01    0.61
  36   2  -7    2.74    0.67
  36  -2  -7    3.41    0.70
  36   2   7    1.98    0.62
  38   2  -7    4.50    0.75
  38  -2   7    4.08    0.74
  38  -2  -7    2.42    0.65
  38   2   7    4.13    0.74
   1  -3   7    0.73    0.14
  -1  -3  -7    1.12    0.14
   1   3  -7    0.86    0.13
   1  -3   7    0.78    0.16
  -1  -3  -7    0.90    0.13
   1  -3  -7    0.68    0.13
  -1   3  -7    0.91    0.14
  -1  -3   7    0.48    0.14
   1  -3  -7    0.53    0.10
  -1  -3   7    0.56    0.11
   3  -3   7   45.04    1.80
  -3  -3  -7   44.90    1.75
  -3  -3  -7   45.26    1.72
   3  -3   7   47.38    1.81
   3   3  -7   42.70    1.73
  -3  -3   7   46.51    1.74
   3  -3  -7   43.56    1.77
  -3  -3   7   47.62    1.71
  -3   3  -7   47.89    1.80
  -3  -3   7   45.63    1.80
   3  -3  -7   46.15    1.75
   5  -3   7   93.58    3.55
   5  -3   7   96.06    3.57
   5   3  -7   94.53    3.50
  -5  -3  -7   98.51    3.54
  -5  -3  -7   95.50    3.48
   5  -3   7   98.71    3.62
  -5  -3  -7   93.95    3.58
  -5   3   7   92.97    3.57
  -5   3   7   95.74    3.59
   5  -3  -7   98.54    3.54
  -5  -3   7  103.04    3.42
  -5  -3   7   96.69    3.59
  -5  -3   7   98.23    3.52
   5  -3  -7   93.27    3.58
  -5   3  -7   96.77    3.60
  -5  -3   7   86.41    3.41
  -7  -3  -7    5.48    0.26
   7   3  -7    5.18    0.28
   7  -3   7    5.08    0.33
   7  -3   7    5.27    0.40
  -7  -3  -7    5.47    0.38
  -7   3   7    6.04    0.37
   7  -3   7    5.04    0.35
   7  -3   7    5.16    0.38
  -7   3   7    5.34    0.37
  -7  -3   7    5.40    0.35
   7  -3  -7    5.16    0.32
  -7   3  -7    5.61    0.39
  -7  -3   7    5.59    0.30
   7  -3  -7    5.22    0.37
   9   3  -7    4.78    0.27
  -9   3   7    5.09    0.38
   9  -3   7    4.39    0.39
  -9  -3  -7    4.98    0.21
   9  -3   7    4.42    0.34
   9  -3   7    4.76    0.38
  -9  -3  -7    4.83    0.39
  -9   3   7    5.30    0.34
   9  -3  -7    4.50    0.29
  -9  -3   7    4.59    0.29
  -9  -3   7    4.86    0.32
   9  -3  -7    4.32    0.36
  -9   3  -7    4.65    0.36
  -9   3  -7    5.05    0.29
   9   3   7    4.73    0.34
   9  -3  -7    4.64    0.31
  11  -3   7   35.54    1.48
 -11  -3  -7   32.39    1.48
 -11   3   7   32.96    1.45
 -11   3   7   35.21    1.39
  11  -3   7   35.17    1.51
  11   3  -7   33.61    1.33
  11  -3   7   34.11    1.52
 -11  -3   7   34.97    1.37
 -11   3  -7   34.07    1.50
  11  -3  -7   34.83    1.36
  11  -3  -7   32.18    1.47
  11  -3  -7   33.16    1.40
 -11   3  -7   35.27    1.36
  11   3   7   33.50    1.39
  13  -3   7   42.28    1.95
  13  -3   7   51.02    2.04
 -13  -3  -7   46.29    1.98
  13  -3   7   46.79    2.02
 -13   3   7   48.39    1.86
 -13   3   7   43.43    1.95
  13  -3  -7   49.70    1.92
  13   3   7   48.97    1.87
  13  -3  -7   48.42    2.01
  13  -3  -7   46.89    1.85
 -13  -3   7   48.60    1.87
 -13   3  -7   47.72    2.02
 -13   3  -7   47.47    1.85
  15  -3   7    4.57    0.43
 -15   3   7    3.82    0.43
 -15  -3  -7    4.55    0.49
  15  -3   7    3.62    0.44
  15  -3   7    4.50    0.45
  15  -3  -7    3.68    0.45
 -15   3  -7    3.94    0.33
  15  -3  -7    4.81    0.32
 -15   3  -7    4.66    0.45
  15  -3  -7    3.98    0.37
 -15  -3   7    4.73    0.34
  17  -3   7   11.83    0.77
  17  -3   7   11.09    0.75
 -17  -3  -7   11.29    0.78
 -17   3   7   12.12    0.74
  17  -3   7   12.08    0.78
  17  -3   7   13.35    0.69
 -17  -3   7   12.68    0.66
  17  -3  -7   12.28    0.63
 -17   3  -7   12.98    0.80
  17  -3  -7   11.55    0.69
  17  -3  -7   11.95    0.79
 -17   3  -7   11.77    0.65
 -19  -3  -7   10.86    0.77
  19  -3   7    7.42    0.61
 -19   3   7    7.85    0.60
  19  -3   7    8.28    0.56
  19  -3   7    7.91    0.65
  19  -3   7    9.22    0.69
 -19  -3   7    9.12    0.57
 -19   3  -7    9.00    0.56
  19  -3  -7    9.27    0.53
 -19   3  -7    9.02    0.68
  19  -3  -7    8.11    0.64
  19  -3  -7    8.20    0.61
 -21   3   7   34.16    1.63
  21   3  -7   32.72    1.58
  21  -3   7   36.29    1.70
  21  -3   7   33.61    1.70
  21  -3   7   40.22    1.78
  21  -3   7   36.91    1.60
  21  -3  -7   33.85    1.65
 -21   3  -7   36.02    1.56
  21  -3  -7   38.95    1.79
  21   3   7   36.03    1.71
 -21  -3   7   36.04    1.59
  23  -3   7    0.23    0.28
  23  -3   7    0.81    0.26
 -23   3   7    0.16    0.23
  23  -3   7    0.59    0.28
  23  -3   7    0.56    0.26
  23   3  -7    0.25    0.22
 -23  -3   7    0.66    0.29
  23  -3  -7    0.76    0.28
  23   3   7    0.36    0.25
  23  -3  -7    0.17    0.28
 -23   3  -7    0.77    0.23
  25  -3   7    1.25    0.35
  25  -3   7    1.36    0.34
  25   3  -7    2.04    0.38
 -25   3   7    0.11    0.25
  25  -3   7    1.55    0.39
  25  -3   7    0.92    0.34
  25  -3  -7    1.16    0.37
  25   3   7    0.84    0.31
  25  -3  -7    0.66    0.32
  27  -3   7    0.87    0.35
  27  -3   7    0.91    0.33
  27   3  -7    1.40    0.37
 -27   3   7    0.51    0.28
  27  -3   7    0.89    0.35
  27  -3  -7    0.89    0.36
  27   3   7    1.56    0.39
  27  -3  -7    1.20    0.38
  29  -3   7   19.61    1.19
  29  -3   7   21.08    1.15
 -29   3   7   21.03    1.18
  29  -3   7   18.07    1.22
  29   3  -7   19.07    1.16
  29  -3  -7   22.98    1.36
  29  -3  -7   17.63    1.20
  29   3   7   18.54    1.16
  31  -3   7    3.06    0.63
  31  -3   7    1.74    0.51
  31  -3   7    2.60    0.54
 -31   3   7    2.35    0.48
  31   3  -7    2.65    0.54
  31  -3  -7    3.46    0.63
  31   3   7    2.41    0.54
  31  -3  -7    5.12    0.75
 -33   3   7    4.35    0.64
  33  -3   7    3.14    0.59
  33   3  -7    3.58    0.66
  33  -3   7    3.39    0.60
  33   3   7    3.11    0.56
  33  -3  -7    2.81    0.64
  35  -3   7   -0.07    0.44
  35   3  -7    0.33    0.48
 -35   3   7    0.31    0.43
  35  -3   7    0.80    0.44
  35  -3  -7    1.02    0.56
 -37   3   7    7.86    0.76
  37  -3   7    8.13    0.76
  37   3  -7    6.76    0.85
  37  -3   7    7.68    0.86
  37   3   7    6.46    0.87
  37  -3  -7    6.36    0.86
   0  -4  -7  347.99   11.44
   0  -4  -7  329.00   11.44
   0  -4   7  322.69   11.44
   0   4  -7  308.99   11.45
   0  -4   7  295.51   11.46
   0  -4   7  293.73   11.42
   0  -4   7  330.01   11.43
   2  -4   7    0.56    0.12
   2  -4   7    0.30    0.13
  -2   4   7    0.11    0.11
   2   4  -7    0.72    0.13
  -2  -4  -7    1.19    0.17
  -2  -4  -7    0.18    0.08
  -2  -4  -7    0.17    0.09
   2  -4   7    0.38    0.12
  -2  -4   7    0.36    0.10
  -2  -4   7    0.60    0.09
  -2  -4   7    0.31    0.06
  -2  -4   7    0.31    0.10
   2  -4  -7    0.29    0.10
   2  -4  -7    0.15    0.08
  -2  -4   7    0.63    0.13
   4   4  -7   70.51    2.66
   4  -4   7   71.04    2.70
  -4  -4  -7   69.39    2.72
   4  -4   7   75.03    2.79
  -4  -4  -7   72.17    2.61
   4  -4   7   68.30    2.75
  -4  -4  -7   71.27    2.69
  -4   4   7   70.27    2.71
   4  -4  -7   71.86    2.69
  -4   4  -7   74.03    2.76
  -4  -4   7   70.39    2.69
   4  -4  -7   72.98    2.71
   4  -4  -7   71.51    2.72
  -6  -4  -7   39.22    1.35
   6   4  -7   36.74    1.43
  -6  -4  -7   35.58    1.35
  -6  -4  -7   36.80    1.48
  -6  -4  -7   37.20    1.54
  -6   4   7   36.59    1.52
   6  -4   7   37.85    1.51
   6  -4   7   38.54    1.59
   6  -4   7   35.14    1.56
  -6  -4   7   36.44    1.47
   6  -4  -7   35.55    1.52
   6  -4  -7   38.35    1.49
  -6   4  -7   37.58    1.57
   6  -4  -7   37.70    1.49
   8  -4   7  138.06    5.35
  -8  -4  -7  140.57    5.38
  -8   4   7  141.79    5.36
   8  -4   7  147.68    5.45
   8   4  -7  142.29    5.24
   8  -4   7  147.99    5.45
   8  -4  -7  148.90    5.33
   8  -4  -7  144.20    5.39
   8  -4  -7  147.80    5.32
  -8   4  -7  148.10    5.43
  -8  -4   7  146.87    5.31
  -8   4  -7  142.28    5.30
 -10   4   7   61.12    2.29
  10  -4   7   60.16    2.41
  10  -4   7   55.94    2.32
  10  -4   7   59.98    2.41
 -10   4   7   58.34    2.33
 -10  -4  -7   56.72    2.35
 -10   4  -7   58.21    2.39
  10  -4  -7   59.20    2.28
  10  -4  -7   57.61    2.35
 -10  -4   7   57.87    2.25
  10  -4  -7   57.33    2.25
 -10   4  -7   57.20    2.24
 -12   4   7   53.32    2.14
 -12  -4  -7   56.01    2.26
  12  -4   7   56.80    2.11
  12  -4   7   57.88    2.32
  12  -4   7   55.20    2.31
 -12   4   7   53.74    2.23
  12  -4   7   53.46    2.23
 -12   4  -7   55.21    2.13
  12  -4  -7   53.81    2.14
  12   4   7   54.93    2.16
 -12  -4   7   55.57    2.15
 -12   4  -7   54.42    2.30
  12  -4  -7   51.56    2.25
  12  -4  -7   53.20    2.17
 -14   4   7   13.19    0.65
  14  -4   7   12.19    0.75
  14  -4   7   11.86    0.77
  14  -4   7   13.70    0.65
 -14  -4  -7   13.44    0.80
 -14   4   7   12.49    0.75
  14  -4   7   11.44    0.76
  14  -4  -7   12.92    0.77
 -14   4  -7   12.63    0.80
  14   4   7   13.17    0.66
  14  -4  -7   12.52    0.66
  14  -4  -7   13.06    0.70
 -14  -4   7   12.68    0.67
 -14   4  -7   13.00    0.65
 -16  -4  -7  142.74    5.61
 -16   4   7  136.39    5.56
  16  -4   7  136.49    5.59
  16  -4   7  144.85    5.47
  16  -4   7  147.21    5.68
  16  -4   7  154.21    5.69
  16  -4  -7  155.32    5.69
 -16   4  -7  148.46    5.70
  16  -4  -7  150.38    5.54
 -16   4  -7  149.23    5.47
  16  -4  -7  153.38    5.49
 -16  -4   7  149.00    5.49
  18  -4   7   37.29    1.83
  18  -4   7   40.22    1.68
 -18  -4  -7   41.57    1.83
  18  -4   7   39.01    1.84
  18  -4   7   40.07    1.80
 -18   4   7   39.68    1.77
 -18   4  -7   39.39    1.66
 -18  -4   7   39.18    1.67
  18  -4  -7   38.69    1.84
  18  -4  -7   38.18    1.72
  18  -4  -7   38.71    1.65
 -18   4  -7   37.91    1.84
  20  -4   7   18.76    1.10
 -20  -4  -7   18.63    1.10
  20  -4   7   20.21    0.97
 -20   4   7   18.16    1.01
  20  -4   7   17.40    1.03
  20  -4   7   17.84    1.09
 -20   4  -7   18.74    1.13
 -20  -4   7   18.65    0.97
  20  -4  -7   18.03    1.11
 -20   4  -7   18.66    0.94
  20  -4  -7   17.63    1.00
  20  -4  -7   17.28    0.91
  22  -4   7    0.92    0.27
 -22   4   7    1.05    0.32
  22  -4   7    1.32    0.37
  22  -4   7    0.82    0.32
  22  -4   7    0.47    0.28
 -22  -4   7    1.13    0.32
 -22   4  -7    1.28    0.29
  22  -4  -7    0.70    0.31
  22  -4  -7    0.60    0.31
 -24   4   7   37.00    1.80
  24  -4   7   37.40    1.91
  24  -4   7   38.88    1.76
  24  -4   7   38.66    1.85
  24  -4   7   37.38    1.91
  24   4  -7   38.60    1.76
  24   4   7   39.01    1.85
 -24  -4   7   40.44    1.77
 -24   4  -7   40.07    1.72
  24  -4  -7   38.42    1.94
  24  -4  -7   36.16    1.81
  26  -4   7   26.25    1.43
  26   4  -7   25.82    1.36
 -26   4   7   25.75    1.39
  26  -4   7   26.85    1.36
  26  -4   7   27.67    1.53
  26  -4  -7   24.89    1.41
  26  -4  -7   28.04    1.55
  26   4   7   28.19    1.44
 -28   4   7    5.55    0.67
  28  -4   7    7.77    0.74
  28  -4   7    6.29    0.73
  28   4  -7    5.73    0.66
  28  -4   7    6.16    0.76
  28  -4  -7    5.36    0.71
  28  -4  -7    6.85    0.80
  28   4   7    5.78    0.69
  30  -4   7    7.39    0.87
  30   4  -7    6.03    0.71
  30  -4   7    7.76    0.78
  30  -4   7    7.41    0.79
 -30   4   7    7.13    0.77
  30  -4  -7    7.90    0.82
  30  -4  -7    6.74    0.81
  30   4   7    6.36    0.77
 -32   4   7   28.26    1.48
  32  -4   7   28.27    1.47
  32   4  -7   25.33    1.46
  32  -4   7   27.78    1.50
  32  -4  -7   23.81    1.54
  34  -4   7   28.47    1.54
  34  -4   7   29.08    1.54
  34   4  -7   27.95    1.58
  34  -4  -7   25.84    1.57
  36  -4   7    2.95    0.55
 -36   4   7    1.50    0.47
  36   4  -7    2.30    0.62
  36  -4  -7    2.73    0.65
  -1  -5  -7    1.51    0.16
   1  -5   7    1.38    0.18
  -1   5   7    1.72    0.22
  -1  -5  -7    1.42    0.19
   1  -5   7    1.27    0.20
   1  -5   7    1.16    0.18
  -1  -5  -7    1.79    0.23
   1  -5   7    1.37    0.19
   1  -5  -7    1.32    0.18
   1  -5  -7    1.09    0.17
  -1   5  -7    1.35    0.21
  -1  -5   7    1.38    0.13
   1  -5  -7    1.46    0.20
  -1  -5   7    0.94    0.17
   1   5   7    1.89    0.22
  -1  -5   7    1.29    0.17
  -1  -5   7    1.34    0.18
   3  -5   7    9.78    0.54
   3  -5   7   10.80    0.59
  -3  -5  -7   10.93    0.57
  -3   5   7   10.13    0.55
   3  -5   7   10.07    0.54
  -3  -5  -7   10.67    0.54
   3   5  -7   10.47    0.52
   3  -5   7   10.72    0.57
  -3  -5  -7   10.06    0.45
  -3   5  -7   10.53    0.59
  -3  -5   7   10.03    0.51
   3  -5  -7    9.70    0.53
   3  -5  -7   11.40    0.52
   3   5   7   10.05    0.50
   3  -5  -7   10.24    0.53
  -3  -5   7   10.56    0.54
   5  -5   7    6.09    0.43
   5   5  -7    5.82    0.34
  -5   5   7    6.40    0.42
  -5  -5  -7    5.73    0.41
   5  -5   7    6.26    0.40
   5  -5   7    6.20    0.44
  -5  -5  -7    6.04    0.37
   5  -5  -7    5.30    0.37
  -5   5  -7    6.10    0.44
   5  -5  -7    6.32    0.36
   5   5   7    6.14    0.34
   5  -5  -7    5.93    0.40
   5  -5  -7    6.50    0.41
  -5  -5   7    5.98    0.37
   7  -5   7   11.20    0.67
  -7  -5  -7   11.37    0.65
  -7   5   7   11.52    0.65
   7  -5   7   11.90    0.70
   7  -5   7   12.43    0.64
  -7   5  -7   11.82    0.68
  -7  -5   7   12.14    0.61
   7  -5  -7   11.10    0.60
   7  -5  -7   11.75    0.60
   7  -5  -7   11.38    0.64
   9  -5   7    3.55    0.41
   9  -5   7    2.35    0.35
  -9  -5  -7    2.44    0.32
   9  -5   7    3.23    0.34
  -9   5   7    2.57    0.32
   9  -5  -7    2.30    0.28
  -9  -5   7    2.58    0.29
   9  -5  -7    2.61    0.29
   9  -5  -7    2.12    0.30
  -9   5  -7    2.18    0.34
  -9   5  -7    2.57    0.28
 -11   5   7    0.64    0.21
  11  -5   7    0.63    0.21
 -11   5   7    1.36    0.27
 -11  -5  -7    0.87    0.24
  11  -5   7    0.67    0.23
  11  -5   7    0.76    0.24
 -11   5  -7    0.92    0.26
  11  -5  -7    0.80    0.19
 -11  -5   7    0.80    0.18
 -11   5  -7    0.85    0.19
  11  -5  -7    0.63    0.16
  11  -5  -7    0.97    0.23
  13  -5   7    4.32    0.51
 -13   5   7    4.25    0.47
 -13   5   7    4.51    0.36
 -13  -5  -7    4.08    0.47
  13  -5   7    4.02    0.50
  13  -5   7    3.69    0.44
  13  -5  -7    4.15    0.37
  13  -5  -7    4.83    0.39
 -13   5  -7    4.57    0.53
 -13   5  -7    4.23    0.36
 -13  -5   7    4.15    0.36
  13  -5  -7    4.23    0.41
  15  -5   7    0.35    0.23
 -15   5   7    0.36    0.17
 -15   5   7    0.53    0.25
  15  -5   7    0.13    0.20
 -15  -5  -7    0.38    0.26
  15  -5   7    0.49    0.25
  15  -5  -7    0.13    0.20
 -15   5  -7    0.26    0.16
 -15   5  -7    0.20    0.22
  15  -5  -7    0.34    0.18
  15   5   7    0.52    0.19
  15  -5  -7    0.53    0.19
 -15  -5   7    0.18    0.15
  17  -5   7    6.12    0.44
  17  -5   7    3.71    0.53
  17  -5   7    4.78    0.55
  17  -5   7    4.90    0.59
 -17   5   7    4.16    0.52
 -17  -5  -7    5.67    0.62
 -17  -5   7    5.81    0.45
  17  -5  -7    4.33    0.56
 -17   5  -7    5.73    0.47
 -17   5  -7    4.66    0.61
  17  -5  -7    5.31    0.43
  17  -5  -7    5.58    0.47
  19  -5   7    0.55    0.30
  19  -5   7   -0.06    0.23
 -19  -5  -7    1.47    0.41
  19  -5   7    0.58    0.24
 -19   5   7    0.05    0.24
  19  -5   7    0.01    0.22
  19  -5  -7    0.09    0.17
 -19   5  -7   -0.11    0.20
 -19  -5   7    0.19    0.19
 -19   5  -7    0.53    0.30
  19  -5  -7    0.00    0.23
  19  -5  -7    0.05    0.20
 -21   5   7   -0.02    0.23
  21  -5   7   -0.12    0.24
  21  -5   7    0.21    0.28
  21  -5   7   -0.16    0.21
  21  -5   7    0.15    0.25
 -21  -5  -7    0.09    0.28
 -21   5  -7    1.01    0.30
  21  -5  -7    0.33    0.21
  21  -5  -7   -0.02    0.26
  21  -5  -7    0.34    0.26
 -21  -5   7    0.65    0.25
  23  -5   7    3.72    0.58
  23  -5   7    3.04    0.52
 -23  -5  -7    4.43    0.65
 -23   5   7    3.94    0.54
  23  -5   7    4.07    0.53
  23  -5  -7    2.72    0.48
 -23  -5   7    4.08    0.53
  23  -5  -7    4.27    0.63
 -23   5  -7    3.55    0.48
  25  -5   7   -0.07    0.28
  25  -5   7    0.34    0.34
  25  -5   7    0.08    0.29
  25   5  -7    0.45    0.27
 -25   5   7   -0.01    0.25
  25  -5  -7   -0.19    0.27
 -25   5  -7    0.30    0.25
  25   5   7    0.56    0.33
 -25  -5   7   -0.12    0.28
  25  -5  -7    0.20    0.30
  27  -5   7    0.67    0.38
  27   5  -7    2.06    0.43
 -27   5   7    1.21    0.42
  27  -5   7    1.29    0.45
  27  -5   7    0.96    0.38
  27  -5  -7    1.18    0.43
  27  -5  -7    0.65    0.40
 -27  -5   7    0.86    0.44
  27   5   7    0.95    0.36
  29  -5   7    0.06    0.41
  29   5  -7    0.12    0.33
 -29   5   7    0.15    0.36
  29  -5  -7    0.40    0.44
  29  -5  -7   -0.11    0.39
  29   5   7    0.30    0.33
  31  -5   7    0.82    0.48
 -31   5   7    0.73    0.45
  31   5  -7    0.58    0.41
  31   5   7    1.45    0.44
  31  -5  -7    0.86    0.51
  33  -5   7    2.20    0.54
  33   5  -7    2.90    0.59
 -33   5   7    2.68    0.56
  33  -5  -7    1.32    0.56
  35   5  -7    0.94    0.51
 -35   5   7    0.90    0.46
  35  -5   7    1.19    0.49
  35  -5  -7    0.58    0.52
   0   6   7   59.75    2.34
   0  -6  -7   57.66    2.32
   0  -6  -7   59.29    2.35
   0  -6   7   58.52    2.36
   0  -6   7   63.66    2.23
   0   6  -7   57.16    2.37
   0  -6   7   60.15    2.34
   0  -6  -7   62.18    2.27
   2  -6   7    6.42    0.42
   2  -6   7    5.82    0.37
  -2  -6  -7    6.71    0.44
   2  -6   7    6.39    0.42
  -2   6   7    6.59    0.43
  -2  -6  -7    5.99    0.30
   2  -6   7    7.03    0.43
   2   6  -7    5.94    0.41
  -2  -6  -7    5.88    0.39
  -2  -6   7    6.64    0.43
[truncated: 1,039,385 more chars]
