# Supplementary material for: Ca2Te3O8, a new phase in the CaO–TeO2 system
Source: Acta Crystallogr E Crystallogr Commun. 2019 Jan 1;75(Pt 1):26–9. doi: 10.1107/S2056989018017310 (PMC6323880; doi:10.1107/S2056989018017310)
Supplement: Supplementary file 2 [file e-75-00026-Isup2.hkl]

data_I                                                                          
_shelx_title ' mw_cate2o5_salzschmelze_0m in Cmcm'                              
_shelx_refln_list_code          4                                               
_shelx_F_calc_maximum     1845.49                                               
_exptl_crystal_F_000      3120.00                                               
_reflns_d_resolution_high  0.4728                                               
                                                                                
loop_                                                                           
 _space_group_symop_operation_xyz                                               
 'x, y, z'                                                                      
 '-x, -y, z+1/2'                                                                
 '-x, y, -z+1/2'                                                                
 'x, -y, -z'                                                                    
 'x+1/2, y+1/2, z'                                                              
 '-x+1/2, -y+1/2, z+1/2'                                                        
 '-x+1/2, y+1/2, -z+1/2'                                                        
 'x+1/2, -y+1/2, -z'                                                            
 '-x, -y, -z'                                                                   
 'x, y, -z-1/2'                                                                 
 'x, -y, z-1/2'                                                                 
 '-x, y, z'                                                                     
 '-x+1/2, -y+1/2, -z'                                                           
 'x+1/2, y+1/2, -z-1/2'                                                         
 'x+1/2, -y+1/2, z-1/2'                                                         
 '-x+1/2, y+1/2, z'                                                             
                                                                                
_cell_length_a    18.7368                                                       
_cell_length_b     6.8399                                                       
_cell_length_c    18.5652                                                       
_cell_angle_alpha  90.000                                                       
_cell_angle_beta   90.000                                                       
_cell_angle_gamma  90.000                                                       
                                                                                
_shelx_F_squared_multiplier     1.000                                           
                                                                                
loop_                                                                           
 _refln_index_h                                                                 
 _refln_index_k                                                                 
 _refln_index_l                                                                 
 _refln_F_squared_calc                                                          
 _refln_F_squared_meas                                                          
 _refln_F_squared_sigma                                                         
 _refln_observed_status                                                         
   6   0   0     356971.97     357149.09     12813.19 o                         
   8   0   0     634711.75     610030.31     21845.74 o                         
  10   0   0    1302471.62    1322794.88     47237.54 o                         
  12   0   0     148312.30     139785.19      5202.86 o                         
  14   0   0      10069.03      10084.68       623.64 o                         
  16   0   0    1202987.62    1162357.00     59846.30 o                         
  18   0   0     129571.41     136155.02      3356.10 o                         
  20   0   0      11946.73      12737.92      1046.45 o                         
  22   0   0       7056.17       6617.16       336.73 o                         
  24   0   0     361804.94     365867.72      9201.15 o                         
  26   0   0     284831.00     288502.84      6190.88 o                         
  28   0   0      23244.04      21187.31       855.48 o                         
  30   0   0        984.66       2189.11       565.73 o                         
  32   0   0      84587.44      79329.16      3493.90 o                         
  34   0   0     147059.66     142930.47      5803.96 o                         
  36   0   0        563.87       -381.20       565.65 o                         
  38   0   0      15693.69      15504.56      1394.92 o                         
   1   1   0      14430.99      14270.54       270.75 o                         
   3   1   0       9691.65       9755.75       313.48 o                         
   5   1   0         39.34        116.81        67.94 o                         
   7   1   0      17974.67      16262.76       529.85 o                         
   9   1   0      16762.94      15294.18       746.66 o                         
  11   1   0        970.40        875.46       127.04 o                         
  13   1   0        688.96        910.15        93.47 o                         
  15   1   0       2123.56       2240.62       108.98 o                         
  17   1   0       3175.62       3449.77       142.26 o                         
  19   1   0        188.07        240.11        76.80 o                         
  21   1   0       1687.99       1866.89       138.29 o                         
  23   1   0       2982.00       3191.04       219.24 o                         
  25   1   0        521.60        495.67       109.86 o                         
  27   1   0         43.76         17.57       119.45 o                         
  29   1   0        257.02        832.47       345.02 o                         
  31   1   0       2640.90       3173.49       452.40 o                         
  33   1   0       2633.56       2489.98       482.32 o                         
  35   1   0        178.80        183.27       412.91 o                         
  37   1   0         61.15        874.90       469.24 o                         
  39   1   0        115.50        101.88       455.89 o                         
   0   2   0         60.34       1360.06       252.07 o                         
   2   2   0      22604.60      20642.76       473.96 o                         
   4   2   0      38777.70      38502.23      1078.33 o                         
   6   2   0      91032.08      90985.03      2436.35 o                         
   8   2   0      50141.07      48106.35      1380.88 o                         
  10   2   0       1064.79       1440.78       109.32 o                         
  12   2   0      23050.71      22935.75       430.89 o                         
  14   2   0       5784.50       6050.96       203.07 o                         
  16   2   0      14948.35      15108.59       288.51 o                         
  18   2   0      25480.24      26055.72       520.42 o                         
  20   2   0       2313.46       2622.36       147.11 o                         
  22   2   0      19013.25      18806.39       471.42 o                         
  24   2   0       4604.68       5037.96       289.56 o                         
  26   2   0        578.71        707.06       148.02 o                         
  28   2   0       7184.14       7236.94       357.51 o                         
  30   2   0       2555.82       2355.45       251.08 o                         
  32   2   0       6849.32       6534.06       622.69 o                         
  34   2   0       1899.60       1908.93       559.70 o                         
  36   2   0        393.39        244.20       464.62 o                         
  38   2   0       3187.03       2709.84       565.37 o                         
   1   3   0      19500.62      18933.10       340.39 o                         
   3   3   0      77816.50      72304.30      1562.49 o                         
   5   3   0    1577053.12    1499174.50     55615.80 o                         
   7   3   0     216114.91     214675.88      3510.30 o                         
   9   3   0     174522.44     178177.94      2679.62 o                         
  11   3   0     507649.16     494566.06      7979.89 o                         
  13   3   0     220655.03     219375.45      3621.00 o                         
  15   3   0       7598.51       7605.99       245.44 o                         
  17   3   0     171415.06     167784.88      2841.76 o                         
  19   3   0      50260.30      51369.10       999.60 o                         
  21   3   0     369894.06     384010.53      5768.18 o                         
  23   3   0       1689.76       2440.30       258.57 o                         
  25   3   0      39869.81      40900.27       868.67 o                         
  27   3   0       3137.47       3394.86       270.55 o                         
  29   3   0     151149.91     154562.62      3553.47 o                         
  31   3   0       8392.13       8528.28       511.42 o                         
  33   3   0      50711.62      47796.28      2129.96 o                         
  35   3   0       5312.96       5384.84       647.49 o                         
  37   3   0      49482.34      49057.24      2353.03 o                         
   0   4   0      98231.47      98702.52      1829.25 o                         
   2   4   0       1632.96       1762.97       109.28 o                         
   4   4   0      47245.95      46225.20       745.34 o                         
   6   4   0        743.41        940.09        65.09 o                         
   8   4   0      21992.88      23091.59       428.70 o                         
  10   4   0       6171.06       6559.19       244.24 o                         
  12   4   0      50323.95      48412.03       897.99 o                         
  14   4   0        589.94        453.35        91.00 o                         
  16   4   0      27121.31      28713.02       715.28 o                         
  18   4   0       1018.01       1038.07       136.85 o                         
  20   4   0      12785.30      12331.38       383.80 o                         
  22   4   0      13969.48      14554.54       555.91 o                         
  24   4   0      16588.55      17691.87       454.49 o                         
  26   4   0       5565.59       5757.41       346.74 o                         
  28   4   0       8648.02       8404.95       408.38 o                         
  30   4   0       1361.11       1447.34       235.02 o                         
  32   4   0        329.44        600.66       306.69 o                         
  34   4   0       4811.94       4386.77       569.71 o                         
  36   4   0       2041.79       1692.00       485.02 o                         
  38   4   0       4393.64       4000.58       707.77 o                         
   1   5   0      61021.76      56461.77       724.76 o                         
   3   5   0     238497.59     234549.67      3238.30 o                         
   5   5   0     120578.95     116076.66      1538.44 o                         
   7   5   0     174540.58     169150.59      2375.44 o                         
   9   5   0      32919.01      31089.08       553.77 o                         
  11   5   0      99839.66      99118.03      1718.20 o                         
  13   5   0     158451.41     157250.95      2757.80 o                         
  15   5   0      14086.77      13383.77       367.32 o                         
  17   5   0      91151.74      89478.76      2109.91 o                         
  19   5   0      44132.58      44502.74       920.74 o                         
  21   5   0      49241.79      49280.00      1089.48 o                         
  23   5   0      54387.92      55378.03      1137.89 o                         
  25   5   0       1474.35       1424.14       196.45 o                         
  27   5   0      53349.71      53861.79      1142.17 o                         
  29   5   0      30543.76      31377.61      1134.19 o                         
  31   5   0       9647.78       9057.92       536.54 o                         
  33   5   0      17191.65      16318.04      1160.28 o                         
  35   5   0       4685.88       4759.00       602.65 o                         
  37   5   0      23850.09      25379.55      1144.99 o                         
   0   6   0     217986.95     206539.62      3382.12 o                         
   2   6   0      51222.93      51017.64       683.33 o                         
   4   6   0     169011.58     167623.19      2357.92 o                         
   6   6   0         73.58        341.06       103.04 o                         
   8   6   0      22457.71      22479.42       435.50 o                         
  10   6   0      20729.55      20407.56       416.37 o                         
  12   6   0     188180.86     188937.50      2891.98 o                         
  14   6   0      44292.45      44251.57       796.10 o                         
  16   6   0      66262.76      66823.40      1268.29 o                         
  18   6   0        155.86        414.89       120.53 o                         
  20   6   0      34563.36      34963.87       793.87 o                         
  22   6   0      26005.87      26534.66       728.12 o                         
  24   6   0      16617.22      16774.50       518.83 o                         
  26   6   0       4642.45       5024.17       351.93 o                         
  28   6   0      45134.08      46241.21      1046.65 o                         
  30   6   0      12128.92      12191.77       608.32 o                         
  32   6   0       6599.91       5623.45       572.99 o                         
  34   6   0      13207.02      13582.17      1585.25 o                         
  36   6   0      13915.98      13734.72       955.47 o                         
   1   7   0     117203.88     114068.23      1625.97 o                         
   3   7   0      15805.26      16294.85       339.17 o                         
   5   7   0      64931.64      66139.74      1081.65 o                         
   7   7   0      74077.44      73813.50      1204.51 o                         
   9   7   0     111114.27     109345.96      1734.26 o                         
  11   7   0       4607.39       4899.51       202.04 o                         
  13   7   0      30513.58      30762.45       662.62 o                         
  15   7   0      17639.72      16436.66       464.41 o                         
  17   7   0     105476.00     103041.58      1884.86 o                         
  19   7   0       1495.90       1841.20       250.54 o                         
  21   7   0      30717.74      29930.19       739.42 o                         
  23   7   0       9718.19       9510.87       671.25 o                         
  25   7   0      50969.52      48479.39      1089.57 o                         
  27   7   0       3049.88       2961.13       337.92 o                         
  29   7   0      26934.65      26666.22       843.69 o                         
  31   7   0        689.71        851.62       393.86 o                         
  33   7   0      38969.59      41324.59      2123.35 o                         
   0   8   0      38075.54      36039.64      1157.87 o                         
   2   8   0      57677.73      55036.75      1043.45 o                         
   4   8   0       2679.04       3323.79       205.40 o                         
   6   8   0       8410.64       7421.35       258.91 o                         
   8   8   0     100142.95      97965.39      1748.22 o                         
  10   8   0       1451.06       1478.32       176.12 o                         
  12   8   0      14961.72      14948.93       428.72 o                         
  14   8   0        595.91        567.31       137.56 o                         
  16   8   0      41400.91      39135.05       990.12 o                         
  18   8   0      49077.70      47794.98      1408.66 o                         
  20   8   0      15354.52      15625.46       584.90 o                         
  22   8   0      13561.87      12255.50       585.98 o                         
  24   8   0      15147.46      14396.06       626.25 o                         
  26   8   0      12526.61      12576.84       704.20 o                         
  28   8   0       8034.71       9168.45       644.90 o                         
  30   8   0       4231.03       4831.98       633.88 o                         
  32   8   0      19916.67      20106.15      1433.51 o                         
   1   9   0      11960.73      12215.16       410.29 o                         
   3   9   0         28.72        161.01       117.55 o                         
   5   9   0       8661.87       8210.45       311.92 o                         
   7   9   0      18934.76      19194.38       636.41 o                         
   9   9   0      21046.59      22144.22       551.85 o                         
  11   9   0       3802.31       4153.42       256.47 o                         
  13   9   0       1951.40       2160.65       255.43 o                         
  15   9   0       6080.45       6015.66       433.75 o                         
  17   9   0      15070.75      15312.73       581.19 o                         
  19   9   0         77.90        181.26       233.03 o                         
  21   9   0       4445.71       3920.11       390.55 o                         
  23   9   0       2933.14       3171.03       456.54 o                         
  25   9   0      11371.72       9622.26       693.69 o                         
  27   9   0          7.52         38.53       349.23 o                         
  29   9   0       4555.16       3498.72       497.24 o                         
  31   9   0       1478.21       1931.06       676.49 o                         
   0  10   0      25343.30      24760.49       958.89 o                         
   2  10   0      21779.87      21773.77       622.89 o                         
   4  10   0     229887.05     226941.83      4314.59 o                         
   6  10   0      41324.34      42499.86       996.62 o                         
   8  10   0      25578.69      25249.30       632.52 o                         
  10  10   0       5066.70       5208.21       410.01 o                         
  12  10   0     188498.06     182302.61      3690.80 o                         
  14  10   0      60664.73      59242.62      2296.15 o                         
  16  10   0      13890.39      12493.36       564.60 o                         
  18  10   0        148.74        159.35       251.30 o                         
  20  10   0     111596.23     105232.47      3241.64 o                         
  22  10   0      65663.66      66402.40      2241.29 o                         
  24  10   0       5717.62       5417.23       679.00 o                         
  26  10   0       1303.38        870.20       415.94 o                         
  28  10   0      51817.59      53051.73      1915.60 o                         
   1  11   0      20035.37      21395.29       695.11 o                         
   3  11   0       6329.43       7158.33      1004.40 o                         
   5  11   0       1112.32       1220.43       225.16 o                         
   7  11   0        656.31        835.75       215.67 o                         
   9  11   0      31707.60      32065.97       878.09 o                         
  11  11   0         17.62         39.99       223.06 o                         
  13  11   0      11048.86      10382.42       738.21 o                         
  15  11   0      25127.21      26388.69      1024.03 o                         
  17  11   0       1283.40       1150.70       418.91 o                         
  19  11   0       3153.15       3470.06       530.05 o                         
  21  11   0        881.02        733.14       454.30 o                         
  23  11   0        280.80        -70.90       425.14 o                         
  25  11   0      29857.74      31687.33      1297.54 o                         
   0  12   0        661.82        115.40       424.25 o                         
   2  12   0         69.25       -160.26       224.52 o                         
   4  12   0       9697.75      10433.61       534.36 o                         
   6  12   0       2526.62       3089.13       341.69 o                         
   8  12   0        783.62        682.82       255.39 o                         
  10  12   0       1431.58       1765.00       513.13 o                         
  12  12   0       2377.65       2522.10       582.07 o                         
  14  12   0        989.41       1481.22       560.45 o                         
  16  12   0        161.66       -353.75       522.70 o                         
  18  12   0         25.30       -187.79       554.58 o                         
  20  12   0       9087.92       8955.52       886.80 o                         
  22  12   0        551.69        513.72       603.89 o                         
   1  13   0      64506.40      67034.34      1577.52 o                         
   3  13   0       8664.30       8344.45       509.38 o                         
   5  13   0       6872.46       7274.20       495.16 o                         
   7  13   0      32929.62      30039.26      1084.40 o                         
   9  13   0      74913.84      80305.73      2631.12 o                         
  11  13   0        492.79        576.75       538.25 o                         
  13  13   0      20500.12      19663.15      1266.84 o                         
  15  13   0      25892.03      25175.36      2258.71 o                         
  17  13   0      53052.80      50359.82      1969.48 o                         
   0  14   0       2432.50       2129.48       561.06 o                         
   2  14   0         96.55         22.27       404.63 o                         
   4  14   0       6742.94       7624.37       601.28 o                         
   6  14   0        904.66        906.05       519.80 o                         
   8  14   0        448.42        -46.92       540.88 o                         
   1   1   1        173.74        574.51        74.67 o                         
   3   1   1     270607.19     265180.81      5505.16 o                         
   5   1   1     403336.75     406717.66      8436.65 o                         
   7   1   1       3419.25       3626.78       127.51 o                         
   9   1   1        354.12        707.61        95.72 o                         
  11   1   1     120914.84     118783.42      1821.98 o                         
  13   1   1     152222.89     147151.02      1580.13 o                         
  15   1   1      17405.75      17686.81       227.81 o                         
  17   1   1      18198.78      18983.85       256.81 o                         
  19   1   1      42810.63      44051.06       507.19 o                         
  21   1   1     108350.52     111964.40      1209.10 o                         
  23   1   1       1258.19       1307.65        89.26 o                         
  25   1   1        746.43       1046.58       139.40 o                         
  27   1   1       6383.35       6857.59       205.84 o                         
  29   1   1      46828.41      47083.69       901.20 o                         
  31   1   1       7503.39       7370.43       437.09 o                         
  33   1   1       4548.77       4184.16       390.51 o                         
  35   1   1       3474.59       3841.83       400.75 o                         
  37   1   1      20625.58      19808.87       868.80 o                         
  39   1   1       5519.63       5106.28       582.91 o                         
   0   2   1      42093.29      42722.17       711.16 o                         
   2   2   1      10621.20       9503.41       179.37 o                         
   4   2   1      42462.45      41967.88       824.01 o                         
   6   2   1      36542.26      37046.49       870.04 o                         
   8   2   1       2988.37       4324.15       267.29 o                         
  10   2   1       2000.64       2483.70        99.88 o                         
  12   2   1      43840.45      44943.55       507.40 o                         
  14   2   1         41.18        175.72        38.87 o                         
  16   2   1       2067.63       2265.08        80.42 o                         
  18   2   1       9898.86      10180.66       172.43 o                         
  20   2   1       4307.39       4418.41       135.32 o                         
  22   2   1      14827.26      14368.62       280.74 o                         
  24   2   1       2415.62       2879.45       145.45 o                         
  26   2   1       1195.06       1367.59       123.14 o                         
  28   2   1      10759.09      10106.93       302.57 o                         
  30   2   1        401.79        282.26       135.27 o                         
  32   2   1        458.67        420.89       257.11 o                         
  34   2   1          6.27        -96.83       284.31 o                         
  36   2   1       1500.68       1673.61       362.15 o                         
  38   2   1       2328.27       3369.49       421.50 o                         
   1   3   1       3757.05       4075.84       102.36 o                         
   3   3   1      34569.03      33059.67       535.35 o                         
   5   3   1     144279.14     143430.44      2668.50 o                         
   7   3   1      12876.90      12960.47       202.57 o                         
   9   3   1      17117.23      17524.77       250.96 o                         
  11   3   1      42298.93      41949.88       503.71 o                         
  13   3   1      43991.56      44375.21       533.50 o                         
  15   3   1       1205.91       1295.68       134.05 o                         
  17   3   1      18623.54      18375.30       313.89 o                         
  19   3   1       5255.44       5483.90       164.39 o                         
  21   3   1      39829.39      41448.41       550.31 o                         
  23   3   1         53.62        354.78       117.08 o                         
  25   3   1       4578.72       4419.21       194.60 o                         
  27   3   1        337.41        539.91       106.52 o                         
  29   3   1      17596.89      18108.77       414.52 o                         
  31   3   1       2010.89       2239.33       209.76 o                         
  33   3   1       5281.32       5260.55       432.16 o                         
  35   3   1        100.26       -144.63       288.84 o                         
  37   3   1       7295.20       6624.76       490.31 o                         
   0   4   1     422668.31     388896.88      4938.72 o                         
   2   4   1      47272.37      46222.11       501.71 o                         
   4   4   1      30447.55      32586.29       370.11 o                         
   6   4   1      40268.13      38706.22       476.60 o                         
   8   4   1     406992.50     400833.12      4587.91 o                         
  10   4   1     104223.10     102855.48      1184.97 o                         
  12   4   1      47643.40      48860.27       614.48 o                         
  14   4   1        418.37        664.28        86.10 o                         
  16   4   1     195616.31     194971.72      2318.70 o                         
  18   4   1      77712.46      77403.34      1007.29 o                         
  20   4   1       3046.08       3274.39       218.29 o                         
  22   4   1        360.92        584.75        92.69 o                         
  24   4   1      70940.11      74549.98       964.54 o                         
  26   4   1      52144.48      53823.14       783.82 o                         
  28   4   1       4109.84       4226.40       221.32 o                         
  30   4   1       2084.75       1659.68       170.05 o                         
  32   4   1      39537.92      39725.56       919.96 o                         
  34   4   1      38668.61      37828.31      1376.39 o                         
  36   4   1        343.90        191.74       309.20 o                         
  38   4   1       3441.73       2604.42       376.42 o                         
   1   5   1       3035.98       2941.77        53.79 o                         
   3   5   1       6786.83       6764.36       109.31 o                         
   5   5   1        296.57        700.02        64.66 o                         
   7   5   1      12553.25      12609.70       185.42 o                         
   9   5   1          8.54        186.11        62.88 o                         
  11   5   1       2057.28       2326.76       113.28 o                         
  13   5   1       7523.02       7414.88       173.88 o                         
  15   5   1         13.17        189.13       107.19 o                         
  17   5   1       7838.86       8125.02       206.96 o                         
  19   5   1         71.86        185.61        80.38 o                         
  21   5   1        488.38        642.68       104.81 o                         
  23   5   1       6907.31       6410.52       230.53 o                         
  25   5   1        419.20        491.32       105.93 o                         
  27   5   1       1593.15       1618.12       153.29 o                         
  29   5   1        216.62        425.32       142.98 o                         
  31   5   1        527.41        270.27       196.35 o                         
  33   5   1       1960.87       2008.13       313.25 o                         
  35   5   1        517.41        808.86       309.56 o                         
  37   5   1        575.97        994.36       326.15 o                         
   0   6   1      64145.43      63883.28       823.80 o                         
   2   6   1      27744.61      27669.56       321.93 o                         
   4   6   1     129085.45     128453.87      1338.55 o                         
   6   6   1      11301.71      11267.29       180.53 o                         
   8   6   1       6618.82       6748.05       134.34 o                         
  10   6   1       1742.42       1931.49        86.80 o                         
  12   6   1     119638.88     116499.25      1299.77 o                         
  14   6   1      32953.53      32089.51       458.53 o                         
  16   6   1      16790.11      16725.18       325.06 o                         
  18   6   1        165.02        360.72        85.26 o                         
  20   6   1      32218.04      31773.06       524.42 o                         
  22   6   1      33303.57      33112.87       554.62 o                         
  24   6   1       3167.02       3610.04       248.05 o                         
  26   6   1       3287.84       3203.82       197.68 o                         
  28   6   1      26140.63      25454.04       499.81 o                         
  30   6   1      16380.02      16750.66       503.41 o                         
  32   6   1        217.45        459.88       213.65 o                         
  34   6   1       3476.38       3874.69       370.43 o                         
   1   7   1      62586.84      63522.53       633.75 o                         
   3   7   1      32124.21      31674.96       390.07 o                         
   5   7   1      34250.55      33870.11       436.72 o                         
   7   7   1      28294.71      29199.73       388.34 o                         
   9   7   1      67353.46      68270.66       802.71 o                         
  11   7   1       8116.71       8394.51       261.63 o                         
  13   7   1      42188.45      42492.94       554.44 o                         
  15   7   1      13515.22      13392.30       265.01 o                         
  17   7   1      44953.19      45522.16       640.77 o                         
  19   7   1        537.71        549.40       108.84 o                         
  21   7   1      30944.65      30665.28       533.58 o                         
  23   7   1       1682.19       1670.56       159.36 o                         
  25   7   1      42175.94      42703.79       744.95 o                         
  27   7   1        194.27        416.65       187.35 o                         
  29   7   1      15136.63      15045.25       472.23 o                         
  31   7   1         18.80       -203.60       203.60 o                         
  33   7   1      15239.46      16713.31       881.38 o                         
   0   8   1       3998.09       4313.29       217.11 o                         
   2   8   1        236.53        322.35        63.85 o                         
   4   8   1        373.72        700.70       109.58 o                         
   6   8   1       1882.26       1827.28        98.19 o                         
   8   8   1       5281.45       5067.82       155.64 o                         
  10   8   1       2739.17       3072.83       133.34 o                         
  12   8   1       1678.35       1818.53       113.53 o                         
  14   8   1       1255.48       1282.68       134.48 o                         
  16   8   1       2910.21       2961.40       160.74 o                         
  18   8   1        540.54        806.22       121.65 o                         
  20   8   1       1317.85       1481.66       160.22 o                         
  22   8   1          3.56        112.84       157.10 o                         
  24   8   1       2559.69       2785.20       251.10 o                         
  26   8   1        537.33        702.68       235.33 o                         
  28   8   1        598.76        400.23       236.57 o                         
  30   8   1       1130.33        972.88       314.72 o                         
  32   8   1       1119.75       1563.07       300.48 o                         
   1   9   1      45815.25      45865.14       728.97 o                         
   3   9   1       6964.72       7295.41       291.43 o                         
   5   9   1       2433.28       2503.10       143.62 o                         
   7   9   1      53810.32      53278.68       785.80 o                         
   9   9   1      54101.86      53362.16       752.47 o                         
  11   9   1        824.29       1020.21       107.40 o                         
  13   9   1       1028.35        916.99       150.95 o                         
  15   9   1      11967.17      11960.82       316.67 o                         
  17   9   1      50795.14      49421.16       953.44 o                         
  19   9   1       4559.97       4447.61       271.90 o                         
  21   9   1       1068.67        978.24       199.02 o                         
  23   9   1      12800.12      13305.79       526.50 o                         
  25   9   1      23634.51      23045.42       672.71 o                         
  27   9   1       6646.79       6659.41       419.22 o                         
  29   9   1        411.12        207.69       263.18 o                         
  31   9   1       1973.64       2269.18       530.39 o                         
   0  10   1       1435.82       1757.63       202.02 o                         
   2  10   1        176.49        142.38        97.18 o                         
   4  10   1      29718.68      30748.97       563.13 o                         
   6  10   1       8066.07       8388.10       278.20 o                         
   8  10   1       3747.52       3795.79       193.84 o                         
  10  10   1       2450.15       2501.38       165.10 o                         
  12  10   1      10584.66      10475.22       441.21 o                         
  14  10   1       5958.66       5528.67       298.43 o                         
  16  10   1       1626.60       1773.23       201.99 o                         
  18  10   1          8.00        116.10       169.08 o                         
  20  10   1      21367.74      21440.26       648.08 o                         
  22  10   1       2768.65       3137.40       347.50 o                         
  24  10   1        268.25        -53.42       270.61 o                         
  26  10   1        363.20        309.68       291.34 o                         
  28  10   1       3129.89       3264.92       414.25 o                         
   1  11   1      12967.08      13349.16       355.90 o                         
   3  11   1       1789.25       1644.79       168.41 o                         
   5  11   1       1745.81       1614.52       168.47 o                         
   7  11   1       8227.09       8922.27       314.10 o                         
   9  11   1      12637.63      12945.76       351.41 o                         
  11  11   1         69.90        -27.19       156.42 o                         
  13  11   1       3378.50       3055.74       305.85 o                         
  15  11   1       4074.59       3654.13       344.20 o                         
  17  11   1      13028.71      12338.42       541.22 o                         
  19  11   1         15.85         62.96       288.27 o                         
  21  11   1       2431.54       2078.51       347.46 o                         
  23  11   1       1863.96       2002.31       350.60 o                         
  25  11   1       8308.07       8158.85       544.82 o                         
   0  12   1       4158.11       4681.25       375.72 o                         
   2  12   1        206.48        172.58       163.45 o                         
   4  12   1        637.05       1119.77       217.36 o                         
   6  12   1         42.40        235.83       165.75 o                         
   8  12   1         62.49        336.04       191.17 o                         
  10  12   1        906.84       1205.42       280.18 o                         
  12  12   1       1026.61        928.60       363.31 o                         
  14  12   1         31.18        299.19       366.04 o                         
  16  12   1       1449.52       1494.33       436.35 o                         
  18  12   1          1.61        350.61       353.97 o                         
  20  12   1        161.84        337.44       366.08 o                         
  22  12   1        242.06        252.90       407.42 o                         
   1  13   1        161.35        358.55       199.35 o                         
   3  13   1        569.03        611.75       210.46 o                         
   5  13   1        671.34        731.22       221.94 o                         
   7  13   1       1174.78       1571.97       273.52 o                         
   9  13   1        194.61        219.57       350.58 o                         
  11  13   1         41.31       -330.54       365.64 o                         
  13  13   1        185.99        902.91       420.61 o                         
  15  13   1        207.45        522.93       435.67 o                         
  17  13   1       1641.17       1704.34       471.47 o                         
   0  14   1       3504.98       3800.35       428.07 o                         
   2  14   1       1939.01       2096.96       279.63 o                         
   4  14   1      38875.00      38777.63       901.18 o                         
   6  14   1       8319.10       8704.56       589.54 o                         
   8  14   1       4870.13       4099.94       481.68 o                         
   0   0   2        271.27        196.90        36.92 o                         
   2   0   2       1308.99       1653.10        92.50 o                         
   4   0   2       2408.55       2829.65       126.29 o                         
   6   0   2          3.04        144.26        64.77 o                         
   8   0   2       1587.56       1848.34       160.05 o                         
  10   0   2       1896.40       2273.46       160.87 o                         
  12   0   2         76.56        181.64        76.31 o                         
  14   0   2       1021.65       1326.24       102.67 o                         
  16   0   2         17.22        314.68       164.21 o                         
  18   0   2        665.84        849.98       132.68 o                         
  20   0   2       2209.79       2630.43       153.25 o                         
  22   0   2       2106.82       2457.46       157.67 o                         
  24   0   2          1.93        176.73       107.83 o                         
  26   0   2         77.21         63.85       147.72 o                         
  28   0   2        500.80        704.10       159.36 o                         
  30   0   2        440.08        566.14       198.78 o                         
  32   0   2       1653.67       1273.10       391.40 o                         
  34   0   2        232.65        555.14       408.36 o                         
  36   0   2         19.09        124.88       725.41 o                         
  38   0   2        113.93        351.37       504.04 o                         
   1   1   2      13136.84      13540.36       234.11 o                         
   3   1   2     200585.72     210765.92      3773.95 o                         
   5   1   2     637285.75     657963.81     12665.84 o                         
   7   1   2      53167.08      52655.92      1013.23 o                         
   9   1   2      24316.62      24678.21       636.40 o                         
  11   1   2     126896.59     123639.95      1635.47 o                         
  13   1   2     161074.95     156267.31      1676.30 o                         
  15   1   2      28065.27      27834.93       313.02 o                         
  17   1   2      62994.69      64347.25       669.34 o                         
  19   1   2      37417.36      38870.15       458.44 o                         
  21   1   2     124707.16     128278.80      1377.02 o                         
  23   1   2        157.97        557.36       180.88 o                         
  25   1   2       1590.40       1704.33       116.28 o                         
  27   1   2       1837.12       2128.72       145.40 o                         
  29   1   2      68744.33      68841.56      1216.71 o                         
  31   1   2       8298.21       9074.66       452.56 o                         
  33   1   2      20745.49      19547.84       689.27 o                         
  35   1   2       3238.10       3102.17       388.07 o                         
  37   1   2      22411.86      20792.38       743.42 o                         
  39   1   2       9396.83       8357.20       708.58 o                         
   0   2   2     618682.25     568660.69     27026.51 o                         
   2   2   2      21110.24      20490.47       326.79 o                         
   4   2   2       8741.43       8884.58       299.21 o                         
   6   2   2      42335.28      39470.16      1179.03 o                         
   8   2   2     202471.27     196744.03      3596.25 o                         
  10   2   2     138895.78     137166.67      1672.78 o                         
  12   2   2      43528.16      44040.64       500.41 o                         
  14   2   2       8362.20       8084.24       152.74 o                         
  16   2   2     177872.42     177070.41      1769.65 o                         
  18   2   2      33899.02      34596.45       421.07 o                         
  20   2   2         25.12        319.96        76.24 o                         
  22   2   2       4017.87       4271.22       180.17 o                         
  24   2   2      58661.21      61503.79       885.96 o                         
  26   2   2      55559.63      56847.49       839.47 o                         
  28   2   2       2883.33       3260.18       193.76 o                         
  30   2   2          3.33        -98.87       126.79 o                         
  32   2   2      13720.20      13352.46       439.21 o                         
  34   2   2      23225.27      22687.94       844.43 o                         
  36   2   2        163.29        235.88       321.27 o                         
  38   2   2       2198.82       1764.02       378.10 o                         
   1   3   2      11919.73      12824.34       190.67 o                         
   3   3   2      60059.32      60734.93      1147.24 o                         
   5   3   2      20054.46      19178.28       409.69 o                         
   7   3   2       7175.60       7293.04       138.82 o                         
   9   3   2      12604.66      12936.97       200.53 o                         
  11   3   2      26074.34      26753.33       328.11 o                         
  13   3   2      29286.11      29333.44       366.77 o                         
  15   3   2       4260.79       4310.22       173.13 o                         
  17   3   2       1182.29       1387.01        92.92 o                         
  19   3   2      12381.96      12581.71       233.38 o                         
  21   3   2      18376.08      19264.08       314.29 o                         
  23   3   2       2605.64       3029.71       162.84 o                         
  25   3   2        748.57        842.03       110.92 o                         
  27   3   2       5864.63       6305.34       233.78 o                         
  29   3   2       4325.41       4516.82       259.93 o                         
  31   3   2       2669.94       3125.56       354.50 o                         
  33   3   2        678.22        393.48       259.14 o                         
  35   3   2       1455.46       1261.16       332.43 o                         
  37   3   2       5082.98       5642.95       473.19 o                         
   0   4   2      53703.45      55737.61       866.22 o                         
   2   4   2      64420.26      62978.38       659.36 o                         
   4   4   2     117614.40     118070.82      1265.17 o                         
   6   4   2      17079.65      17100.00       229.11 o                         
   8   4   2       1894.15       2417.96        93.57 o                         
  10   4   2       2293.98       2634.60        91.36 o                         
  12   4   2     204814.62     200577.45      2153.90 o                         
  14   4   2      17562.78      17774.46       275.08 o                         
  16   4   2      11361.19      12287.27       259.83 o                         
  18   4   2       4316.22       4275.33       162.49 o                         
  20   4   2      16575.32      16070.75       315.67 o                         
  22   4   2      61288.55      62239.66       820.96 o                         
  24   4   2       4993.84       5610.72       205.54 o                         
  26   4   2       2229.90       2478.69       158.41 o                         
  28   4   2      38256.89      37824.96       685.07 o                         
  30   4   2       5251.72       4855.85       271.30 o                         
  32   4   2       1004.96        977.71       224.84 o                         
  34   4   2       2117.10       2247.47       293.02 o                         
  36   4   2       4862.92       4978.65       445.03 o                         
   1   5   2       4519.79       5012.13        86.33 o                         
   3   5   2       2029.42       2249.72        65.89 o                         
   5   5   2      33490.17      33442.74       390.19 o                         
   7   5   2       2157.89       2833.29       135.03 o                         
   9   5   2       1370.27       2014.72        81.10 o                         
  11   5   2       2768.29       2969.12       140.68 o                         
  13   5   2        771.58       1287.99       142.20 o                         
  15   5   2       1099.15       1123.34        88.07 o                         
  17   5   2       3967.91       4528.04       167.83 o                         
  19   5   2       1954.39       1936.19       128.67 o                         
  21   5   2       7735.25       8096.44       248.91 o                         
  23   5   2       1412.28       1631.65       137.53 o                         
  25   5   2        464.84        497.82       109.49 o                         
  27   5   2         29.97        132.82       105.39 o                         
  29   5   2       2074.62       2369.93       195.21 o                         
  31   5   2        368.09        246.96       194.67 o                         
  33   5   2       1713.31       1971.29       317.67 o                         
  35   5   2         68.79         13.43       260.77 o                         
  37   5   2       1199.43       1079.70       342.61 o                         
   0   6   2      92467.58      91108.51      1150.59 o                         
   2   6   2      41537.40      41178.92       454.36 o                         
   4   6   2       9710.62      10180.32       172.24 o                         
   6   6   2       1178.76       1424.61        67.15 o                         
   8   6   2     120839.93     121150.89      1280.57 o                         
  10   6   2      17791.27      17355.72       255.53 o                         
  12   6   2        693.81        855.12        74.37 o                         
  14   6   2       3039.33       3121.03       130.25 o                         
  16   6   2      45118.06      44346.25       639.95 o                         
  18   6   2      25907.93      26107.61       443.60 o                         
  20   6   2       3059.87       3059.06       235.11 o                         
  22   6   2        533.38        692.10       119.77 o                         
  24   6   2      27290.22      27669.42       502.35 o                         
  26   6   2      18730.88      18798.29       383.16 o                         
  28   6   2        111.85        202.87       147.95 o                         
  30   6   2        787.43        571.23       202.77 o                         
  32   6   2      16490.97      16761.34       557.90 o                         
  34   6   2       9735.60       9582.76       601.74 o                         
   1   7   2      41416.77      40165.92       468.87 o                         
   3   7   2      29755.91      29620.69       387.86 o                         
   5   7   2        132.47        227.40        49.40 o                         
   7   7   2      53615.67      52284.65       637.32 o                         
   9   7   2      21015.57      20235.97       308.97 o                         
  11   7   2      14635.69      14147.58       257.37 o                         
  13   7   2      22888.76      22009.55       355.72 o                         
  15   7   2       4422.48       4625.53       199.04 o                         
  17   7   2      46776.16      45016.84       671.00 o                         
  19   7   2       1692.92       1780.15       138.66 o                         
  21   7   2       2820.60       2982.27       206.80 o                         
  23   7   2      24877.97      25359.08       513.75 o                         
  25   7   2       3650.17       3463.70       228.02 o                         
  27   7   2      16487.29      15626.82       459.51 o                         
  29   7   2        341.59       -101.18       202.68 o                         
  31   7   2       3173.83       3546.43       372.71 o                         
  33   7   2      15344.10      17046.02       723.65 o                         
   0   8   2       1679.00       2076.80       269.19 o                         
   2   8   2        507.18        783.59        82.60 o                         
   4   8   2      21504.60      21562.92       305.22 o                         
   6   8   2       6449.60       6361.94       161.05 o                         
   8   8   2       1800.68       2173.75       141.36 o                         
  10   8   2        651.83        847.82        90.75 o                         
  12   8   2       7424.33       7728.53       203.12 o                         
  14   8   2       5343.27       5162.14       199.63 o                         
  16   8   2         44.17        262.22       106.29 o                         
  18   8   2        184.92        264.01       106.14 o                         
  20   8   2       9062.09       9452.55       342.67 o                         
  22   8   2       4023.13       3907.08       236.17 o                         
  24   8   2        418.91        760.93       188.22 o                         
  26   8   2         18.42        104.65       226.95 o                         
  28   8   2       2108.73       2366.70       296.53 o                         
  30   8   2       4149.81       4222.15       423.13 o                         
  32   8   2         33.28        528.73       316.39 o                         
   1   9   2      60432.11      62810.66       944.05 o                         
   3   9   2      24208.21      24059.06       451.64 o                         
   5   9   2       2236.79       2359.44       140.87 o                         
   7   9   2      21118.98      22153.70       360.59 o                         
   9   9   2      58766.33      57601.42       849.00 o                         
  11   9   2        425.42        656.99        99.20 o                         
  13   9   2      35669.87      35123.04       638.23 o                         
  15   9   2      26354.27      26174.94       499.76 o                         
  17   9   2      43474.12      42737.63       777.59 o                         
  19   9   2          0.27        288.87       158.26 o                         
  21   9   2      12349.11      11272.36       435.09 o                         
  23   9   2       1228.49       1113.59       259.11 o                         
  25   9   2      42865.58      42222.61       955.56 o                         
  27   9   2        152.11         44.35       267.11 o                         
  29   9   2       8467.98       7029.85       577.72 o                         
   0  10   2         78.80        112.24       133.18 o                         
   2  10   2       2892.75       2774.36       171.39 o                         
   4  10   2        779.44        733.39       118.43 o                         
   6  10   2         18.89        -53.05        89.45 o                         
   8  10   2       4005.91       3877.68       192.82 o                         
  10  10   2         94.39        200.67       108.43 o                         
  12  10   2       1877.81       1848.96       182.93 o                         
  14  10   2        932.12        833.67       144.98 o                         
  16  10   2        697.91       1022.64       179.31 o                         
  18  10   2       2610.13       2524.52       262.85 o                         
  20  10   2       1589.03       1924.71       299.74 o                         
  22  10   2       1839.29       1442.14       308.41 o                         
  24  10   2         33.44       -167.27       266.27 o                         
  26  10   2        366.72       -152.33       279.19 o                         
  28  10   2        698.68        222.53       295.88 o                         
   1  11   2      22729.65      22779.24       484.62 o                         
   3  11   2        170.27        160.80       126.81 o                         
   5  11   2        761.00       1094.26       151.98 o                         
   7  11   2      13261.57      12544.23       360.94 o                         
   9  11   2      25526.18      25508.47       603.31 o                         
  11  11   2        117.54        538.21       176.90 o                         
  13  11   2       2241.31       2428.60       254.25 o                         
  15  11   2       9575.21       9063.20       459.35 o                         
  17  11   2      20932.16      21059.39       659.28 o                         
  19  11   2        851.73        828.14       302.62 o                         
  21  11   2       1777.73       1490.88       333.16 o                         
  23  11   2       1455.68       1138.91       332.28 o                         
  25  11   2      16992.03      17728.62       922.26 o                         
   0  12   2        124.61        254.67       232.26 o                         
   2  12   2        844.59       1094.80       186.88 o                         
   4  12   2      73821.69      75786.38      1285.88 o                         
   6  12   2      21112.31      21695.03       511.82 o                         
   8  12   2      17396.55      16805.66       536.22 o                         
  10  12   2       8607.09       7956.90       410.77 o                         
  12  12   2      39805.31      39591.61      1124.01 o                         
  14  12   2      19268.63      19942.63       802.45 o                         
  16  12   2        733.31        943.60       358.78 o                         
  18  12   2        915.58        826.78       486.72 o                         
  20  12   2      43872.07      42751.06      1461.88 o                         
   1  13   2         13.50        203.50       193.38 o                         
   3  13   2        323.53        478.93       201.60 o                         
   5  13   2          2.76         74.52       242.95 o                         
   7  13   2        506.57        697.85       259.23 o                         
   9  13   2        128.72        333.91       306.29 o                         
  11  13   2        129.05        312.54       370.42 o                         
  13  13   2        270.28       -316.22       376.90 o                         
  15  13   2        203.79        708.07       419.34 o                         
  17  13   2        377.15        247.54       402.74 o                         
   0  14   2       7390.96       7485.28       599.73 o                         
   2  14   2        756.91        437.01       257.89 o                         
   4  14   2       2788.63       3012.32       342.46 o                         
   6  14   2         64.63       -203.49       298.78 o                         
   8  14   2       7885.98       8065.20       625.94 o                         
   1   1   3        237.92        542.69        44.82 o                         
   3   1   3     248970.06     260315.94      4166.24 o                         
   5   1   3     474225.28     487943.03     10483.20 o                         
   7   1   3      38588.51      39439.65       765.23 o                         
   9   1   3       7957.62       7973.19       217.81 o                         
  11   1   3     156633.44     153626.38      2329.11 o                         
  13   1   3     192349.89     187859.58      1929.53 o                         
  15   1   3      16288.30      16937.78       241.65 o                         
  17   1   3      50557.20      51302.43       548.73 o                         
  19   1   3      55819.30      57760.72       639.32 o                         
  21   1   3     112302.27     116631.09      1375.14 o                         
  23   1   3          6.57        105.76        86.85 o                         
  25   1   3        636.93        672.93       121.12 o                         
  27   1   3       3247.13       3380.10       177.13 o                         
  29   1   3      71518.08      74578.79      1358.45 o                         
  31   1   3       4029.15       3915.08       239.16 o                         
  33   1   3      17714.61      17079.93       640.20 o                         
  35   1   3       8295.84       8436.57       608.22 o                         
  37   1   3      19817.62      18233.62       724.71 o                         
  39   1   3       5498.40       5480.03       614.89 o                         
   0   2   3    1672696.38    1578127.62     65149.27 o                         
   2   2   3      57803.17      58714.69       816.45 o                         
   4   2   3     152985.33     156264.44      2556.71 o                         
   6   2   3      27477.04      25179.20       679.43 o                         
   8   2   3     686615.00     674292.06      9888.15 o                         
  10   2   3     306095.84     303634.41      3487.49 o                         
  12   2   3     187244.92     186513.11      1911.17 o                         
  14   2   3      10532.41      10444.36       173.00 o                         
  16   2   3     415833.50     408444.22      4119.04 o                         
  18   2   3      93556.34      94953.05      1002.08 o                         
  20   2   3       8161.52       8283.42       172.44 o                         
  22   2   3      22706.69      23104.60       353.42 o                         
  24   2   3     213267.62     222154.56      2803.22 o                         
  26   2   3     115912.20     119262.48      1692.70 o                         
  28   2   3      25822.79      24058.56       491.99 o                         
  30   2   3        181.32        239.85       133.61 o                         
  32   2   3      37603.59      37565.25       872.42 o                         
  34   2   3      80271.60      79006.34      1769.05 o                         
  36   2   3        545.28        595.29       329.05 o                         
  38   2   3      16782.88      16772.12       682.04 o                         
   1   3   3       4697.06       3811.15       151.24 o                         
   3   3   3     279876.50     277522.41      4499.31 o                         
   5   3   3      95550.13      93265.84      1805.57 o                         
   7   3   3     156462.94     155039.53      1719.90 o                         
   9   3   3      31473.11      30576.12       372.48 o                         
  11   3   3      40463.51      39897.06       459.21 o                         
  13   3   3     133476.36     131297.73      1380.12 o                         
  15   3   3       6664.68       6466.32       145.87 o                         
  17   3   3      30169.35      29685.96       427.16 o                         
  19   3   3      52075.55      52086.03       652.58 o                         
  21   3   3      50161.50      51116.85       657.86 o                         
  23   3   3      35947.28      36782.21       563.10 o                         
  25   3   3        238.43        253.16        94.16 o                         
  27   3   3      15824.17      15436.42       371.59 o                         
  29   3   3      26234.29      25812.65       530.67 o                         
  31   3   3      13177.77      13467.19       408.33 o                         
  33   3   3       8789.59       9712.01       455.44 o                         
  35   3   3       3428.24       2865.29       385.42 o                         
  37   3   3      14471.46      14248.50       632.72 o                         
   0   4   3     105901.29     106914.48      1611.25 o                         
   2   4   3      16101.57      15966.40       189.13 o                         
   4   4   3        283.91        631.82        76.17 o                         
   6   4   3      20723.58      20037.74       279.73 o                         
   8   4   3      71238.76      70449.34       831.65 o                         
  10   4   3      29116.40      27977.41       363.59 o                         
  12   4   3       1784.33       2176.34        92.11 o                         
  14   4   3       8866.08       8989.70       218.31 o                         
  16   4   3      40242.27      40709.90       550.70 o                         
  18   4   3      11031.71      10645.89       227.42 o                         
  20   4   3        398.73        492.94        92.78 o                         
  22   4   3        471.14        792.91       104.85 o                         
  24   4   3      23722.55      25130.59       425.49 o                         
  26   4   3       7411.41       7090.42       241.06 o                         
  28   4   3        785.26        826.36       137.17 o                         
  30   4   3       1651.58       1636.06       196.52 o                         
  32   4   3       7353.35       7099.59       396.72 o                         
  34   4   3       5806.52       6124.25       388.19 o                         
  36   4   3         50.82        184.70       294.19 o                         
   1   5   3     254857.47     249941.05      2074.38 o                         
   3   5   3     152505.86     152448.69      1504.76 o                         
   5   5   3     418496.50     420626.81      4209.64 o                         
   7   5   3     160694.05     162118.56      1820.09 o                         
   9   5   3     204704.22     203098.73      2086.09 o                         
  11   5   3      69222.73      69443.66       802.24 o                         
  13   5   3     187595.19     185247.61      2010.08 o                         
  15   5   3      11891.82      11819.34       233.01 o                         
  17   5   3     267432.06     264674.09      3127.03 o                         
  19   5   3      37595.56      38242.34       579.09 o                         
  21   5   3     179377.34     179835.12      2203.21 o                         
  23   5   3      10705.33      11309.57       287.22 o                         
  25   5   3      80584.11      82270.33      1068.50 o                         
  27   5   3       2425.38       2692.55       245.53 o                         
  29   5   3     115966.02     116012.48      1965.33 o                         
  31   5   3       1670.53       2229.32       271.31 o                         
  33   5   3      81468.19      79550.50      1759.58 o                         
  35   5   3        359.01        671.66       281.10 o                         
   0   6   3       6872.60       6626.56       209.73 o                         
   2   6   3      93133.30      91443.55       903.01 o                         
   4   6   3       1929.45       1918.01       110.14 o                         
   6   6   3       5622.85       5265.23       150.96 o                         
   8   6   3     129154.28     128887.58      1418.22 o                         
  10   6   3       1193.46       1290.43        91.15 o                         
  12   6   3      22889.52      21590.51       320.39 o                         
  14   6   3       9067.89       8271.42       200.17 o                         
  16   6   3      14485.40      14396.13       289.71 o                         
  18   6   3      54348.66      53853.84       766.14 o                         
  20   6   3        365.97        442.99        97.95 o                         
  22   6   3      10310.26       9800.90       337.30 o                         
  24   6   3      14483.41      14195.43       336.90 o                         
  26   6   3       7140.50       7390.79       258.54 o                         
  28   6   3       9555.94       9353.79       332.46 o                         
  30   6   3          4.84         24.72       192.55 o                         
  32   6   3      11178.29      11670.99       549.19 o                         
  34   6   3       6309.98       6586.49       460.37 o                         
   1   7   3       8112.30       7613.88       153.25 o                         
   3   7   3      46759.84      47234.35       527.99 o                         
   5   7   3      25799.79      25224.39       348.84 o                         
   7   7   3      18727.07      17996.46       277.06 o                         
   9   7   3       7914.19       7402.43       224.54 o                         
  11   7   3      23188.16      23024.78       348.13 o                         
  13   7   3      31611.42      31125.38       487.40 o                         
  15   7   3       2732.56       2724.06       143.37 o                         
  17   7   3       9352.49       9575.45       255.33 o                         
  19   7   3      17368.58      17251.00       355.85 o                         
  21   7   3      15937.33      15778.17       375.42 o                         
  23   7   3       6068.68       6317.56       271.42 o                         
  25   7   3        703.84        841.38       166.11 o                         
  27   7   3      12137.63      12002.18       422.97 o                         
  29   7   3       9432.43       9459.96       441.95 o                         
  31   7   3       2071.35       2372.02       288.91 o                         
  33   7   3       1995.74       2185.98       322.69 o                         
   0   8   3      74609.10      76617.35      1406.05 o                         
   2   8   3      29386.04      28968.04       459.27 o                         
   4   8   3     347977.28     345217.09      3510.88 o                         
   6   8   3      58503.81      58345.82       683.49 o                         
   8   8   3      54504.23      54649.40       682.78 o                         
  10   8   3       1269.74       1797.54       175.89 o                         
  12   8   3     306557.47     304369.38      3590.78 o                         
  14   8   3      64041.37      62439.43       870.30 o                         
  16   8   3      28741.16      28805.44       492.80 o                         
  18   8   3        228.57        400.70       105.18 o                         
  20   8   3     130858.05     128714.37      1887.14 o                         
  22   8   3     100707.65     100578.23      1444.42 o                         
  24   8   3      18979.55      18254.98       467.48 o                         
  26   8   3       3782.37       3825.15       296.11 o                         
  28   8   3      83663.73      83504.05      1535.70 o                         
  30   8   3      48803.57      48482.13      1897.29 o                         
  32   8   3       1421.70       1352.62       375.70 o                         
   1   9   3       3757.01       3748.80       214.05 o                         
   3   9   3      17139.73      17388.69       336.92 o                         
   5   9   3      11105.17      10776.69       255.46 o                         
   7   9   3      17770.71      17192.39       299.44 o                         
   9   9   3       3641.59       3295.82       141.67 o                         
  11   9   3         73.92        107.19        89.51 o                         
  13   9   3      13660.36      12821.10       318.83 o                         
  15   9   3        254.07        406.72       114.69 o                         
  17   9   3      12097.26      11850.47       336.28 o                         
  19   9   3        208.56        377.58       161.78 o                         
  21   9   3       1552.44       1454.60       211.18 o                         
  23   9   3       8145.70       7107.53       418.75 o                         
  25   9   3        507.15        410.31       257.80 o                         
  27   9   3       3605.45       3299.42       342.02 o                         
  29   9   3          0.88       -223.56       298.08 o                         
   0  10   3       2342.23       2068.41       219.75 o                         
   2  10   3       3952.45       3840.66       195.27 o                         
   4  10   3       7324.56       7956.93       287.89 o                         
   6  10   3        115.59        307.53       101.17 o                         
   8  10   3      17077.33      16792.60       385.03 o                         
  10  10   3        436.29        682.64       143.01 o                         
  12  10   3        255.01        338.72       135.95 o                         
  14  10   3        396.77        555.69       140.87 o                         
  16  10   3       4975.80       4805.07       275.99 o                         
  18  10   3       4131.02       3871.43       272.33 o                         
  20  10   3       7980.50       8529.67       458.60 o                         
  22  10   3        471.24        256.58       282.87 o                         
  24  10   3       2590.45       2339.63       337.64 o                         
  26  10   3        975.72       1007.74       319.25 o                         
  28  10   3        149.86        494.10       489.39 o                         
   1  11   3      65456.21      66782.98      1053.86 o                         
   3  11   3       4728.78       4727.19       239.15 o                         
   5  11   3       1603.58       2112.90       181.11 o                         
   7  11   3      44654.66      45804.11       794.55 o                         
   9  11   3      71674.23      71289.60      1218.61 o                         
  11  11   3         12.28        173.00       195.02 o                         
  13  11   3      14309.20      14221.35       507.71 o                         
  15  11   3      28216.73      26024.94       785.97 o                         
  17  11   3      62164.25      63422.40      1276.27 o                         
  19  11   3        427.24       1140.04       315.10 o                         
  21  11   3       4495.38       3937.63       401.04 o                         
  23  11   3       7805.97       8280.85       490.39 o                         
  25  11   3      43907.61      43407.06      1904.55 o                         
   0  12   3      17046.50      17217.83       637.41 o                         
   2  12   3       9632.64      10159.89       366.95 o                         
   4  12   3      30609.24      33787.53      1326.99 o                         
   6  12   3       3241.65       3373.02       267.04 o                         
   8  12   3        253.31        395.99       223.69 o                         
  10  12   3        817.78        854.17       246.41 o                         
  12  12   3      38692.62      37315.80       889.01 o                         
  14  12   3       9340.25       9533.74       541.46 o                         
  16  12   3       5630.82       6133.86       485.82 o                         
  18  12   3        716.92        707.21       361.32 o                         
  20  12   3      10562.88      10927.81       621.32 o                         
   1  13   3      32782.79      34562.36       760.35 o                         
   3  13   3        101.94        290.65       219.61 o                         
   5  13   3       2449.63       2549.84       309.29 o                         
   7  13   3      13782.21      13740.44       541.29 o                         
   9  13   3      35192.91      36657.75       959.85 o                         
  11  13   3       1831.40       2434.44       443.73 o                         
  13  13   3        984.57        918.59       348.71 o                         
  15  13   3      23380.85      23195.54       954.57 o                         
  17  13   3      17376.79      17843.11      1185.61 o                         
   0  14   3        848.44        867.87       416.50 o                         
   2  14   3        295.47        108.95       266.17 o                         
   4  14   3      11830.54      12705.14       787.61 o                         
   6  14   3       1649.26       1208.49       305.95 o                         
   8  14   3       9065.33       9246.44       606.83 o                         
   0   0   4       3458.53       6949.78       321.52 o                         
   2   0   4       1742.25       1775.12       135.60 o                         
   4   0   4       2088.06       2416.09       130.73 o                         
   6   0   4         34.62        122.95        60.86 o                         
  10   0   4       1446.72       1799.59       104.56 o                         
  12   0   4       5878.40       6731.15       227.69 o                         
  14   0   4         21.79        166.22        72.69 o                         
  16   0   4        787.04       1227.02        98.51 o                         
  18   0   4       2263.20       2815.93       131.77 o                         
  20   0   4       4429.26       5017.91       183.48 o                         
  22   0   4       1681.29       1870.24       179.57 o                         
  24   0   4        168.33        350.37       121.00 o                         
  26   0   4         99.67        170.81       211.25 o                         
  28   0   4       2175.12       2493.98       269.16 o                         
  30   0   4        171.51         70.59       165.81 o                         
  32   0   4         93.93        299.90       190.84 o                         
  34   0   4        693.98        263.94       412.97 o                         
  36   0   4       1176.14       1080.47       465.76 o                         
  38   0   4        143.95         73.77       478.18 o                         
   1   1   4       8653.33       9063.19       202.06 o                         
   3   1   4     191861.64     205840.67      3701.81 o                         
   5   1   4     259148.27     257313.91      5546.75 o                         
   7   1   4     150342.56     153931.28      2502.47 o                         
   9   1   4      37460.67      38404.77       594.11 o                         
  11   1   4     118804.52     116855.38      1461.82 o                         
  13   1   4     218438.42     213654.41      2495.55 o                         
  15   1   4       8880.67       8698.16       189.39 o                         
  17   1   4     127293.51     131164.72      1384.33 o                         
  19   1   4      33781.85      34847.11       459.86 o                         
  21   1   4     102713.54     105422.55      1255.51 o                         
  23   1   4        114.62        275.13        82.00 o                         
  25   1   4       2132.42       2302.76       154.22 o                         
  27   1   4         27.03         41.44        92.58 o                         
  29   1   4      75488.20      76535.76      1482.83 o                         
  31   1   4       4762.86       5093.15       391.29 o                         
  33   1   4      30493.76      29556.02       757.45 o                         
  35   1   4       4809.40       4593.08       430.04 o                         
  37   1   4      16746.64      15637.07       663.06 o                         
  39   1   4       8810.83       7649.00       528.86 o                         
   0   2   4     328107.28     334985.44     11384.55 o                         
   2   2   4      21169.75      22994.46       404.31 o                         
   4   2   4      73528.42      77956.73      1440.13 o                         
   6   2   4        370.78       1298.58        77.19 o                         
   8   2   4     246175.34     252059.83      3237.63 o                         
  10   2   4      67374.32      68130.00       841.67 o                         
  12   2   4      73463.65      75180.47       812.96 o                         
  14   2   4       1525.80       1754.63        87.44 o                         
  16   2   4      75760.95      77433.09       822.67 o                         
  18   2   4      29189.17      30414.86       416.84 o                         
  20   2   4       1950.52       1996.57       108.74 o                         
  22   2   4      13214.16      13241.17       250.36 o                         
  24   2   4      64849.53      66916.75       963.56 o                         
  26   2   4      24392.19      25089.26       496.80 o                         
  28   2   4      12246.55      11765.80       324.36 o                         
  30   2   4         46.01         34.22       131.23 o                         
  32   2   4       7543.80       8179.28       636.21 o                         
  34   2   4      26953.68      26701.77       705.93 o                         
  36   2   4        213.05       -139.60       312.32 o                         
  38   2   4       9704.19       8650.83       635.24 o                         
   1   3   4       1730.08       2393.42        69.79 o                         
   3   3   4      33821.79      33366.35       533.41 o                         
   5   3   4      47361.05      47188.39       837.21 o                         
   7   3   4       1108.61       1088.51        49.43 o                         
   9   3   4        508.97        972.40        69.26 o                         
  11   3   4      11447.42      11309.28       172.31 o                         
  13   3   4      19516.28      19248.48       278.58 o                         
  15   3   4        326.76        458.75        76.74 o                         
  17   3   4         62.44        207.33        59.34 o                         
  19   3   4       8518.14       9020.61       205.05 o                         
  21   3   4      10522.62      10980.21       229.79 o                         
  23   3   4         41.01        136.44        80.77 o                         
  25   3   4        373.74        516.62       110.08 o                         
  27   3   4       3275.83       3376.93       184.06 o                         
  29   3   4       7300.89       7759.73       305.33 o                         
  31   3   4        157.41        160.87       146.87 o                         
  33   3   4        674.08        736.27       231.19 o                         
  35   3   4       1101.99        861.12       268.97 o                         
  37   3   4       4305.28       3751.66       477.90 o                         
   0   4   4     152201.34     153004.88      2279.45 o                         
   2   4   4      36305.82      36272.22       361.01 o                         
   4   4   4     135971.81     138270.64      1474.37 o                         
   6   4   4      23769.01      24080.07       305.60 o                         
   8   4   4       5854.07       6308.32       160.79 o                         
  10   4   4      16936.02      16919.64       247.82 o                         
  12   4   4     169060.19     170617.80      1848.31 o                         
  14   4   4      10777.89      11556.44       197.00 o                         
  16   4   4      14435.93      14815.55       255.11 o                         
  18   4   4       3760.31       3995.17       185.30 o                         
  20   4   4      12849.54      13464.36       270.37 o                         
  22   4   4      53149.04      54266.56       771.39 o                         
  24   4   4      14425.48      14764.01       305.81 o                         
  26   4   4       3559.92       3685.36       184.86 o                         
  28   4   4      43595.48      44209.47       770.88 o                         
  30   4   4       3502.90       3471.32       232.91 o                         
  32   4   4        392.88        605.30       217.68 o                         
  34   4   4       5568.58       4475.76       338.07 o                         
  36   4   4       4498.41       3877.68       415.07 o                         
   1   5   4      22626.36      23190.90       242.26 o                         
   3   5   4       4652.59       5049.49        91.58 o                         
   5   5   4       2313.32       2708.07       101.46 o                         
   7   5   4       3930.97       4383.73       141.02 o                         
   9   5   4       3548.39       4115.60       124.59 o                         
  11   5   4        586.63        662.62        56.08 o                         
  13   5   4       1915.41       2327.93       141.71 o                         
  15   5   4       5138.43       5394.89       154.22 o                         
  17   5   4      16558.00      16355.18       331.82 o                         
  19   5   4       3776.64       3948.69       190.17 o                         
  21   5   4       2011.25       2460.54       163.63 o                         
  23   5   4       1585.89       2024.09       182.09 o                         
  25   5   4       4413.00       5042.92       206.06 o                         
  27   5   4       4219.22       4390.14       228.26 o                         
  29   5   4       2405.44       2904.82       198.35 o                         
  31   5   4         21.08         39.39       203.61 o                         
  33   5   4       3470.93       3401.52       310.19 o                         
  35   5   4        117.44        158.46       237.33 o                         
   0   6   4      73924.44      74804.28      1016.05 o                         
   2   6   4      16646.83      16409.46       209.18 o                         
   4   6   4      19436.04      20076.84       266.90 o                         
   6   6   4       4672.96       4501.24       114.03 o                         
   8   6   4     126510.91     126029.05      1390.30 o                         
  10   6   4       8623.10       8562.44       180.46 o                         
  12   6   4      12165.53      12522.55       307.58 o                         
  14   6   4         15.94        319.43        71.95 o                         
  16   6   4      56876.30      56686.87       783.82 o                         
  18   6   4      32116.03      30999.24       505.77 o                         
  20   6   4       8675.03       8705.51       249.55 o                         
  22   6   4        124.60        290.32       105.01 o                         
  24   6   4      27304.10      27094.01       498.21 o                         
  26   6   4      15662.74      15515.72       347.83 o                         
  28   6   4        843.47        714.39       175.22 o                         
  30   6   4       1498.10       1604.71       247.27 o                         
  32   6   4      15842.11      14919.38       595.38 o                         
  34   6   4      11604.54      12129.77       576.73 o                         
   1   7   4      19545.78      20041.46       316.07 o                         
   3   7   4      18982.62      18767.20       261.93 o                         
   5   7   4       9420.73       9406.29       171.44 o                         
   7   7   4      39965.34      39978.32       512.08 o                         
   9   7   4      10133.74      10085.19       197.94 o                         
  11   7   4        516.61        665.64        80.04 o                         
  13   7   4      14340.03      14087.10       276.02 o                         
  15   7   4       1242.26       1178.26       117.09 o                         
  17   7   4      39155.37      38664.26       638.17 o                         
  19   7   4         22.62        248.93       118.45 o                         
  21   7   4        951.74        966.16       137.79 o                         
  23   7   4      16456.75      17009.86       406.64 o                         
  25   7   4       3093.97       3055.28       222.66 o                         
  27   7   4      12745.53      13665.70       414.26 o                         
  29   7   4        101.30        232.53       202.84 o                         
  31   7   4        577.42       1070.13       250.65 o                         
  33   7   4       9967.77       9584.97       524.52 o                         
   0   8   4       4214.72       4304.84       235.61 o                         
   2   8   4       1950.21       2144.98       108.14 o                         
   4   8   4       8934.86       9393.23       188.69 o                         
   6   8   4        142.37        229.12        63.99 o                         
   8   8   4        892.09        939.70        76.82 o                         
  10   8   4        181.26        243.92        73.20 o                         
  12   8   4       8679.27       9503.92       238.04 o                         
  14   8   4       4548.04       4624.09       190.41 o                         
  16   8   4       3298.96       3311.48       173.33 o                         
  18   8   4        173.00        365.60       103.39 o                         
  20   8   4       3237.28       3443.89       197.19 o                         
  22   8   4       2079.06       2239.97       215.63 o                         
  24   8   4         45.11        162.32       205.65 o                         
  26   8   4       1311.34       1169.80       234.04 o                         
  28   8   4       1067.80       1093.17       266.18 o                         
  30   8   4       2938.90       2735.23       452.43 o                         
  32   8   4        187.37        479.53       434.72 o                         
   1   9   4      64981.01      65573.83       921.86 o                         
   3   9   4      30741.06      30424.60       501.05 o                         
   5   9   4       9142.47       9007.83       232.51 o                         
   7   9   4      19643.91      19686.60       349.66 o                         
   9   9   4      70015.75      70121.23       898.01 o                         
  11   9   4       1593.46       1403.06       119.84 o                         
  13   9   4      45459.66      43928.64       705.71 o                         
  15   9   4      24244.01      24147.39       450.08 o                         
  17   9   4      38957.79      38888.91       639.21 o                         
  19   9   4        144.52        266.27       142.78 o                         
  21   9   4      15514.09      14160.11       438.65 o                         
  23   9   4       1181.06        973.29       254.66 o                         
  25   9   4      46134.02      44938.82      1193.51 o                         
  27   9   4         79.82        106.48       257.09 o                         
  29   9   4      14648.93      14746.84       853.00 o                         
   0  10   4       8130.67       8198.47       381.81 o                         
   2  10   4       1839.86       1886.07       151.19 o                         
   4  10   4       1476.42       1867.47       146.80 o                         
   6  10   4       2016.14       2066.50       157.57 o                         
   8  10   4       2232.28       2377.14       182.87 o                         
  10  10   4       5744.11       6024.58       307.76 o                         
  12  10   4        636.72        909.36       154.84 o                         
  14  10   4        970.89       1277.07       162.52 o                         
  16  10   4       1202.53       1063.00       169.42 o                         
  18  10   4       1368.76       1259.75       212.38 o                         
  20  10   4       3195.69       3665.15       344.62 o                         
  22  10   4         33.21        209.49       274.70 o                         
  24  10   4        445.24        464.19       292.66 o                         
  26  10   4         98.02        -44.29       280.36 o                         
  28  10   4        336.57       -169.94       505.15 o                         
   1  11   4      22524.46      22808.26       487.45 o                         
   3  11   4         88.11        180.45       127.91 o                         
   5  11   4       3275.80       3290.04       214.98 o                         
   7  11   4      11307.21      11255.77       384.28 o                         
   9  11   4      21803.78      22285.88       596.18 o                         
  11  11   4        184.46        110.99       206.85 o                         
  13  11   4        912.01        985.94       240.14 o                         
  15  11   4       5411.96       5106.36       330.22 o                         
  17  11   4      18376.08      18182.46       673.22 o                         
  19  11   4        469.97        304.72       320.36 o                         
  21  11   4       2548.93       2803.94       411.62 o                         
  23  11   4       2433.49       2944.47       412.12 o                         
  25  11   4      14589.32      14713.55       751.08 o                         
   0  12   4       3428.33       3003.89       345.03 o                         
   2  12   4          8.15        259.94       174.91 o                         
   4  12   4      67342.14      67212.81      1103.16 o                         
   6  12   4      13081.98      13505.32       489.09 o                         
   8  12   4      27592.71      26946.98       692.23 o                         
  10  12   4       4821.38       5002.84       391.60 o                         
  12  12   4      32653.98      32210.47       805.28 o                         
  14  12   4      14135.04      14103.27       645.08 o                         
  16  12   4       5064.20       4886.95       465.97 o                         
  18  12   4       3313.72       3024.98       436.49 o                         
  20  12   4      45708.30      45933.52      1163.03 o                         
   1  13   4        509.83        751.13       216.39 o                         
   3  13   4        596.56        504.02       256.25 o                         
   5  13   4       1076.71        983.13       265.67 o                         
   7  13   4       1387.71       1337.14       291.29 o                         
   9  13   4          3.73       -212.06       250.79 o                         
  11  13   4       1215.62       1399.39       295.72 o                         
  13  13   4        100.79        380.98       324.21 o                         
  15  13   4        496.74       1373.05       365.92 o                         
   0  14   4       5474.12       4591.64       635.37 o                         
   2  14   4        652.66        604.51       289.82 o                         
   4  14   4       2808.50       2728.79       331.62 o                         
   6  14   4          9.34          5.30       264.02 o                         
   8  14   4       7376.49       7333.25       428.65 o                         
   1   1   5       2433.46       2464.18       112.12 o                         
   3   1   5     202822.22     213367.36      3842.70 o                         
   5   1   5     381053.00     407603.62      7302.42 o                         
   7   1   5      13944.42      14606.65       331.26 o                         
   9   1   5        581.27        810.80        55.56 o                         
  11   1   5     123449.44     121921.86      1523.86 o                         
  13   1   5     151689.28     151235.12      1887.38 o                         
  15   1   5      14089.40      14420.27       217.25 o                         
  17   1   5        138.93        451.96       106.28 o                         
  19   1   5      56554.71      57939.77       702.02 o                         
  21   1   5      93191.18      96357.68      1165.57 o                         
  23   1   5      11818.07      11921.51       285.51 o                         
  25   1   5         45.00        209.50       103.98 o                         
  27   1   5       7359.14       7481.88       254.57 o                         
  29   1   5      56515.16      57567.78       984.04 o                         
  31   1   5       9210.75      10120.32       474.22 o                         
  33   1   5        251.35        498.16       178.33 o                         
  35   1   5       7252.49       6833.48       494.77 o                         
  37   1   5      15799.19      15954.09       668.11 o                         
  39   1   5       8005.71       8150.95       534.73 o                         
   0   2   5      48922.43      50651.49      1352.15 o                         
   2   2   5       6556.55       6540.29       230.25 o                         
   4   2   5       1921.34       1873.89       123.36 o                         
   6   2   5       4817.64       5513.15       155.78 o                         
   8   2   5        327.66        598.42       103.03 o                         
  10   2   5       5616.22       5773.12       116.61 o                         
  12   2   5       5732.95       5863.45       224.94 o                         
  14   2   5        320.01        550.78        69.89 o                         
  16   2   5       4730.81       4993.82       129.54 o                         
  18   2   5        192.03        242.77        65.24 o                         
  20   2   5        414.46        483.77        74.32 o                         
  22   2   5       1216.90       1096.81       103.99 o                         
  24   2   5       1414.20       1487.21       132.60 o                         
  26   2   5         54.60        270.31       109.81 o                         
  28   2   5       1635.17       1640.31       214.45 o                         
  30   2   5         12.98          3.50       132.40 o                         
  32   2   5         30.00        -21.58       162.01 o                         
  34   2   5        423.68        657.71       212.54 o                         
  36   2   5        652.26        730.94       333.12 o                         
  38   2   5        869.79        913.14       359.60 o                         
   1   3   5      62368.83      63248.09       972.08 o                         
   3   3   5      10778.75      10584.34       235.91 o                         
   5   3   5      72996.35      75309.98       821.84 o                         
   7   3   5      13481.39      13853.94       238.64 o                         
   9   3   5      29121.14      29516.07       366.27 o                         
  11   3   5       5109.50       5542.01       143.17 o                         
  13   3   5      12380.65      13104.40       214.03 o                         
  15   3   5       2375.41       2562.40       102.75 o                         
  17   3   5      27706.84      27703.20       391.81 o                         
  19   3   5       3770.47       4065.98       149.49 o                         
  21   3   5      27335.65      29161.62       428.14 o                         
  23   3   5        713.24        945.83       106.61 o                         
  25   3   5      12981.67      13123.90       314.03 o                         
  27   3   5        626.60        623.95       126.78 o                         
  29   3   5      10667.28      11252.46       338.51 o                         
  31   3   5       1270.45       1411.20       184.73 o                         
  33   3   5       5410.41       5461.18       359.68 o                         
  35   3   5         23.38        311.00       213.69 o                         
  37   3   5       3809.23       4001.05       428.07 o                         
   0   4   5     407984.84     403652.88      5683.24 o                         
   2   4   5      76688.19      77334.05       753.22 o                         
   4   4   5      21526.70      21967.18       252.27 o                         
   6   4   5      29041.81      28465.02       369.40 o                         
   8   4   5     340730.69     338841.84      3571.41 o                         
  10   4   5      85221.75      83854.29       989.39 o                         
  12   4   5       7543.21       7632.06       146.43 o                         
  14   4   5       5856.58       5856.51       134.41 o                         
  16   4   5     160158.36     160444.22      1771.50 o                         
  18   4   5      92786.32      94208.81      1101.57 o                         
  20   4   5       3195.49       3406.54       216.66 o                         
  22   4   5          5.44        278.81       114.76 o                         
  24   4   5      90530.98      93089.52      1225.46 o                         
  26   4   5      47923.95      49709.27       785.94 o                         
  28   4   5         60.43        228.93       130.97 o                         
  30   4   5        155.68        110.55       148.17 o                         
  32   4   5      26323.67      25943.85       783.38 o                         
  34   4   5      44098.56      43686.38      1121.30 o                         
  36   4   5         24.73         -5.92       218.46 o                         
   1   5   5       3185.74       3519.24        89.09 o                         
   3   5   5      22535.88      22295.09       229.93 o                         
   5   5   5         11.34        200.94        48.10 o                         
   7   5   5       6575.10       6442.15       134.72 o                         
   9   5   5        243.05        598.52       147.42 o                         
  11   5   5        282.96        441.49        56.34 o                         
  13   5   5      11059.19      10509.58       200.82 o                         
  15   5   5        236.45        309.60        62.24 o                         
  17   5   5         33.90        152.33        67.30 o                         
  19   5   5       2131.45       2412.64       138.49 o                         
  21   5   5       1990.50       2162.89       142.20 o                         
  23   5   5       2191.19       2271.16       154.93 o                         
  25   5   5        490.83        773.80       117.40 o                         
  27   5   5         64.43        104.49       121.18 o                         
  29   5   5       1039.35       1083.57       175.93 o                         
  31   5   5       1339.52       1359.18       250.05 o                         
  33   5   5        223.30        557.26       240.79 o                         
  35   5   5         54.29        596.82       277.15 o                         
   0   6   5      17644.89      19319.52       314.78 o                         
   2   6   5      34804.75      34165.72       372.21 o                         
   4   6   5     160890.47     159152.61      1645.95 o                         
   6   6   5      36549.14      35680.57       431.64 o                         
   8   6   5       2188.42       2727.52       112.33 o                         
  10   6   5       1506.55       1506.91       113.57 o                         
  12   6   5     138282.89     135813.55      1666.94 o                         
  14   6   5      41550.38      40425.67       595.95 o                         
  16   6   5       3939.55       4096.71       173.38 o                         
  18   6   5       1851.24       2001.51       169.48 o                         
  20   6   5      45586.98      44261.66       713.97 o                         
  22   6   5      45654.12      45187.28       739.56 o                         
  24   6   5        555.56        653.19       136.05 o                         
  26   6   5        587.15        622.39       136.71 o                         
  28   6   5      30878.95      30641.46       707.24 o                         
  30   6   5      21451.13      21412.00       708.39 o                         
  32   6   5         67.93       -133.90       283.95 o                         
  34   6   5       1056.51        970.35       299.88 o                         
   1   7   5      36510.21      38147.57       452.59 o                         
   3   7   5      35509.60      34909.46       443.07 o                         
   5   7   5      25978.91      25620.63       340.37 o                         
   7   7   5      14529.47      15100.82       237.24 o                         
   9   7   5      46980.34      46790.16       622.77 o                         
  11   7   5       8579.04       8312.43       198.30 o                         
  13   7   5      54135.04      52611.46       709.23 o                         
  15   7   5      10748.65      11097.16       266.67 o                         
  17   7   5      30716.58      30600.20       621.50 o                         
  19   7   5       1916.47       1876.58       154.05 o                         
  21   7   5      19755.79      19853.04       429.39 o                         
  23   7   5          5.97        323.85       133.27 o                         
  25   7   5      26841.59      27052.05       554.65 o                         
  27   7   5          0.41         59.60       185.93 o                         
  29   7   5      20510.38      19663.48       971.59 o                         
  31   7   5         84.54        337.81       256.72 o                         
  33   7   5      12536.07      12182.13      1057.21 o                         
   0   8   5       3918.11       3978.67       200.00 o                         
   2   8   5       2281.15       2405.37       120.32 o                         
   4   8   5          3.88        189.53        59.98 o                         
   6   8   5       1454.52       1632.91        91.17 o                         
   8   8   5       2462.96       2392.78       109.92 o                         
  10   8   5       1131.39       1108.61        98.15 o                         
  12   8   5        133.11        265.05        79.06 o                         
  14   8   5        282.89        327.38        90.75 o                         
  16   8   5       1331.19       1241.17       117.90 o                         
  18   8   5        809.03       1111.55       142.06 o                         
  20   8   5          0.52        285.57       220.27 o                         
  22   8   5        256.02        369.21       148.47 o                         
  24   8   5          8.17       -175.50       180.05 o                         
  26   8   5         39.51          6.20       204.06 o                         
  28   8   5         60.93        -32.44       260.19 o                         
  30   8   5          6.92       -303.90       303.90 o                         
  32   8   5        152.09        745.97       447.69 o                         
   1   9   5      46633.91      46260.45       654.36 o                         
   3   9   5       5448.98       5547.28       192.89 o                         
   5   9   5        309.38        363.51        79.92 o                         
   7   9   5      58962.69      59069.27       776.20 o                         
   9   9   5      55149.79      54563.67       769.06 o                         
  11   9   5       3331.00       3366.56       165.96 o                         
  13   9   5        422.99        803.75       108.64 o                         
  15   9   5      15007.09      14567.08       333.46 o                         
  17   9   5      56525.12      55297.78       831.84 o                         
  19   9   5       7848.69       7536.98       344.98 o                         
  21   9   5         15.51        314.31       175.85 o                         
  23   9   5      13540.49      14564.32       505.18 o                         
  25   9   5      22756.57      21812.46       656.71 o                         
  27   9   5       7393.85       7124.58       647.98 o                         
  29   9   5          9.59       -319.44       319.44 o                         
   0  10   5        331.01        278.71       150.36 o                         
   2  10   5        164.86        190.47        95.00 o                         
   4  10   5      20190.06      21534.44       444.63 o                         
   6  10   5       4206.22       4325.21       209.10 o                         
   8  10   5       4327.96       4213.49       252.99 o                         
  10  10   5       2642.67       2583.45       220.20 o                         
  12  10   5       7661.66       7227.36       327.02 o                         
  14  10   5       5205.31       5306.93       252.75 o                         
  16  10   5        294.32        354.43       152.41 o                         
  18  10   5        556.20        679.32       203.14 o                         
  20  10   5      14732.01      15372.86       568.21 o                         
  22  10   5       2667.99       3392.32       357.35 o                         
  24  10   5        576.28        412.16       280.92 o                         
  26  10   5         77.15        -34.61       278.15 o                         
  28  10   5       2436.55       2112.37       468.80 o                         
   1  11   5      15482.01      15624.65       391.29 o                         
   3  11   5       2197.74       2236.92       192.18 o                         
   5  11   5        837.87        696.49       163.95 o                         
   7  11   5      12886.78      12730.44       446.36 o                         
   9  11   5      20340.73      21139.20       742.62 o                         
  11  11   5         29.95        -77.63       194.51 o                         
  13  11   5        582.73        728.03       237.08 o                         
  15  11   5       7025.04       7048.23       367.68 o                         
  17  11   5      10942.08      11018.41       572.69 o                         
  19  11   5       2309.74       2102.51       385.81 o                         
  21  11   5        957.38        808.37       352.18 o                         
  23  11   5       3629.04       3981.30       450.91 o                         
  25  11   5      12749.34      13653.46       648.17 o                         
   0  12   5       1071.35        905.54       273.44 o                         
   2  12   5         33.23         49.56       166.06 o                         
   4  12   5        410.01        262.58       218.41 o                         
   6  12   5         23.12        224.82       222.05 o                         
   8  12   5        203.80        476.68       223.78 o                         
  10  12   5        245.19        252.05       228.44 o                         
  12  12   5        755.98       1121.85       228.29 o                         
  14  12   5          9.10         -4.59       205.96 o                         
  16  12   5        309.50        350.18       287.50 o                         
  18  12   5          0.14        319.88       363.50 o                         
  20  12   5         97.01        792.28       367.78 o                         
   1  13   5         75.67        216.12       224.00 o                         
   3  13   5          2.05        293.10       246.48 o                         
   5  13   5       1424.73       1803.42       290.83 o                         
   7  13   5        768.29       1148.84       273.77 o                         
   9  13   5         53.17        313.09       237.94 o                         
  11  13   5         98.84        291.78       250.10 o                         
  13  13   5         30.91        513.83       301.63 o                         
  15  13   5        524.10        617.16       397.42 o                         
   0  14   5       2540.45       1271.18       513.05 o                         
   2  14   5       5885.81       5921.41       444.96 o                         
   4  14   5      36243.59      38622.18      1115.73 o                         
   6  14   5       6458.47       7301.56       486.89 o                         
   8  14   5        497.54        795.77       261.28 o                         
   0   0   6    3405828.00    3614282.00    128885.29 o                         
   2   0   6      81095.62      81935.08      2142.02 o                         
   4   0   6     149396.27     160926.50      4136.86 o                         
   6   0   6      98285.15      92179.20      2422.76 o                         
   8   0   6     986669.38    1042027.38     26325.87 o                         
  10   0   6     686637.69     650465.69     32311.59 o                         
  12   0   6     306822.84     306379.28      5518.09 o                         
  14   0   6      33511.60      32662.23       650.82 o                         
  16   0   6     859383.44     860996.25     17299.02 o                         
  18   0   6     132792.00     135137.56      2327.55 o                         
  20   0   6       4463.40       5078.48       246.88 o                         
  22   0   6      34602.29      35109.66       759.44 o                         
  24   0   6     338052.84     349788.44      6490.07 o                         
  26   0   6     255085.00     264023.41      5741.08 o                         
  28   0   6      33728.04      33716.39      1110.67 o                         
  30   0   6         54.12        179.20       182.21 o                         
  32   0   6      66985.27      66457.24      1535.73 o                         
  34   0   6     125053.73     117820.89      5550.31 o                         
  36   0   6        168.48        353.35       463.62 o                         
  38   0   6      18846.66      15711.56       947.89 o                         
   1   1   6       2022.70       1815.08        79.72 o                         
   3   1   6          2.30       1008.20       135.25 o                         
   5   1   6       1351.86       2828.65       627.74 o                         
   7   1   6       8691.04       9070.65       236.64 o                         
   9   1   6         15.04         85.38        39.27 o                         
  11   1   6          3.13        153.47        41.38 o                         
  13   1   6        305.35        487.82        63.26 o                         
  15   1   6       1856.24       2042.29        98.30 o                         
  17   1   6       6787.05       6643.25       141.58 o                         
  19   1   6        339.87        532.93        69.61 o                         
  21   1   6        148.57        384.33        75.63 o                         
  23   1   6       2430.39       2351.45       146.17 o                         
  25   1   6        456.02        620.94       113.42 o                         
  27   1   6        514.37        486.26       169.64 o                         
  29   1   6         17.01        365.78       142.16 o                         
  31   1   6        423.78        280.85       168.34 o                         
  33   1   6        870.11       1117.75       194.71 o                         
  35   1   6        117.79         71.85       215.36 o                         
  37   1   6         49.24        135.94       315.63 o                         
  39   1   6        805.63        901.45       394.05 o                         
   0   2   6       1431.53       1614.10       178.49 o                         
   2   2   6      74779.17      74872.60      1396.42 o                         
   4   2   6      24710.20      24159.88       436.76 o                         
   6   2   6      12878.66      12827.76       271.09 o                         
   8   2   6      66197.16      67040.18       863.44 o                         
  10   2   6       5739.19       6119.37       134.99 o                         
  12   2   6      27826.82      27727.88       360.16 o                         
  14   2   6      15930.78      16114.72       235.71 o                         
  16   2   6       4380.29       4656.14       122.48 o                         
  18   2   6      14066.77      14313.35       247.08 o                         
  20   2   6       5489.82       5846.87       182.59 o                         
  22   2   6      17590.41      17979.97       322.99 o                         
  24   2   6       5444.67       5216.19       211.49 o                         
  26   2   6        813.72        783.78       121.10 o                         
  28   2   6       3407.11       3200.49       201.82 o                         
  30   2   6       2508.94       2723.90       218.88 o                         
  32   2   6       8209.06       8553.04       388.31 o                         
  34   2   6       1234.20       1127.43       236.30 o                         
  36   2   6        401.31         25.61       282.92 o                         
  38   2   6       2624.29       2725.42       399.25 o                         
   1   3   6     100163.45     103862.62      1291.65 o                         
   3   3   6     247507.59     252390.91      3083.94 o                         
   5   3   6     969208.06     980678.44     20371.97 o                         
   7   3   6     145939.69     149979.86      1480.25 o                         
   9   3   6      95517.08      99466.74      1047.17 o                         
  11   3   6     207610.39     207631.58      1975.66 o                         
  13   3   6     249298.56     249297.00      2548.54 o                         
  15   3   6      12606.85      12311.66       242.47 o                         
  17   3   6     205416.72     210103.30      2277.38 o                         
  19   3   6      75608.05      77255.16       921.02 o                         
  21   3   6     280316.38     287369.00      3233.38 o                         
  23   3   6       7393.71       7581.42       224.36 o                         
  25   3   6      22782.28      23224.89       429.09 o                         
  27   3   6       1124.75       1256.56       148.90 o                         
  29   3   6     145149.33     148652.95      2110.04 o                         
  31   3   6       9173.13      10019.15       348.55 o                         
  33   3   6      64454.79      61875.18      1175.78 o                         
  35   3   6       5323.45       5577.73       384.78 o                         
  37   3   6      49059.18      45227.66      1698.84 o                         
   0   4   6      99667.80     101335.62      1425.77 o                         
   2   4   6       1209.43       1561.52        84.54 o                         
   4   4   6      49613.98      49637.96       521.33 o                         
   6   4   6       3924.87       3898.38        97.14 o                         
   8   4   6      18410.30      18170.56       254.45 o                         
  10   4   6      13058.10      12856.57       218.10 o                         
  12   4   6      44978.13      44332.11       525.27 o                         
  14   4   6       1134.59       1111.51        70.00 o                         
  16   4   6      19765.52      19790.29       311.12 o                         
  18   4   6         32.85        209.92        63.84 o                         
  20   4   6       6080.86       6005.02       216.19 o                         
  22   4   6       8949.47       8827.77       226.86 o                         
  24   4   6      12244.26      12684.24       316.42 o                         
  26   4   6       5309.56       5543.13       221.17 o                         
  28   4   6      12348.80      11810.07       350.78 o                         
  30   4   6       1306.17       1278.22       177.53 o                         
  32   4   6       1967.93       1911.34       239.99 o                         
  34   4   6       3969.77       4310.97       511.10 o                         
  36   4   6       1819.16       1886.02       288.39 o                         
   1   5   6      47935.68      47059.36       426.45 o                         
   3   5   6     245120.78     245070.75      2101.31 o                         
   5   5   6      34556.27      34005.54       386.50 o                         
   7   5   6     107172.76     104484.15      1156.49 o                         
   9   5   6      39693.97      38015.08       504.36 o                         
  11   5   6      67701.16      65799.52       817.02 o                         
  13   5   6     163244.00     161652.28      1705.60 o                         
  15   5   6       9640.13       9124.77       197.05 o                         
  17   5   6      45728.77      45224.57       675.70 o                         
  19   5   6      39640.48      38736.64       563.28 o                         
  21   5   6      41544.29      42208.03       660.54 o                         
  23   5   6      44799.94      43987.25       673.79 o                         
  25   5   6       2497.10       2823.88       336.66 o                         
  27   5   6      39691.63      40100.57       648.29 o                         
  29   5   6      22328.79      21567.30       505.36 o                         
  31   5   6       9580.26       9893.30       471.00 o                         
  33   5   6      13742.08      14046.50       586.76 o                         
  35   5   6       3836.26       3934.25       384.33 o                         
   0   6   6     125099.70     129726.57      1713.16 o                         
   2   6   6      17135.97      17564.36       219.52 o                         
   4   6   6     116074.45     117847.03      1241.12 o                         
   6   6   6       2292.53       2533.79        89.15 o                         
   8   6   6      48626.99      48349.51       594.96 o                         
  10   6   6      11939.13      11426.45       223.47 o                         
  12   6   6     190067.23     191225.27      2189.95 o                         
  14   6   6      12642.48      12737.51       244.56 o                         
  16   6   6      54953.02      55101.95       779.67 o                         
  18   6   6        305.25        506.44       105.64 o                         
  20   6   6      24538.38      24445.79       527.78 o                         
  22   6   6      40399.48      40432.75       681.44 o                         
  24   6   6      21108.61      20136.68       439.07 o                         
  26   6   6       9894.90       9797.04       342.06 o                         
  28   6   6      44106.88      44867.85       927.59 o                         
  30   6   6       8398.83       7892.67       416.10 o                         
  32   6   6       4259.62       4258.48       386.25 o                         
  34   6   6       8650.70       8200.11       911.85 o                         
   1   7   6      89602.34      90267.82       971.87 o                         
   3   7   6       9514.39       9738.39       169.98 o                         
   5   7   6      45417.17      45898.63       545.50 o                         
   7   7   6      91756.50      92284.20      1012.54 o                         
   9   7   6     102876.94     102316.79      1225.90 o                         
  11   7   6       8316.46       8299.87       200.64 o                         
  13   7   6      27340.92      27175.05       453.45 o                         
  15   7   6      15804.15      15298.82       303.72 o                         
  17   7   6     113032.45     112367.05      1530.68 o                         
  19   7   6        245.41        338.52       111.19 o                         
  21   7   6      34170.63      33932.06       609.41 o                         
  23   7   6       9807.90       9506.23       321.98 o                         
  25   7   6      45696.17      45852.29       785.86 o                         
  27   7   6       2446.73       2333.32       236.33 o                         
  29   7   6      20091.50      19358.86       638.26 o                         
  31   7   6        239.22        792.20       351.98 o                         
  33   7   6      36474.14      34242.46      1353.27 o                         
   0   8   6      15935.18      15024.03       389.54 o                         
   2   8   6      59787.31      58661.00       818.98 o                         
   4   8   6       4583.84       5150.04       145.09 o                         
   6   8   6        453.39        665.82        70.53 o                         
   8   8   6     110001.14     109433.03      1313.89 o                         
  10   8   6        423.10        555.56        82.89 o                         
  12   8   6       7774.95       7820.33       270.57 o                         
  14   8   6       1248.96       1317.63       150.41 o                         
  16   8   6      21303.95      21689.55       395.59 o                         
  18   8   6      39119.90      38346.51       623.19 o                         
  20   8   6       9661.04       8807.71       283.83 o                         
  22   8   6       8815.97       8698.79       311.34 o                         
  24   8   6      14534.74      14759.95       465.19 o                         
  26   8   6       9437.88      10027.12       813.38 o                         
  28   8   6       3159.10       3181.33       315.25 o                         
  30   8   6       3385.30       3459.70       531.08 o                         
  32   8   6      19525.50      18946.88       822.79 o                         
   1   9   6      14355.65      14785.00       304.43 o                         
   3   9   6       1883.30       1809.20       124.23 o                         
   5   9   6       8123.82       8194.63       273.01 o                         
   7   9   6      13413.99      13819.67       309.13 o                         
   9   9   6      12247.18      12549.96       351.34 o                         
  11   9   6        939.27        940.71       104.29 o                         
  13   9   6       2558.55       2688.69       158.10 o                         
  15   9   6       2221.07       2274.04       151.59 o                         
  17   9   6      15759.47      16129.73       371.37 o                         
  19   9   6        794.13        923.83       151.99 o                         
  21   9   6       4606.65       4857.64       316.62 o                         
  23   9   6       4805.16       5376.23       383.19 o                         
  25   9   6       6599.97       6207.70       368.50 o                         
  27   9   6         13.15       -328.08       328.08 o                         
  29   9   6       3591.19       3528.22       426.71 o                         
   0  10   6      32880.37      32351.16       828.24 o                         
   2  10   6      18887.30      19358.07       408.44 o                         
   4  10   6     216372.31     213775.31      2890.66 o                         
   6  10   6      39683.98      39635.15       736.29 o                         
   8  10   6      22100.08      21176.54       483.92 o                         
  10  10   6       2199.29       1999.10       177.97 o                         
  12  10   6     166003.17     160509.52      3203.48 o                         
  14  10   6      56284.97      56473.86       951.35 o                         
  16  10   6      13663.93      13094.80       434.88 o                         
  18  10   6          1.51        413.29       207.51 o                         
  20  10   6      98624.39      96483.98      1996.47 o                         
  22  10   6      55615.36      55268.23      1156.82 o                         
  24  10   6       5567.11       5779.29       473.33 o                         
  26  10   6       1951.01       1580.10       367.27 o                         
   1  11   6      21102.02      21461.34       477.43 o                         
   3  11   6      11664.42      11672.74       348.35 o                         
   5  11   6       3317.10       3178.37       254.14 o                         
   7  11   6        451.67        621.25       237.42 o                         
   9  11   6      20781.65      20897.33       579.50 o                         
  11  11   6        272.06        440.20       208.75 o                         
  13  11   6      13264.34      13020.54       462.56 o                         
  15  11   6      22646.80      22206.96       643.80 o                         
  17  11   6       3317.25       3633.53       323.31 o                         
  19  11   6        959.27        601.23       344.43 o                         
  21  11   6       1157.50        880.47       363.27 o                         
  23  11   6         91.93        121.58       361.80 o                         
   0  12   6         68.01       -218.52       218.52 o                         
   2  12   6        255.89        170.28       193.54 o                         
   4  12   6       7288.79       7042.50       484.79 o                         
   6  12   6       1876.52       1796.29       272.16 o                         
   8  12   6        817.57        707.03       238.83 o                         
  10  12   6       1352.91       1404.30       233.88 o                         
  12  12   6       4448.59       5529.18       325.10 o                         
  14  12   6        846.00       1031.35       237.75 o                         
  16  12   6        427.51        513.35       298.00 o                         
  18  12   6        127.70        302.98       359.28 o                         
  20  12   6       6263.81       6495.24       505.45 o                         
   1  13   6      55536.25      55825.64      1238.26 o                         
   3  13   6       9130.49       8570.77       436.82 o                         
   5  13   6       8209.14       8263.12       439.71 o                         
   7  13   6      28165.35      28945.29       930.39 o                         
   9  13   6      64748.12      64988.40      1187.97 o                         
  11  13   6       1143.69       1582.21       270.19 o                         
  13  13   6      20279.03      20018.23       685.17 o                         
  15  13   6      23322.04      24512.82       890.86 o                         
   0  14   6       2682.48       2904.84       515.37 o                         
   2  14   6        139.74        290.63       302.39 o                         
   4  14   6       5173.95       5694.76       411.88 o                         
   6  14   6       1856.49       2077.50       293.43 o                         
   1   1   7       1559.42       1762.48        88.83 o                         
   3   1   7      15391.99      12303.14       284.72 o                         
   5   1   7     450024.53     492177.69      8826.46 o                         
   7   1   7      42645.24      44931.22       638.62 o                         
   9   1   7      61116.92      65764.38       852.56 o                         
  11   1   7     155555.66     155324.28      1828.41 o                         
  13   1   7      62242.45      62564.14       796.03 o                         
  15   1   7       1064.45        998.50        71.21 o                         
  17   1   7      25065.32      26150.16       352.26 o                         
  19   1   7       9477.15       9383.47       213.91 o                         
  21   1   7      90131.59      94036.02      1210.01 o                         
  23   1   7          0.87        230.78       119.41 o                         
  25   1   7      12375.12      12666.55       332.91 o                         
  27   1   7       3553.11       3602.34       218.50 o                         
  29   1   7      39411.32      39402.63       744.47 o                         
  31   1   7       1268.44       1300.67       256.68 o                         
  33   1   7       9944.07      10025.90       516.06 o                         
  35   1   7       1173.54       1020.37       211.85 o                         
  37   1   7      14949.64      15261.05       690.42 o                         
   0   2   7     157343.72     166807.33      4300.19 o                         
   2   2   7      64167.84      66078.74      1245.22 o                         
   4   2   7      85271.35      90002.58      1677.88 o                         
   6   2   7       5941.29       6131.49       116.06 o                         
   8   2   7      31306.06      32537.05       456.33 o                         
  10   2   7       4536.72       4470.41       112.59 o                         
  12   2   7      48814.85      50380.39       593.13 o                         
  14   2   7      10761.66      11094.12       196.27 o                         
  16   2   7       8887.76       9558.32       262.70 o                         
  18   2   7      13799.88      14359.59       251.26 o                         
  20   2   7      19267.17      19777.85       361.10 o                         
  22   2   7      15266.93      15527.93       334.71 o                         
  24   2   7       1732.12       1671.71       143.47 o                         
  26   2   7        300.81        808.45       181.25 o                         
  28   2   7      13809.05      13853.35       366.21 o                         
  30   2   7       2734.79       2769.83       224.70 o                         
  32   2   7        999.48       1142.44       221.12 o                         
  34   2   7         62.49        276.41       203.63 o                         
  36   2   7       4603.09       4373.06       356.91 o                         
  38   2   7       4704.91       4775.10       449.86 o                         
   1   3   7        667.64        957.35        65.19 o                         
   3   3   7      57962.98      58201.52       675.59 o                         
   5   3   7     124836.27     126164.58      1164.20 o                         
   7   3   7       6169.82       6620.96       111.45 o                         
   9   3   7       5248.43       5890.93        97.27 o                         
  11   3   7      43336.08      42773.57       477.52 o                         
  13   3   7      60808.86      59870.40       676.17 o                         
  15   3   7       5323.55       5336.75       157.56 o                         
  17   3   7      14408.38      14997.13       257.00 o                         
  19   3   7      10850.18      10746.95       270.37 o                         
  21   3   7      43491.00      44753.33       659.62 o                         
  23   3   7        588.96        593.95        95.17 o                         
  25   3   7       1086.62       1389.97       178.76 o                         
  27   3   7        991.77       1270.59       150.49 o                         
  29   3   7      23276.50      24502.90       688.60 o                         
  31   3   7       3293.18       3639.52       337.51 o                         
  33   3   7       4175.97       4235.05       307.54 o                         
  35   3   7        779.79        559.79       254.94 o                         
  37   3   7       8778.92       9051.79       413.71 o                         
   0   4   7     479645.75     482860.59      9887.42 o                         
   2   4   7        198.56        541.79        73.24 o                         
   4   4   7      88134.82      91754.65       963.75 o                         
   6   4   7      48592.81      46728.83       499.58 o                         
   8   4   7     189441.70     192912.31      2061.14 o                         
  10   4   7      74988.01      73994.87       849.80 o                         
  12   4   7      67730.09      69054.21       743.75 o                         
  14   4   7      15986.45      15836.30       234.83 o                         
  16   4   7     192300.69     193371.95      2111.34 o                         
  18   4   7      49362.94      48981.59       633.42 o                         
  20   4   7      22116.14      22733.86       365.46 o                         
  22   4   7        923.14       1156.53       125.67 o                         
  24   4   7      46199.20      47899.11       684.23 o                         
  26   4   7      33129.24      33083.21       626.97 o                         
  28   4   7       7548.78       7659.31       311.89 o                         
  30   4   7       9192.90       8754.03       342.68 o                         
  32   4   7      32347.58      33280.39      1032.15 o                         
  34   4   7      34362.64      34611.42       965.68 o                         
  36   4   7       3378.50       2986.75       343.94 o                         
   1   5   7       1438.07       1718.91        54.28 o                         
   3   5   7      12411.85      12834.38       164.89 o                         
   5   5   7       7309.92       7472.16       128.08 o                         
   7   5   7      14278.68      14438.29       250.96 o                         
   9   5   7       3089.93       3196.29       116.66 o                         
  11   5   7        904.14       1019.71        74.61 o                         
  13   5   7       5410.05       5273.27       148.74 o                         
  15   5   7        183.41        405.30        66.61 o                         
  17   5   7       6145.81       6481.83       237.73 o                         
  19   5   7         94.39        270.91       117.13 o                         
  21   5   7         68.58        261.89       100.35 o                         
  23   5   7       4434.25       4629.17       221.87 o                         
  25   5   7        105.99        177.06       109.63 o                         
  27   5   7       1203.34       1397.37       166.74 o                         
  29   5   7        390.56        187.93       185.86 o                         
  31   5   7       1138.74       1103.56       249.81 o                         
  33   5   7       2432.89       2922.24       365.80 o                         
  35   5   7       1169.73       1115.22       303.38 o                         
   0   6   7      75045.12      75885.79      1038.91 o                         
   2   6   7       7231.46       7664.51       134.87 o                         
   4   6   7      76377.10      77151.05       809.76 o                         
   6   6   7       4307.38       4567.23       115.62 o                         
   8   6   7      24843.27      23905.47       358.70 o                         
  10   6   7       7965.03       7693.55       181.95 o                         
  12   6   7      92315.76      91748.32      1120.11 o                         
  14   6   7      11250.38      11037.67       226.15 o                         
  16   6   7      24892.63      24784.12       390.16 o                         
  18   6   7        820.55       1167.89       121.31 o                         
  20   6   7      15147.64      15256.26       481.54 o                         
  22   6   7      26064.21      26143.29       504.39 o                         
  24   6   7      10105.14       9764.61       338.13 o                         
  26   6   7       7534.98       7166.09       289.32 o                         
  28   6   7      19661.29      19611.68       555.53 o                         
  30   6   7       8205.90       7849.50       430.47 o                         
  32   6   7        963.40        279.36       276.59 o                         
  34   6   7       7196.72       6510.58       461.21 o                         
   1   7   7      62235.35      62674.71       701.03 o                         
   3   7   7       9156.23       9576.55       169.03 o                         
   5   7   7      48484.36      49281.09       630.71 o                         
   7   7   7      37629.22      37821.75       519.55 o                         
   9   7   7     109159.85     109649.80      1308.17 o                         
  11   7   7      15988.18      16382.45       297.54 o                         
  13   7   7      27717.51      27355.01       435.23 o                         
  15   7   7      24146.68      23975.28       407.24 o                         
  17   7   7      37646.61      37376.12       567.63 o                         
  19   7   7        428.79        500.79       116.69 o                         
  21   7   7      29584.81      29748.76       558.82 o                         
  23   7   7       1581.10       1825.85       170.44 o                         
  25   7   7      63727.27      62966.31      1060.69 o                         
  27   7   7        384.47        292.34       212.01 o                         
  29   7   7      15165.87      14932.75       563.41 o                         
  31   7   7        928.27        862.91       371.27 o                         
  33   7   7      16315.99      17152.73      1228.48 o                         
   0   8   7      18250.50      18696.55       452.05 o                         
   2   8   7        994.40       1139.38        82.56 o                         
   4   8   7        194.23        182.06        57.75 o                         
   6   8   7       6758.28       6697.20       176.39 o                         
   8   8   7      11733.60      11416.13       251.43 o                         
  10   8   7       6693.78       6707.48       197.72 o                         
  12   8   7        727.57        797.35        99.55 o                         
  14   8   7       1346.02       1371.03       115.62 o                         
  16   8   7       9230.25       8958.00       248.86 o                         
  18   8   7       3869.87       3912.45       196.29 o                         
  20   8   7        632.97        731.44       134.18 o                         
  22   8   7        204.22        379.21       143.14 o                         
  24   8   7       7908.87       8014.64       378.65 o                         
  26   8   7        971.08        510.84       275.91 o                         
  28   8   7        137.00        187.82       236.40 o                         
  30   8   7       1566.86       1636.12       455.11 o                         
  32   8   7       2124.80       2222.95       414.49 o                         
   1   9   7      32777.59      33878.11       544.03 o                         
   3   9   7        352.93        461.29        87.81 o                         
   5   9   7       7285.58       7392.14       231.98 o                         
   7   9   7      35538.46      35967.44       591.16 o                         
   9   9   7      30467.27      30677.62       503.89 o                         
  11   9   7         77.41        301.47        93.99 o                         
  13   9   7        156.52        162.66        87.46 o                         
  15   9   7       4383.12       4674.44       203.27 o                         
  17   9   7      43525.39      43581.35       666.66 o                         
  19   9   7        277.64        379.25       143.65 o                         
  21   9   7       3711.49       3474.68       319.60 o                         
  23   9   7       8797.57       9211.93       416.44 o                         
  25   9   7      14214.08      13496.43       520.59 o                         
  27   9   7       4630.54       4930.62       373.13 o                         
  29   9   7       2442.38       1480.38       645.21 o                         
   0  10   7       7428.96       8145.63       389.94 o                         
   2  10   7        269.99        402.17        95.93 o                         
   4  10   7      32418.20      33821.37       608.98 o                         
   6  10   7       2911.06       2649.74       187.48 o                         
   8  10   7       3307.69       3365.28       212.15 o                         
  10  10   7       1466.33       1225.72       170.93 o                         
  12  10   7       6305.01       6003.61       269.55 o                         
  14  10   7       9289.83       9104.01       313.60 o                         
  16  10   7       5071.01       5356.33       274.90 o                         
  18  10   7        486.53       1021.77       255.18 o                         
  20  10   7      29449.32      29125.87       796.63 o                         
  22  10   7        894.27        842.74       328.65 o                         
  24  10   7        660.24        556.16       340.29 o                         
  26  10   7        345.58        -75.28       329.97 o                         
   1  11   7       8727.02       9123.21       323.72 o                         
   3  11   7       6954.48       6276.87       305.82 o                         
   5  11   7       5653.20       5024.13       307.19 o                         
   7  11   7       4527.52       4553.38       304.89 o                         
   9  11   7      10492.73      10816.42       441.79 o                         
  11  11   7       1891.02       1874.13       239.10 o                         
  13  11   7      11469.46      11402.55       451.94 o                         
  15  11   7       3172.74       3510.51       279.62 o                         
  17  11   7       9377.00       9455.35       439.53 o                         
  19  11   7       1080.85        994.88       360.47 o                         
  21  11   7       4985.33       4887.50       463.11 o                         
  23  11   7        183.43        746.23       362.55 o                         
   0  12   7       5029.96       4479.96       384.66 o                         
   2  12   7         26.34       -156.21       199.92 o                         
   4  12   7        227.33        567.73       234.18 o                         
   6  12   7         31.36         59.60       220.88 o                         
   8  12   7       1220.72       1117.89       236.65 o                         
  10  12   7       1673.27       1843.09       246.58 o                         
  12  12   7       1292.49       1399.58       247.93 o                         
  14  12   7        274.33        650.02       237.22 o                         
  16  12   7       2149.51       2445.27       505.73 o                         
  18  12   7        104.24        234.41       359.61 o                         
  20  12   7          0.43        301.42       373.04 o                         
   1  13   7        687.48        884.28       339.31 o                         
   3  13   7       1458.59       1425.12       280.68 o                         
   5  13   7          1.16         27.71       243.94 o                         
   7  13   7       2741.38       3267.90       300.99 o                         
   9  13   7        102.23        547.86       237.52 o                         
  11  13   7       1190.78       1973.52       268.17 o                         
  13  13   7       1361.83       1751.90       267.46 o                         
  15  13   7        275.13        323.04       416.50 o                         
   0  14   7       6518.24       6741.67       636.01 o                         
   2  14   7        273.51        568.78       313.80 o                         
   4  14   7      35829.90      34657.09      1070.31 o                         
   6  14   7       5926.62       6635.52       385.35 o                         
   0   0   8      62208.67      67899.13      2559.30 o                         
   2   0   8       1633.80       1630.30       134.73 o                         
   4   0   8      33902.79      35719.12      1007.41 o                         
   6   0   8      33682.34      34017.63       982.51 o                         
   8   0   8      12617.84      12445.27       368.62 o                         
  10   0   8       4490.27       4278.02       160.19 o                         
  12   0   8       7031.25       7695.02       208.38 o                         
  14   0   8       1850.07       2527.22       137.07 o                         
  16   0   8        341.14        551.30        93.34 o                         
  18   0   8       9112.29       9144.19       389.42 o                         
  20   0   8       4953.89       4813.94       251.78 o                         
  22   0   8       5774.49       6007.27       318.65 o                         
  24   0   8        127.36        430.34       146.25 o                         
  26   0   8       2048.75       2188.34       277.63 o                         
  28   0   8       2856.82       2772.61       308.18 o                         
  30   0   8       4055.54       3923.69       505.44 o                         
  32   0   8        341.25        406.84       237.26 o                         
  34   0   8        163.69        392.20       316.66 o                         
  36   0   8        363.65        650.88       341.27 o                         
  38   0   8        687.10        376.89       463.55 o                         
   1   1   8        544.86        741.66        92.32 o                         
   3   1   8      76528.37      75041.69      1414.10 o                         
   5   1   8     525089.69     566700.25     10163.64 o                         
   7   1   8      14173.74      14508.66       248.88 o                         
   9   1   8       9582.45      10007.94       176.04 o                         
  11   1   8     174412.84     174151.83      2044.64 o                         
  13   1   8     101852.59     102776.03      1195.30 o                         
  15   1   8      14722.60      14850.24       254.23 o                         
  17   1   8      27699.01      27945.80       409.34 o                         
  19   1   8      30580.56      30578.97       454.45 o                         
  21   1   8     138397.02     142950.73      1863.20 o                         
  23   1   8       1218.34       1372.32       125.85 o                         
  25   1   8       3491.51       3133.04       186.14 o                         
  27   1   8       1629.74       1749.90       169.96 o                         
  29   1   8      53705.26      54563.09       959.21 o                         
  31   1   8      10893.40      10782.46       555.03 o                         
  33   1   8       6908.92       6930.71       366.78 o                         
  35   1   8       2822.67       2587.97       258.95 o                         
  37   1   8      17304.02      17489.33       593.73 o                         
   0   2   8     787097.88     846948.94     35067.30 o                         
   2   2   8      36649.68      35903.04       718.24 o                         
   4   2   8       4360.82       5362.98       181.90 o                         
   6   2   8      47803.17      46233.02       584.51 o                         
   8   2   8     124512.13     123115.21      1385.29 o                         
  10   2   8     188518.67     185768.52      1982.09 o                         
  12   2   8       1359.41       1611.91        72.40 o                         
  14   2   8       9836.12       9658.33       156.56 o                         
  16   2   8     163874.30     163879.83      1792.71 o                         
  18   2   8      32137.84      32405.04       446.67 o                         
  20   2   8        371.76        384.83        82.07 o                         
  22   2   8        167.06        326.81        94.16 o                         
  24   2   8      60936.93      63044.30       998.19 o                         
  26   2   8      53278.11      55318.08       853.96 o                         
  28   2   8        242.86        443.45       128.22 o                         
  30   2   8        210.29         84.33       155.26 o                         
  32   2   8      16230.16      15995.29       571.50 o                         
  34   2   8      26897.33      27243.27       669.94 o                         
  36   2   8        588.23        950.62       243.31 o                         
  38   2   8        805.77       1229.84       350.40 o                         
   1   3   8      16707.17      16959.90       228.95 o                         
   3   3   8      56840.79      56974.82       617.72 o                         
   5   3   8      19683.41      20109.78       225.89 o                         
   7   3   8      48073.35      48826.23       505.75 o                         
   9   3   8      14418.73      14934.80       186.53 o                         
  11   3   8      12718.88      13077.43       173.00 o                         
  13   3   8      34296.86      34373.57       424.48 o                         
  15   3   8       5881.72       5990.90       154.38 o                         
  17   3   8      22158.96      22808.49       359.17 o                         
  19   3   8      15224.05      15236.36       282.90 o                         
  21   3   8       3858.67       4207.82       183.73 o                         
  23   3   8      10805.52      10881.08       288.25 o                         
  25   3   8       3440.83       3422.33       192.82 o                         
  27   3   8       7981.77       8439.99       399.86 o                         
  29   3   8       8617.56       8579.76       325.94 o                         
  31   3   8       1459.25       1943.53       201.00 o                         
  33   3   8       2555.62       2583.68       272.65 o                         
  35   3   8       3372.77       2922.66       303.18 o                         
  37   3   8       2614.38       2805.14       291.74 o                         
   0   4   8      53668.57      56148.70       915.32 o                         
   2   4   8      71966.16      71619.91       668.62 o                         
   4   4   8     114022.32     114056.52      1135.40 o                         
   6   4   8      12641.34      12480.69       235.38 o                         
   8   4   8       1934.44       1940.10        77.67 o                         
  10   4   8       2723.27       2987.50        99.17 o                         
  12   4   8     132233.22     130555.19      1332.42 o                         
  14   4   8      35537.00      34693.22       422.59 o                         
  16   4   8       4819.96       5456.00       195.57 o                         
  18   4   8       7393.75       7523.81       186.90 o                         
  20   4   8      15520.36      15160.52       300.53 o                         
  22   4   8      34181.89      33519.04       537.97 o                         
  24   4   8        408.13        389.90       106.20 o                         
  26   4   8        118.29        235.00       121.57 o                         
  28   4   8      31701.46      31320.42       621.88 o                         
  30   4   8       7750.97       7211.98       329.89 o                         
  32   4   8        272.47        285.98       206.69 o                         
  34   4   8       1300.37       1276.03       276.72 o                         
  36   4   8       6046.51       5722.91       467.45 o                         
   1   5   8       4205.44       4344.05        78.74 o                         
   3   5   8        853.73       1211.97        53.09 o                         
   5   5   8      28637.84      27986.96       350.43 o                         
   7   5   8       1888.07       1997.15        98.11 o                         
   9   5   8          2.19        224.03        53.89 o                         
  11   5   8      19994.74      19034.64       294.99 o                         
  13   5   8       4335.38       4289.86       136.40 o                         
  15   5   8       3028.70       2966.34       121.93 o                         
  17   5   8       1098.30       1581.71       112.63 o                         
  19   5   8       1731.02       1810.38       154.37 o                         
  21   5   8      10377.78      10748.64       286.12 o                         
  23   5   8        209.73        278.03       105.02 o                         
  25   5   8        174.77        417.46       125.34 o                         
  27   5   8        266.19        210.60       157.40 o                         
  29   5   8       3328.10       3370.20       303.52 o                         
  31   5   8        811.04        682.13       241.44 o                         
  33   5   8        287.46        738.47       257.33 o                         
  35   5   8        910.45       1293.72       311.38 o                         
   0   6   8      72146.42      72485.78       941.83 o                         
   2   6   8      41103.10      41001.30       429.06 o                         
   4   6   8       1486.25       1724.69        95.14 o                         
   6   6   8       5307.56       5054.14       144.75 o                         
   8   6   8      78210.01      77363.43       944.74 o                         
  10   6   8       9831.53       9633.68       205.38 o                         
  12   6   8       2703.44       3031.19       143.78 o                         
  14   6   8       5591.12       5297.52       162.99 o                         
  16   6   8      38426.05      37312.89       511.80 o                         
  18   6   8      29655.07      29274.59       476.95 o                         
  20   6   8       4507.52       4449.93       211.32 o                         
  22   6   8       1149.97       1473.31       151.11 o                         
  24   6   8      25598.25      25011.04       502.61 o                         
  26   6   8      15573.77      15959.42       430.85 o                         
  28   6   8       1939.49       2195.03       272.90 o                         
  30   6   8        261.60        183.72       224.57 o                         
  32   6   8       7013.30       6904.89       417.07 o                         
  34   6   8       8450.08       8972.77       961.91 o                         
   1   7   8      27245.53      27337.28       333.86 o                         
   3   7   8      56234.48      56887.80       651.27 o                         
   5   7   8       7992.39       7675.16       163.75 o                         
   7   7   8      71930.77      71076.95       927.21 o                         
   9   7   8      29039.73      28672.34       431.11 o                         
  11   7   8      11672.51      11321.54       272.32 o                         
  13   7   8      32736.26      33105.91       500.94 o                         
  15   7   8       8972.43       8399.75       265.77 o                         
  17   7   8      44468.14      43940.52       644.90 o                         
  19   7   8      11858.06      11352.13       309.06 o                         
  21   7   8       6324.81       6189.17       264.91 o                         
  23   7   8      22579.57      22021.23       477.45 o                         
  25   7   8       5748.26       6261.91       316.51 o                         
  27   7   8      15542.14      15703.96       514.86 o                         
  29   7   8       3690.31       3856.87       397.56 o                         
  31   7   8       5417.71       5261.63       443.30 o                         
  33   7   8      12210.80      13431.30      1307.36 o                         
   0   8   8          8.95        235.01        92.50 o                         
   2   8   8        504.26        585.57        74.02 o                         
   4   8   8      23207.46      23305.03       362.50 o                         
   6   8   8      10067.03       9753.26       236.40 o                         
   8   8   8       1560.89       1751.20       116.26 o                         
  10   8   8       3276.44       2973.72       150.28 o                         
  12   8   8      11436.21      11637.44       251.73 o                         
  14   8   8       4826.00       4877.14       211.37 o                         
  16   8   8        148.82        360.77        91.71 o                         
  18   8   8          0.25        -50.55        99.33 o                         
  20   8   8      14833.25      14463.28       356.28 o                         
  22   8   8       6729.97       6728.01       279.17 o                         
  24   8   8          6.73        213.02       195.25 o                         
  26   8   8        250.10        102.20       259.42 o                         
  28   8   8       2092.46       2095.26       375.34 o                         
  30   8   8       7193.69       8005.42       663.16 o                         
  32   8   8         66.32       -122.95       602.47 o                         
   1   9   8      49310.42      51011.02       754.75 o                         
   3   9   8       9084.01       9136.87       286.16 o                         
   5   9   8       2879.91       3054.74       182.16 o                         
   7   9   8      14315.22      13989.57       341.40 o                         
   9   9   8      56871.69      56341.08       803.06 o                         
  11   9   8        105.16        218.77        90.01 o                         
  13   9   8      18265.32      17562.71       372.88 o                         
  15   9   8      23760.39      23493.61       428.81 o                         
  17   9   8      25818.39      26330.80       475.83 o                         
  19   9   8        568.25        482.76       146.49 o                         
  21   9   8       5894.16       6187.51       321.72 o                         
  23   9   8        752.98        696.09       232.58 o                         
  25   9   8      38960.70      38257.53       997.47 o                         
  27   9   8        216.41        405.50       261.14 o                         
  29   9   8       5752.97       5511.30       570.89 o                         
   0  10   8       1149.28       1225.44       170.92 o                         
   2  10   8       5701.48       5609.32       279.37 o                         
   4  10   8         70.74        237.63       108.90 o                         
   6  10   8       1064.88       1071.09       137.96 o                         
   8  10   8      12550.22      11944.42       359.84 o                         
  10  10   8         57.44        317.77       140.73 o                         
  12  10   8        979.52       1128.81       170.05 o                         
  14  10   8          2.63        294.40       130.95 o                         
  16  10   8       3893.11       3707.86       256.82 o                         
  18  10   8       7003.48       6762.34       365.56 o                         
  20  10   8        770.67        919.07       246.07 o                         
  22  10   8       1121.12        901.74       328.88 o                         
  24  10   8        721.19        576.75       339.83 o                         
  26  10   8       1686.64       1542.85       463.38 o                         
   1  11   8      23669.43      24265.10       519.78 o                         
   3  11   8        449.45        584.64       158.48 o                         
   5  11   8        414.35        330.37       178.63 o                         
   7  11   8      12786.21      12070.14       441.15 o                         
   9  11   8      26384.87      25206.61       610.06 o                         
  11  11   8        247.21        252.41       199.95 o                         
  13  11   8       2344.16       2261.21       245.38 o                         
  15  11   8       8391.75       8265.45       373.49 o                         
  17  11   8      18627.34      18118.32       615.68 o                         
  19  11   8       1752.78       1455.45       367.35 o                         
  21  11   8       1631.31       1156.95       366.43 o                         
  23  11   8       1874.46       1720.48       395.88 o                         
   0  12   8         48.19         22.92       370.55 o                         
   2  12   8       5930.90       6196.39       361.27 o                         
   4  12   8      65710.76      64169.77      1236.89 o                         
   6  12   8      14144.16      14272.09       493.17 o                         
   8  12   8       4599.59       4794.42       332.51 o                         
  10  12   8       9952.50      10205.31       417.12 o                         
  12  12   8      39482.71      40352.87       804.51 o                         
  14  12   8      28211.74      29309.24       664.36 o                         
  16  12   8        400.06        295.15       262.15 o                         
  18  12   8         98.21       -141.24       345.97 o                         
  20  12   8      42056.29      39916.62      4125.95 o                         
   1  13   8         25.73          2.12       289.07 o                         
   3  13   8       1291.06       1240.81       289.07 o                         
   5  13   8        382.39        500.88       247.35 o                         
   7  13   8        341.96        388.68       241.72 o                         
   9  13   8        357.21        365.13       239.02 o                         
  11  13   8        519.62        660.44       239.97 o                         
  13  13   8       1553.35       1838.19       268.35 o                         
  15  13   8         47.35        305.97       346.53 o                         
   0  14   8       6052.69       6211.46       816.13 o                         
   2  14   8        769.81        624.67       333.53 o                         
   4  14   8       1944.60       2422.83       388.95 o                         
   1   1   9       9380.07      10468.38       267.63 o                         
   3   1   9      92779.53      91305.20      1712.35 o                         
   5   1   9     330559.62     350510.75      7673.83 o                         
   7   1   9      37320.70      38240.51       555.28 o                         
   9   1   9      11203.38      11769.94       200.35 o                         
  11   1   9      95189.37      95261.34      1104.06 o                         
  13   1   9      86107.11      84099.91       952.70 o                         
  15   1   9       9878.37       9775.06       208.78 o                         
  17   1   9      48379.18      48490.06       637.51 o                         
  19   1   9      34241.44      34335.68       521.08 o                         
  21   1   9     101280.69     103573.50      1399.92 o                         
  23   1   9       1651.47       1548.33       133.52 o                         
  25   1   9       2259.74       2627.66       235.33 o                         
  27   1   9       2272.85       2049.16       182.95 o                         
  29   1   9      45938.45      47028.59       934.90 o                         
  31   1   9       4440.65       4544.33       298.12 o                         
  33   1   9      15440.14      15090.77       491.33 o                         
  35   1   9       3921.95       4115.32       294.64 o                         
  37   1   9      18168.49      18787.09       819.96 o                         
   0   2   9    1117614.75    1231998.62     27322.28 o                         
   2   2   9      23201.68      22734.47       316.11 o                         
   4   2   9      77271.26      80415.11       924.82 o                         
   6   2   9      54880.92      53225.53       565.17 o                         
   8   2   9     511195.22     502087.94      8168.65 o                         
  10   2   9     265848.22     261114.55      2726.99 o                         
  12   2   9     167282.97     169495.66      1626.74 o                         
  14   2   9       2464.46       2700.05       119.71 o                         
  16   2   9     370171.25     367050.59      3882.78 o                         
  18   2   9      72678.40      73602.96       973.52 o                         
  20   2   9       2793.20       3053.75       153.76 o                         
  22   2   9      13941.29      15020.75       382.85 o                         
  24   2   9     149917.42     154172.56      2160.39 o                         
  26   2   9     101774.91     103446.99      1438.57 o                         
  28   2   9      25769.62      25639.94       534.16 o                         
  30   2   9        538.90        316.44       165.47 o                         
  32   2   9      45066.21      46953.31       960.58 o                         
  34   2   9      66278.37      66167.88      1245.01 o                         
  36   2   9        718.57        781.15       229.11 o                         
  38   2   9      14643.21      13672.86       612.19 o                         
   1   3   9      32519.04      30613.30       374.96 o                         
   3   3   9     161924.97     161839.38      1543.78 o                         
   5   3   9      95274.85      94906.25       931.74 o                         
   7   3   9      72829.71      71597.92       716.64 o                         
   9   3   9      16749.62      15943.24       198.88 o                         
  11   3   9      71286.55      70413.27       671.00 o                         
  13   3   9     107960.60     106904.91      1066.50 o                         
  15   3   9      12485.82      12127.75       237.66 o                         
  17   3   9      25679.99      24987.08       405.15 o                         
  19   3   9      23632.31      23149.16       394.48 o                         
  21   3   9      47606.97      47774.67       678.59 o                         
  23   3   9      29071.86      28758.18       521.04 o                         
  25   3   9        398.13        172.68       100.59 o                         
  27   3   9      22585.74      22363.20       464.80 o                         
  29   3   9      18033.12      18974.44       462.31 o                         
  31   3   9       9859.13       9791.07       539.87 o                         
  33   3   9       6603.74       6479.47       356.38 o                         
  35   3   9       1345.00       1038.40       247.58 o                         
  37   3   9      16427.44      15913.87       660.59 o                         
   0   4   9      66551.91      67694.91       833.14 o                         
   2   4   9       5492.32       5330.48        89.08 o                         
   4   4   9       1636.94       1843.12        71.75 o                         
   6   4   9       1080.83       1188.22        51.59 o                         
   8   4   9      23535.07      23503.44       283.88 o                         
  10   4   9      15124.43      14965.89       228.86 o                         
  12   4   9       4017.71       4392.28       131.89 o                         
  14   4   9       6433.41       6234.04       141.80 o                         
  16   4   9      25583.03      25240.10       355.14 o                         
  18   4   9       1185.14       1245.18        93.25 o                         
  20   4   9         85.38        264.96        79.86 o                         
  22   4   9         81.60        273.63        90.42 o                         
  24   4   9      14165.23      14313.59       429.42 o                         
  26   4   9       8618.92       8026.89       288.58 o                         
  28   4   9       1583.85       1544.76       188.02 o                         
  30   4   9        337.36         80.06       194.04 o                         
  32   4   9       4439.32       4194.24       365.26 o                         
  34   4   9       1732.87       1548.60       295.52 o                         
  36   4   9         83.70        477.01       297.65 o                         
   1   5   9     150002.17     152992.70      1339.13 o                         
   3   5   9     121077.93     123585.09      1121.56 o                         
   5   5   9     355215.56     360816.50      3498.93 o                         
   7   5   9     136071.06     137209.55      1576.69 o                         
   9   5   9     158855.39     160072.23      1751.85 o                         
  11   5   9      80203.38      80201.23       899.46 o                         
  13   5   9     160362.09     159907.30      1697.87 o                         
  15   5   9       4355.88       4628.33       148.64 o                         
  17   5   9     212977.23     211448.09      2432.60 o                         
  19   5   9      24721.39      24830.27       396.48 o                         
  21   5   9     169310.64     170165.56      2018.15 o                         
  23   5   9       9209.89       9226.31       287.72 o                         
  25   5   9      66510.73      65949.50      1091.97 o                         
  27   5   9        275.77        509.48       171.80 o                         
  29   5   9      95656.49      94851.77      1829.46 o                         
  31   5   9       1966.81       1998.48       291.46 o                         
  33   5   9      69811.63      67604.25      1569.26 o                         
  35   5   9          4.98         43.02       277.41 o                         
   0   6   9      19908.33      19753.06       315.18 o                         
   2   6   9      43218.89      43275.68       453.58 o                         
   4   6   9        737.96       1062.50       106.05 o                         
   6   6   9      11259.04      10792.47       218.94 o                         
   8   6   9      63419.55      63072.69       759.79 o                         
  10   6   9       4809.68       4869.04       151.39 o                         
  12   6   9      15875.04      15609.08       277.45 o                         
  14   6   9       1294.54       1442.36        98.76 o                         
  16   6   9      21988.21      21878.11       346.05 o                         
  18   6   9      30165.14      29886.65       483.24 o                         
  20   6   9        593.95        732.04       125.67 o                         
  22   6   9      13973.30      13528.48       429.63 o                         
  24   6   9       5071.76       4939.42       328.87 o                         
  26   6   9       8449.62       8391.72       339.71 o                         
  28   6   9       6860.23       7270.97       639.65 o                         
  30   6   9        991.11        656.25       303.62 o                         
  32   6   9      14289.90      14415.28       644.10 o                         
  34   6   9       3618.69       3462.70       466.11 o                         
   1   7   9       5519.11       5468.98       117.51 o                         
   3   7   9      41310.63      41376.80       499.25 o                         
   5   7   9      13584.47      13672.46       248.19 o                         
   7   7   9      12080.52      11865.70       235.87 o                         
   9   7   9       7657.22       7322.69       187.67 o                         
  11   7   9      14368.70      13977.13       315.09 o                         
  13   7   9      27195.42      27291.90       406.18 o                         
  15   7   9       2932.46       2753.21       142.70 o                         
  17   7   9       4852.32       4793.36       196.81 o                         
  19   7   9      13726.96      13317.17       326.31 o                         
  21   7   9      11607.72      11433.40       330.03 o                         
  23   7   9       3826.97       3901.19       404.10 o                         
  25   7   9       1342.33        913.34       243.25 o                         
  27   7   9       9884.65       9769.65       500.56 o                         
  29   7   9       6423.48       6588.40       497.80 o                         
  31   7   9       1631.93       1810.51       346.01 o                         
  33   7   9       1067.12       1160.15       383.43 o                         
   0   8   9      76364.95      78732.58      1433.51 o                         
   2   8   9      22202.06      22469.69       348.64 o                         
   4   8   9     294290.50     298849.16      3502.89 o                         
   6   8   9      53107.69      53294.32       738.97 o                         
   8   8   9      40230.07      41670.39       616.57 o                         
  10   8   9        323.35        585.23       109.44 o                         
  12   8   9     245262.44     248396.91      2844.89 o                         
  14   8   9      51180.24      51308.37       667.71 o                         
  16   8   9      28118.09      28314.65       453.76 o                         
  18   8   9          3.02        351.87       134.84 o                         
  20   8   9     116774.64     116961.14      1741.88 o                         
  22   8   9      82641.86      82138.95      1311.67 o                         
  24   8   9      16956.47      15683.09       487.81 o                         
  26   8   9       5846.84       5442.84       397.69 o                         
  28   8   9      70843.88      75063.09      2400.18 o                         
  30   8   9      47002.15      51939.99      2282.58 o                         
   1   9   9       1641.85       1947.07       148.49 o                         
   3   9   9       2501.84       2737.32       160.81 o                         
   5   9   9       3808.51       3675.51       204.93 o                         
   7   9   9       9186.34       9111.86       280.41 o                         
   9   9   9        553.29        664.44       100.67 o                         
  11   9   9         73.63        137.30        89.27 o                         
  13   9   9       1334.38       1452.08       127.08 o                         
  15   9   9        513.29        554.55       135.02 o                         
  17   9   9      11120.27      11032.89       319.86 o                         
  19   9   9        588.57        374.33       159.30 o                         
  21   9   9         65.81        -98.17       195.79 o                         
  23   9   9       3498.58       3606.21       309.14 o                         
  25   9   9        162.09        381.19       268.60 o                         
  27   9   9       4239.20       4564.98       372.77 o                         
  29   9   9        981.11       1615.59       369.79 o                         
   0  10   9        480.09        626.60       163.61 o                         
   2  10   9       6055.70       5640.04       255.38 o                         
   4  10   9       3236.95       3305.13       206.81 o                         
   6  10   9          1.92        188.53       118.32 o                         
   8  10   9      25443.49      24644.77       513.94 o                         
  10  10   9        364.49        255.89       138.90 o                         
  12  10   9        402.82        548.25       150.13 o                         
  14  10   9          3.17          6.08       132.07 o                         
  16  10   9       3612.19       3516.64       234.99 o                         
  18  10   9       6236.51       5939.16       344.21 o                         
  20  10   9       3597.43       3612.28       310.52 o                         
  22  10   9        324.24        291.23       278.54 o                         
  24  10   9       3155.17       2942.07       474.86 o                         
  26  10   9        675.48        832.27       381.77 o                         
   1  11   9      59833.06      59749.98      1136.86 o                         
   3  11   9       4268.00       4028.42       271.93 o                         
   5  11   9       1514.59       1790.12       219.90 o                         
   7  11   9      36455.99      36990.20      1051.85 o                         
   9  11   9      59368.20      58945.03      1000.26 o                         
  11  11   9         45.79         45.71       185.12 o                         
  13  11   9      11501.37      11293.17       426.71 o                         
  15  11   9      25347.27      25341.57       725.00 o                         
  17  11   9      54741.72      55912.55      1171.96 o                         
  19  11   9        152.01        190.45       285.60 o                         
  21  11   9       5190.98       5694.73       485.01 o                         
  23  11   9       6606.86       7498.66       814.16 o                         
   0  12   9      10266.83      11142.85       724.00 o                         
   2  12   9       3953.16       3385.17       305.17 o                         
   4  12   9      23800.94      24263.53       586.12 o                         
   6  12   9       3663.61       3963.85       298.09 o                         
   8  12   9       2965.51       2667.92       267.57 o                         
  10  12   9        249.82        427.14       226.87 o                         
  12  12   9      31479.12      31297.77       816.85 o                         
  14  12   9       4550.26       5239.69       345.06 o                         
  16  12   9       2828.71       2893.98       317.34 o                         
  18  12   9          0.03        169.89       339.69 o                         
  20  12   9       8044.10       8942.64       615.43 o                         
   1  13   9      29217.89      28941.96       802.64 o                         
   3  13   9       1163.73       1051.77       327.38 o                         
   5  13   9       2569.72       3372.21       321.95 o                         
   7  13   9       9143.23      10056.72       438.83 o                         
   9  13   9      25715.23      25323.68       627.28 o                         
  11  13   9       2586.97       3050.42       322.03 o                         
  13  13   9       2151.80       1962.93       275.61 o                         
   0  14   9        519.37        582.40       483.33 o                         
   2  14   9        601.73        881.60       343.31 o                         
   0   0  10        820.57        725.81       147.62 o                         
   2   0  10      27411.41      27607.09       687.25 o                         
   4   0  10      63653.70      64567.43      1448.74 o                         
   6   0  10      33354.38      33857.16       638.81 o                         
   8   0  10       5438.77       5879.48       229.78 o                         
  10   0  10       8245.99       7851.70       204.21 o                         
  12   0  10      40375.77      41043.65       660.34 o                         
  14   0  10      10624.27      10873.04       250.33 o                         
  16   0  10       3751.07       3793.34       286.49 o                         
  18   0  10      11489.70      11536.37       318.17 o                         
  20   0  10      12855.22      12719.48       388.80 o                         
  22   0  10       9111.97       9347.45       341.78 o                         
  24   0  10         34.65        436.12       155.47 o                         
  26   0  10       4303.18       4366.81       361.24 o                         
  28   0  10      15294.91      15740.22       647.47 o                         
  30   0  10       2019.03       1572.04       304.44 o                         
  32   0  10        453.02        308.04       284.44 o                         
  34   0  10        620.89        707.78       352.11 o                         
  36   0  10       5256.94       4758.26       492.19 o                         
  38   0  10       4034.69       4654.66       480.95 o                         
   1   1  10      22539.97      23521.64       373.29 o                         
   3   1  10     104604.86     102158.57      1368.02 o                         
   5   1  10     364745.56     355189.62      9995.00 o                         
   7   1  10      71627.55      73717.62       825.14 o                         
   9   1  10      42442.45      43828.79       482.55 o                         
  11   1  10      83966.62      82873.02       893.97 o                         
  13   1  10     126327.14     123841.64      1216.48 o                         
  15   1  10      10341.44       9632.96       177.33 o                         
  17   1  10      89654.10      91986.19      1111.69 o                         
  19   1  10      27073.00      26566.99       435.58 o                         
  21   1  10      93418.30      95730.20      1359.04 o                         
  23   1  10       1918.09       2022.27       147.22 o                         
  25   1  10       4224.54       4320.16       223.92 o                         
  27   1  10         80.96         89.89       176.18 o                         
  29   1  10      68541.98      71224.66      1296.59 o                         
  31   1  10       3397.86       3516.51       287.21 o                         
  33   1  10      32879.92      32415.83       756.81 o                         
  35   1  10       3020.99       3191.66       281.92 o                         
  37   1  10      17283.24      17681.92       597.53 o                         
   0   2  10     207182.30     203658.44      3776.12 o                         
   2   2  10        299.74        370.79        55.87 o                         
   4   2  10      64580.20      65380.25       706.41 o                         
   6   2  10        336.79        623.50        75.28 o                         
   8   2  10     118523.95     119253.05      1249.92 o                         
  10   2  10      29706.72      29627.99       348.45 o                         
  12   2  10      96163.20      97841.42       938.52 o                         
  14   2  10        348.96        542.56        50.16 o                         
  16   2  10      75070.23      76234.95       931.17 o                         
  18   2  10      14331.28      14355.72       291.95 o                         
  20   2  10      10806.58      11047.65       260.89 o                         
  22   2  10      22407.35      21756.79       405.02 o                         
  24   2  10      39683.39      41991.57       734.66 o                         
  26   2  10      20955.45      21625.40       479.27 o                         
  28   2  10      13687.04      14291.40       390.30 o                         
  30   2  10       1923.71       2140.84       222.27 o                         
  32   2  10       3755.88       4227.63       314.14 o                         
  34   2  10      16328.79      16513.13       525.00 o                         
  36   2  10       1368.07       1311.64       233.79 o                         
   1   3  10       8805.90       9377.62       155.69 o                         
   3   3  10      11893.68      11665.87       161.32 o                         
   5   3  10       9891.32       9905.05       146.65 o                         
   7   3  10       9080.69       9828.05       145.16 o                         
   9   3  10       7297.13       7810.87       120.45 o                         
  11   3  10       6849.31       6610.36       113.02 o                         
  13   3  10      12735.38      12613.71       173.99 o                         
  15   3  10       3496.92       3530.33       126.62 o                         
  17   3  10      12443.48      13193.81       264.27 o                         
  19   3  10       3899.78       3857.49       178.62 o                         
  21   3  10       8614.71       8640.00       242.97 o                         
  23   3  10        647.48        728.02       135.36 o                         
  25   3  10       4337.77       4455.82       216.59 o                         
  27   3  10         36.50        240.52       112.96 o                         
  29   3  10       5496.28       5199.26       256.86 o                         
  31   3  10         74.00        397.02       219.03 o                         
  33   3  10       3230.08       3762.81       306.75 o                         
  35   3  10        500.07        379.54       244.25 o                         
  37   3  10       1974.90       2473.64       321.40 o                         
   0   4  10     129615.78     132103.31      1563.81 o                         
   2   4  10      36718.04      37037.73       358.30 o                         
   4   4  10      82712.23      84644.78       772.28 o                         
   6   4  10       2650.16       2768.46        77.09 o                         
   8   4  10       7788.54       7889.77       163.43 o                         
  10   4  10      17768.46      17580.15       254.13 o                         
  12   4  10     165036.33     163405.47      1651.65 o                         
  14   4  10       7759.84       8251.90       163.85 o                         
  16   4  10      32964.11      32883.80       457.68 o                         
  18   4  10       1208.95       1683.10       113.84 o                         
  20   4  10       9665.21       9896.79       234.20 o                         
  22   4  10      49470.02      50402.44       755.65 o                         
  24   4  10      14847.53      14460.20       353.34 o                         
  26   4  10       7854.21       7893.01       294.85 o                         
  28   4  10      35694.62      35462.66       744.22 o                         
  30   4  10       2466.57       2376.52       288.22 o                         
  32   4  10         40.79       -167.19       233.58 o                         
  34   4  10       6154.74       5644.17       389.24 o                         
  36   4  10       3604.68       3246.05       372.90 o                         
   1   5  10      50483.05      50739.88       472.55 o                         
   3   5  10        580.65        703.02        42.03 o                         
   5   5  10         19.09        334.05        54.95 o                         
   7   5  10      18405.09      17953.59       292.13 o                         
   9   5  10      26108.00      25949.12       352.98 o                         
  11   5  10       6852.22       6530.09       153.86 o                         
  13   5  10        368.92        382.67        63.08 o                         
  15   5  10      11838.88      11801.32       222.93 o                         
  17   5  10      23270.11      23432.65       373.75 o                         
  19   5  10        105.52        362.93        86.79 o                         
  21   5  10         70.83        236.99        89.40 o                         
  23   5  10       7380.78       6720.01       259.33 o                         
  25   5  10      11191.08      11339.40       357.78 o                         
  27   5  10       4242.56       4413.44       286.01 o                         
  29   5  10        437.06        885.35       247.58 o                         
  31   5  10       1989.77       1971.87       301.13 o                         
  33   5  10       8357.43       8118.34       501.89 o                         
  35   5  10        510.34        404.49       299.36 o                         
   0   6  10     101185.77     102858.70      1313.39 o                         
   2   6  10      19512.64      19493.52       232.71 o                         
   4   6  10      28867.70      29628.08       374.33 o                         
   6   6  10        610.72        990.24       124.29 o                         
   8   6  10     116663.66     115571.49      1367.53 o                         
  10   6  10      12790.73      12295.58       235.83 o                         
  12   6  10      10195.49      10718.36       213.52 o                         
  14   6  10         25.36        107.29        66.74 o                         
  16   6  10      49809.25      49449.71       632.80 o                         
  18   6  10      25016.29      23952.07       419.50 o                         
  20   6  10      11097.43      10956.31       295.12 o                         
  22   6  10        178.63        457.78       176.90 o                         
  24   6  10      32677.56      32233.87       681.97 o                         
  26   6  10      14399.96      14312.77       505.77 o                         
  28   6  10       2501.32       2754.85       367.68 o                         
  30   6  10       2306.05       2299.81       362.03 o                         
  32   6  10      15950.11      14959.43       655.30 o                         
  34   6  10      12964.62      12073.58       716.22 o                         
   1   7  10      13243.35      12983.33       202.61 o                         
   3   7  10       8287.26       8436.10       161.27 o                         
   5   7  10      24418.83      24804.85       383.96 o                         
   7   7  10      30662.50      30446.44       433.51 o                         
   9   7  10       7766.23       7749.79       234.75 o                         
  11   7  10         71.01        226.60       100.05 o                         
  13   7  10       6086.22       6544.90       188.76 o                         
  15   7  10        178.88        454.83        85.03 o                         
  17   7  10      29216.91      29525.22       468.40 o                         
  19   7  10        686.47        505.58       115.86 o                         
  21   7  10       2945.69       2789.90       210.66 o                         
  23   7  10      14068.79      15203.89       427.19 o                         
  25   7  10        902.86        471.69       235.70 o                         
  27   7  10       5449.54       6123.57       781.94 o                         
  29   7  10       1787.38       1578.79       358.04 o                         
  31   7  10        113.23        284.27       313.84 o                         
  33   7  10      10402.99      11101.26       850.96 o                         
   0   8  10      15206.58      14672.14       432.38 o                         
   2   8  10        113.75        300.67        65.57 o                         
   4   8  10       1953.15       2164.82       126.93 o                         
   6   8  10        180.38        312.54        75.20 o                         
   8   8  10       3315.09       3374.18       150.55 o                         
  10   8  10       4913.26       4903.81       185.98 o                         
  12   8  10       1359.45       1876.01       124.78 o                         
  14   8  10        321.53        423.42        96.21 o                         
  16   8  10       4975.91       4846.75       197.94 o                         
  18   8  10        893.72        941.64       128.42 o                         
  20   8  10         84.64        372.67       132.37 o                         
  22   8  10        225.81        320.24       163.89 o                         
  24   8  10       1259.55       1264.50       235.67 o                         
  26   8  10       2815.75       2641.93       288.51 o                         
  28   8  10        311.65        610.94       320.42 o                         
  30   8  10        559.43       1376.13       355.69 o                         
   1   9  10      46153.55      46000.59       664.95 o                         
   3   9  10      39726.90      40278.75       785.79 o                         
   5   9  10      13483.38      12758.17       343.71 o                         
   7   9  10      15276.89      14769.21       319.99 o                         
   9   9  10      55088.88      54786.76       799.67 o                         
  11   9  10       6769.49       6386.78       216.42 o                         
  13   9  10      57850.08      57184.82       772.90 o                         
  15   9  10      20830.39      20915.52       395.46 o                         
  17   9  10      35603.11      34364.05       641.54 o                         
  19   9  10       1056.31        971.68       176.15 o                         
  21   9  10      24491.55      23645.49       608.44 o                         
  23   9  10        157.04        493.17       230.48 o                         
  25   9  10      43114.00      40304.00      1010.32 o                         
  27   9  10        368.02        454.30       309.73 o                         
  29   9  10      18012.32      19743.99       760.30 o                         
   0  10  10      15357.31      15609.82       525.10 o                         
   2  10  10        128.88        235.27       109.61 o                         
   4  10  10       3567.96       3432.08       211.32 o                         
   6  10  10       5521.02       5467.45       251.05 o                         
   8  10  10          6.71        214.62       125.51 o                         
  10  10  10       9850.02       9051.46       314.71 o                         
  12  10  10        373.84        450.57       143.99 o                         
  14  10  10       3791.46       3734.16       222.81 o                         
  16  10  10       5791.78       5722.26       309.28 o                         
  18  10  10         35.76         10.29       208.95 o                         
  20  10  10       4431.44       5047.10       342.89 o                         
  22  10  10          4.05        196.46       251.64 o                         
  24  10  10       2822.85       2828.66       362.31 o                         
  26  10  10       1770.73       1458.32       397.46 o                         
   1  11  10      15167.42      15438.72       504.93 o                         
   3  11  10          1.64         64.98       145.17 o                         
   5  11  10       2764.66       2898.66       217.08 o                         
   7  11  10      12518.55      11737.98       375.33 o                         
   9  11  10      17205.13      17553.36       444.81 o                         
  11  11  10          4.44         87.41       161.62 o                         
  13  11  10        817.49        942.92       198.31 o                         
  15  11  10       3811.60       3713.06       294.12 o                         
  17  11  10      18523.10      19307.41       596.60 o                         
  19  11  10        516.35        719.33       303.87 o                         
  21  11  10       3021.07       2505.86       402.73 o                         
  23  11  10       1872.82       1653.59       532.11 o                         
   0  12  10       8344.77       8426.86       647.33 o                         
   2  12  10        399.12        466.20       266.99 o                         
   4  12  10      59565.28      56543.75      1082.02 o                         
   6  12  10       8226.70       8561.14       384.47 o                         
   8  12  10      35828.84      35906.48       799.45 o                         
  10  12  10       1714.43       1575.77       262.53 o                         
  12  12  10      25680.37      25732.94       620.51 o                         
  14  12  10      11568.21      11976.72       495.23 o                         
  16  12  10       8758.72       8905.04       489.67 o                         
  18  12  10       5685.74       4951.33       473.63 o                         
   1  13  10        616.05        898.76       323.15 o                         
   3  13  10        185.15        -54.60       298.18 o                         
   5  13  10       3833.69       3429.20       368.61 o                         
   7  13  10        190.86        249.46       252.16 o                         
   9  13  10        152.80        494.26       258.88 o                         
  11  13  10       2063.79       2007.82       279.77 o                         
  13  13  10        365.34        259.69       247.18 o                         
   1   1  11      16561.44      15782.36       244.34 o                         
   3   1  11     132511.88     127981.27      1514.16 o                         
   5   1  11     277149.66     266919.12      5222.50 o                         
   7   1  11      26141.67      25492.27       317.39 o                         
   9   1  11       9938.59       9659.33       159.43 o                         
  11   1  11     109681.61     107346.41      1097.57 o                         
  13   1  11      96356.73      94117.53       945.47 o                         
  15   1  11      27441.30      27162.40       347.38 o                         
  17   1  11       3454.10       3565.44       138.66 o                         
  19   1  11      42762.85      43521.03       602.14 o                         
  21   1  11      91010.02      90708.15      1188.84 o                         
  23   1  11      13583.58      13811.67       330.04 o                         
  25   1  11        576.44        775.72       133.05 o                         
  27   1  11      13638.70      13719.67       449.62 o                         
  29   1  11      37029.90      37247.07       891.22 o                         
  31   1  11      14091.69      15041.53       485.97 o                         
  33   1  11        789.01       1333.92       252.08 o                         
  35   1  11       4879.32       5052.74       318.73 o                         
  37   1  11      17493.41      16812.88       620.41 o                         
   0   2  11       9508.22       9420.32       243.97 o                         
   2   2  11       2953.81       3026.14        95.97 o                         
   4   2  11        806.70       1335.66        93.44 o                         
   6   2  11       6006.33       6263.12       121.47 o                         
   8   2  11       1029.70       1319.03        66.15 o                         
  10   2  11       4480.38       4455.86       124.38 o                         
  12   2  11        541.52        606.78        49.16 o                         
  14   2  11        104.36        198.68        76.12 o                         
  16   2  11       2784.97       3061.91       132.92 o                         
  18   2  11        281.47        272.70        78.62 o                         
  20   2  11        658.61       1094.73       137.34 o                         
  22   2  11        145.53        229.21        95.98 o                         
  24   2  11         26.96        181.56       111.89 o                         
  26   2  11        164.62        213.20       121.09 o                         
  28   2  11         96.50        373.44       144.06 o                         
  30   2  11         47.54         42.66       167.46 o                         
  32   2  11        266.82        128.81       205.99 o                         
  34   2  11         13.77        524.17       320.75 o                         
  36   2  11         59.51       -226.03       226.03 o                         
   1   3  11      58173.84      57136.19       659.97 o                         
   3   3  11      16006.66      15731.63       204.01 o                         
   5   3  11      27195.24      27692.32       319.34 o                         
   7   3  11       4877.03       5026.55       110.10 o                         
   9   3  11      20332.29      20481.72       247.08 o                         
  11   3  11         43.54        407.75        80.25 o                         
  13   3  11      11587.60      12089.47       210.91 o                         
  15   3  11       5958.88       5717.50       138.24 o                         
  17   3  11      23771.42      23566.24       395.81 o                         
  19   3  11       4501.89       4402.99       204.49 o                         
  21   3  11      13893.89      14220.84       313.30 o                         
  23   3  11        612.46        524.38       106.30 o                         
  25   3  11      13787.62      13971.38       350.11 o                         
  27   3  11       2120.26       1987.83       169.94 o                         
  29   3  11       8986.58       9389.65       337.61 o                         
  31   3  11        516.24        318.89       212.23 o                         
  33   3  11       5339.29       5538.06       351.38 o                         
  35   3  11         42.72        107.03       254.73 o                         
  37   3  11       1870.85       1755.63       282.96 o                         
   0   4  11     336388.12     331885.38      5198.13 o                         
   2   4  11      74581.95      73478.74       699.68 o                         
   4   4  11       1431.56       1963.19        66.79 o                         
   6   4  11      36348.66      35789.75       373.17 o                         
   8   4  11     230701.64     230519.55      2129.39 o                         
  10   4  11      94125.55      94183.59       953.74 o                         
  12   4  11        167.01        457.71        71.35 o                         
  14   4  11      12096.76      11858.96       204.31 o                         
  16   4  11     148292.97     144529.03      1695.57 o                         
  18   4  11      69595.48      69827.12       944.50 o                         
  20   4  11         24.24        209.16       137.17 o                         
  22   4  11       1704.36       1929.61       207.86 o                         
  24   4  11      67365.70      66989.69      1082.20 o                         
  26   4  11      56219.84      54660.41      1106.59 o                         
  28   4  11        613.74        788.07       179.53 o                         
  30   4  11          1.98         41.17       224.63 o                         
  32   4  11      27734.87      26040.88      1233.20 o                         
  34   4  11      33409.82      32986.20      1272.50 o                         
  36   4  11        731.18        924.20       276.68 o                         
   1   5  11       4016.53       4188.49        81.38 o                         
   3   5  11      19960.39      20175.90       237.56 o                         
   5   5  11       4928.72       5034.32       120.67 o                         
   7   5  11       3228.67       3212.18       110.42 o                         
   9   5  11        144.69        313.82        60.63 o                         
  11   5  11        267.11        314.82        64.76 o                         
  13   5  11      13513.78      13268.40       236.18 o                         
  15   5  11        416.84        400.69        73.25 o                         
  17   5  11        244.47        160.97        88.79 o                         
  19   5  11       4526.60       4540.15       187.15 o                         
  21   5  11       4294.08       4302.70       197.81 o                         
  23   5  11       1546.19       1716.44       178.79 o                         
  25   5  11       1224.02       1468.70       192.34 o                         
  27   5  11          3.67       -108.91       165.79 o                         
  29   5  11       4110.69       3801.66       333.82 o                         
  31   5  11        980.30        969.52       266.49 o                         
  33   5  11         40.89         33.10       252.84 o                         
  35   5  11         87.55          1.74       297.31 o                         
   0   6  11        394.21        815.53       104.79 o                         
   2   6  11      20171.00      20026.94       231.35 o                         
   4   6  11     139457.45     139348.42      1325.84 o                         
   6   6  11      51750.18      50906.29       638.02 o                         
   8   6  11       3943.14       4303.72       144.08 o                         
  10   6  11      10996.25      10464.92       229.73 o                         
  12   6  11     113233.12     112693.64      1302.75 o                         
  14   6  11      31728.07      31050.93       438.57 o                         
  16   6  11         11.83        262.34        77.36 o                         
  18   6  11        844.00       1190.73       117.39 o                         
  20   6  11      49306.54      48848.82       754.58 o                         
  22   6  11      50645.25      48829.78       805.50 o                         
  24   6  11        589.56        819.60       203.34 o                         
  26   6  11         88.05        269.87       245.39 o                         
  28   6  11      27685.29      25342.54       841.14 o                         
  30   6  11      19429.71      19900.74       751.62 o                         
  32   6  11       1211.50       1157.27       352.22 o                         
  34   6  11        507.55        639.41       363.85 o                         
   1   7  11      19058.33      19540.63       269.55 o                         
   3   7  11      25379.86      25116.99       347.85 o                         
   5   7  11      22942.17      23229.92       350.64 o                         
   7   7  11       8399.89       8719.22       190.48 o                         
   9   7  11      24923.41      25190.62       374.55 o                         
  11   7  11       7632.24       7415.89       203.47 o                         
  13   7  11      36145.99      35245.25       514.88 o                         
  15   7  11       3164.29       3342.43       184.66 o                         
  17   7  11      19529.37      19323.86       358.58 o                         
  19   7  11       1340.92       1429.48       146.05 o                         
  21   7  11      18647.60      18422.23       478.73 o                         
  23   7  11          3.95        464.59       170.97 o                         
  25   7  11      15423.30      13922.38       645.08 o                         
  27   7  11        153.88         77.67       300.18 o                         
  29   7  11      13619.54      14307.77       734.91 o                         
  31   7  11         38.87        167.62       319.67 o                         
   0   8  11         25.54         77.48       107.12 o                         
   2   8  11       1467.58       1385.89       102.69 o                         
   4   8  11        105.03        533.78       148.63 o                         
   6   8  11          3.29        137.00        70.66 o                         
   8   8  11       4899.69       4662.80       172.14 o                         
  10   8  11         14.13        240.06        80.53 o                         
  12   8  11         40.68        196.35        82.44 o                         
  14   8  11         75.50        123.08        88.25 o                         
  16   8  11        168.44         83.75        94.96 o                         
  18   8  11       2151.78       2151.84       174.13 o                         
  20   8  11         81.31        207.00       153.53 o                         
  22   8  11        157.99        174.96       210.48 o                         
  24   8  11        682.14        725.67       234.96 o                         
  26   8  11        103.26        188.96       263.40 o                         
  28   8  11          9.78        246.24       331.32 o                         
  30   8  11          1.93        104.54       336.58 o                         
   1   9  11      51916.04      52884.23       787.73 o                         
   3   9  11       2835.85       2595.49       176.07 o                         
   5   9  11       7715.43       7647.68       260.57 o                         
   7   9  11      48173.72      47000.28       680.18 o                         
   9   9  11      49814.96      50191.19       718.65 o                         
  11   9  11      11544.28      11702.35       271.96 o                         
  13   9  11         31.63        247.51       101.00 o                         
  15   9  11      21220.67      21519.57       405.39 o                         
  17   9  11      54729.74      56225.41       865.31 o                         
  19   9  11       6745.89       7478.73       370.62 o                         
  21   9  11       2696.45       2537.08       280.87 o                         
  23   9  11      11502.89      11829.80       479.76 o                         
  25   9  11      20269.24      20285.34       748.17 o                         
  27   9  11      10438.53      10997.24       768.96 o                         
   0  10  11        143.52        500.00       200.20 o                         
   2  10  11        673.77        526.11       125.92 o                         
   4  10  11      13110.07      13496.18       435.63 o                         
   6  10  11       3895.90       4333.08       226.24 o                         
   8  10  11       1783.44       2170.81       181.28 o                         
  10  10  11       2545.07       2705.24       204.66 o                         
  12  10  11       8266.25       8562.11       308.72 o                         
  14  10  11       4138.63       4491.59       256.29 o                         
  16  10  11          0.95       -107.09       182.65 o                         
  18  10  11         63.37        219.25       218.83 o                         
  20  10  11       8421.09       8355.96       414.97 o                         
  22  10  11       3031.33       3128.79       316.10 o                         
  24  10  11         43.18        191.78       304.22 o                         
  26  10  11        157.31        303.31       359.67 o                         
   1  11  11      14518.35      14238.44       510.17 o                         
   3  11  11       2825.00       2702.52       235.96 o                         
   5  11  11        236.21        345.40       157.25 o                         
   7  11  11       9935.05      10290.04       362.09 o                         
   9  11  11      13424.26      13768.18       431.81 o                         
  11  11  11       1714.93       1600.58       210.58 o                         
  13  11  11       1734.01       1760.87       229.21 o                         
  15  11  11       6887.50       7252.28       343.43 o                         
  17  11  11      10378.12      10616.95       475.48 o                         
  19  11  11       2274.55       2868.28       351.55 o                         
  21  11  11          3.37       -239.58       279.48 o                         
  23  11  11       3846.35       4137.99       479.54 o                         
   0  12  11        208.08        395.66       386.15 o                         
   2  12  11          3.72       -142.81       255.83 o                         
   4  12  11        415.27        655.11       252.96 o                         
   6  12  11        553.11        757.35       236.04 o                         
   8  12  11        485.97        866.90       231.43 o                         
  10  12  11        213.59        314.00       230.14 o                         
  12  12  11        637.50       1008.43       250.42 o                         
  14  12  11          3.45         18.06       231.07 o                         
  16  12  11        195.10        -20.22       260.03 o                         
  18  12  11         39.09        178.29       305.33 o                         
   1  13  11          1.16        397.85       311.33 o                         
   3  13  11        169.39         27.57       296.44 o                         
   5  13  11       2927.77       2958.66       373.51 o                         
   7  13  11        318.75        444.51       280.03 o                         
   9  13  11        128.81        713.61       263.36 o                         
  11  13  11       1074.08       1024.24       272.52 o                         
  13  13  11        444.26        665.87       246.67 o                         
   2   0  12      33310.44      31494.24       703.21 o                         
   4   0  12     153760.25     155783.56      2527.89 o                         
   6   0  12      42964.18      40438.85       637.70 o                         
   8   0  12     664439.44     626661.12     30079.97 o                         
  10   0  12     360883.91     342308.22      9403.37 o                         
  12   0  12     209101.12     209462.33      3390.65 o                         
  14   0  12       4899.11       4479.95       165.11 o                         
  16   0  12     473121.78     477789.09      7115.97 o                         
  18   0  12     113442.57     113501.95      1837.16 o                         
  20   0  12       6407.20       7171.30       321.65 o                         
  22   0  12      28938.47      29105.29       805.62 o                         
  24   0  12     269229.91     266741.09      5058.77 o                         
  26   0  12     133321.25     133985.92      3119.84 o                         
  28   0  12      35261.28      35748.42      1103.88 o                         
  30   0  12         53.17        242.71       277.31 o                         
  32   0  12      45796.11      44276.07      1310.78 o                         
  34   0  12     122018.27     119480.64      3586.75 o                         
  36   0  12       1112.26        830.01       374.70 o                         
   1   1  12       7192.55       6945.99       167.47 o                         
   3   1  12       6459.10       6675.03       132.31 o                         
   5   1  12      12942.26      12673.87       188.21 o                         
   7   1  12         79.96        156.06        41.86 o                         
   9   1  12       2884.72       2970.30       104.52 o                         
  11   1  12         21.24        146.78        44.67 o                         
  13   1  12       7998.03       8233.36       146.24 o                         
  15   1  12       1466.95       1627.53        83.81 o                         
  17   1  12         17.42        135.89        65.21 o                         
  19   1  12         10.05        114.57        68.07 o                         
  21   1  12        130.71        381.07        91.57 o                         
  23   1  12       2616.12       2694.77       174.56 o                         
  25   1  12       2338.00       2544.30       185.88 o                         
  27   1  12         17.41        -27.13       143.86 o                         
  29   1  12         38.18        204.76       209.10 o                         
  31   1  12        602.79        791.54       227.96 o                         
  33   1  12        259.20        493.74       230.42 o                         
  35   1  12          0.03        193.93       219.31 o                         
  37   1  12         42.92        270.17       238.95 o                         
   0   2  12       3370.67       2814.74       135.74 o                         
   2   2  12      18106.83      17518.64       274.39 o                         
   4   2  12      13330.56      12871.18       188.56 o                         
   6   2  12      20330.31      19723.67       253.51 o                         
   8   2  12      11943.36      11675.46       175.37 o                         
  10   2  12        631.67        742.56        62.70 o                         
  12   2  12      19042.78      19333.91       247.69 o                         
  14   2  12       5308.46       5503.45       132.39 o                         
  16   2  12       7351.84       7329.12       169.23 o                         
  18   2  12       8116.85       7755.11       245.74 o                         
  20   2  12         84.95        282.63        88.87 o                         
  22   2  12      10561.86      10178.28       281.29 o                         
  24   2  12       1796.91       1927.26       169.18 o                         
  26   2  12        699.50        946.29       150.60 o                         
  28   2  12       5348.03       5442.42       274.68 o                         
  30   2  12        585.13        509.76       192.47 o                         
  32   2  12       3179.51       3223.01       299.46 o                         
  34   2  12        199.18        295.00       236.45 o                         
  36   2  12         90.46       -229.19       229.19 o                         
   1   3  12      57709.89      59092.05       657.94 o                         
   3   3  12     137681.17     136330.11      1323.28 o                         
   5   3  12     486419.22     492593.19      7180.69 o                         
   7   3  12     108119.44     111998.61      1106.76 o                         
   9   3  12      84909.44      85432.06       897.21 o                         
  11   3  12     145950.88     146433.75      1383.09 o                         
  13   3  12     195753.48     194203.72      1937.52 o                         
  15   3  12        477.49        511.64        66.31 o                         
  17   3  12     169953.45     169408.33      2321.01 o                         
  19   3  12      53824.48      53836.47       821.70 o                         
  21   3  12     183853.30     182993.80      2383.89 o                         
  23   3  12       2234.88       2600.96       161.77 o                         
  25   3  12      25498.96      25345.88       499.67 o                         
  27   3  12        218.21        344.39       146.15 o                         
  29   3  12     128401.43     129503.51      1902.28 o                         
  31   3  12       4044.94       3390.69       292.10 o                         
  33   3  12      54644.91      54174.35      1341.95 o                         
  35   3  12       5806.25       6014.91       409.14 o                         
   0   4  12      67325.77      65973.23       875.33 o                         
   2   4  12       5694.43       6011.25       123.00 o                         
   4   4  12      22140.94      22470.16       271.18 o                         
   6   4  12       2035.69       2000.88        68.85 o                         
   8   4  12       8085.68       8607.69       195.78 o                         
  10   4  12       8446.84       8970.24       226.42 o                         
  12   4  12      34450.88      34846.39       449.30 o                         
  14   4  12       3333.91       3618.95       130.74 o                         
  16   4  12      30541.65      29965.94       449.32 o                         
  18   4  12        568.80        965.70       126.73 o                         
  20   4  12       5983.61       5756.66       248.35 o                         
  22   4  12       4913.41       4893.01       231.24 o                         
  24   4  12       5916.50       5123.35       265.90 o                         
  26   4  12       5617.45       5694.92       283.86 o                         
  28   4  12       5632.59       5311.30       293.09 o                         
  30   4  12       1508.99       1388.78       277.24 o                         
  32   4  12       2347.74       2376.61       331.07 o                         
  34   4  12       3024.19       3035.08       329.73 o                         
  36   4  12       1584.58       1780.22       306.24 o                         
   1   5  12      25517.14      25022.43       252.26 o                         
   3   5  12     123340.89     122249.16      1072.77 o                         
   5   5  12      24012.66      23463.80       277.75 o                         
   7   5  12      58965.11      58540.93       649.82 o                         
   9   5  12      10147.33       9709.16       198.24 o                         
  11   5  12      41242.94      41234.46       544.74 o                         
  13   5  12     104231.96     102801.32      1193.09 o                         
  15   5  12       4875.60       4982.76       163.36 o                         
  17   5  12      36940.20      36512.61       578.07 o                         
  19   5  12      16859.48      15952.23       386.36 o                         
  21   5  12      18031.81      18207.58       435.73 o                         
  23   5  12      30835.26      30414.30       581.16 o                         
  25   5  12       1147.77        984.51       174.16 o                         
  27   5  12      33631.98      33076.73       750.50 o                         
  29   5  12      17155.10      17722.88      1003.55 o                         
  31   5  12       3199.64       3693.81       415.59 o                         
  33   5  12       6830.00       6672.47       495.36 o                         
  35   5  12       2131.96       2001.83       354.05 o                         
   0   6  12     129519.82     131415.62      1584.98 o                         
   2   6  12       8087.50       8070.55       139.45 o                         
   4   6  12     102865.98     103926.11      1014.46 o                         
   6   6  12       4856.64       4580.21       146.85 o                         
   8   6  12      26361.36      26857.97       416.38 o                         
  10   6  12      10703.97      10496.52       237.64 o                         
  12   6  12     103118.89     102741.19      1203.34 o                         
  14   6  12       9455.29       9500.62       222.26 o                         
  16   6  12      33481.91      33764.55       499.93 o                         
  18   6  12        215.00        260.53       118.19 o                         
  20   6  12      27636.13      27356.08       503.73 o                         
  22   6  12      28327.43      28236.08       553.46 o                         
  24   6  12      24212.92      23534.03       649.86 o                         
  26   6  12       5205.94       5139.40       436.74 o                         
  28   6  12      32369.79      32344.73       976.98 o                         
  30   6  12       7207.11       8063.88       960.00 o                         
  32   6  12       1530.86       1890.98       366.02 o                         
   1   7  12      54889.67      55766.00       594.39 o                         
   3   7  12       6624.41       6691.89       157.75 o                         
   5   7  12      49284.59      48910.53       606.04 o                         
   7   7  12      67374.72      68940.48       849.61 o                         
   9   7  12      86688.71      87576.34      1049.47 o                         
  11   7  12      11308.45      11224.87       245.33 o                         
  13   7  12      23995.81      23164.03       389.30 o                         
  15   7  12       6717.45       6844.23       315.72 o                         
  17   7  12      72027.42      73309.98       982.36 o                         
  19   7  12         21.86        108.90       119.38 o                         
  21   7  12      27869.19      26899.31       550.60 o                         
  23   7  12       6998.42       6851.83       336.30 o                         
  25   7  12      33709.39      32198.95      1145.42 o                         
  27   7  12         74.91         79.15       302.21 o                         
  29   7  12      18834.90      17989.29       862.82 o                         
  31   7  12        309.64        419.00       345.37 o                         
   0   8  12       5335.37       5774.95       251.63 o                         
   2   8  12      31772.08      31403.05       497.19 o                         
   4   8  12       4743.03       4560.69       210.75 o                         
   6   8  12       1109.79       1368.81       136.52 o                         
   8   8  12      78522.80      80056.22       981.30 o                         
  10   8  12        247.56        332.17        87.13 o                         
  12   8  12       2703.64       2831.62       150.29 o                         
  14   8  12         13.60        111.68        87.57 o                         
  16   8  12      15150.20      15153.89       321.57 o                         
  18   8  12      34292.23      32949.88       644.66 o                         
  20   8  12      11077.46      10673.94       358.27 o                         
  22   8  12       4450.63       4752.16       336.97 o                         
  24   8  12      10189.31      10879.34       539.47 o                         
  26   8  12       4763.56       4674.89       501.96 o                         
  28   8  12       2186.06       2899.11       418.19 o                         
  30   8  12       3070.08       2791.28       428.47 o                         
   1   9  12       5865.18       5946.94       244.05 o                         
   3   9  12        517.54        625.75       112.39 o                         
   5   9  12       8654.45       8521.77       376.89 o                         
   7   9  12       8864.09       8923.50       250.78 o                         
   9   9  12       9103.16       9176.29       259.35 o                         
  11   9  12       3803.55       3530.83       171.98 o                         
  13   9  12       2226.70       2273.12       155.29 o                         
  15   9  12       2739.51       2814.83       177.17 o                         
  17   9  12       9467.46       9689.57       312.54 o                         
  19   9  12        609.73        609.67       218.47 o                         
  21   9  12       5123.48       4956.01       334.76 o                         
  23   9  12       1338.42       1653.28       283.57 o                         
  25   9  12       6131.41       6279.45       443.49 o                         
  27   9  12          1.30       -228.65       333.04 o                         
   0  10  12      32262.46      30494.07       985.21 o                         
   2  10  12      13183.68      13002.72       346.93 o                         
   4  10  12     160167.64     159712.38      2125.62 o                         
   6  10  12      23490.51      23049.51       496.21 o                         
   8  10  12      20384.81      20178.58       449.44 o                         
  10  10  12        922.74       1102.72       167.84 o                         
  12  10  12     127831.68     129435.34      1704.01 o                         
  14  10  12      42068.93      43197.87       715.25 o                         
  16  10  12      17394.21      16988.38       581.20 o                         
  18  10  12        175.07        235.66       232.30 o                         
  20  10  12      79978.38      78961.30      1654.69 o                         
  22  10  12      42232.44      42976.41      1248.12 o                         
  24  10  12       5717.95       5997.54       823.23 o                         
   1  11  12      20870.06      18922.11       727.95 o                         
   3  11  12       9727.18       9342.20       554.91 o                         
   5  11  12       1744.23       1621.75       199.51 o                         
   7  11  12         56.52         40.92       169.38 o                         
   9  11  12      18360.97      18422.33       460.75 o                         
  11  11  12        867.65        967.55       196.74 o                         
  13  11  12      10640.46      10459.61       392.53 o                         
  15  11  12      19701.57      19993.49       505.51 o                         
  17  11  12       2065.45       1996.24       288.86 o                         
  19  11  12        255.81        268.99       269.16 o                         
  21  11  12        364.79        645.03       314.50 o                         
   0  12  12       1288.02       1760.44       440.24 o                         
   2  12  12        549.04        455.78       282.55 o                         
   4  12  12       4882.80       4933.82       389.76 o                         
   6  12  12        106.73         73.20       264.48 o                         
   8  12  12        230.72        375.39       233.02 o                         
  10  12  12        168.66        -35.86       230.06 o                         
  12  12  12       2006.87       2212.58       277.64 o                         
  14  12  12       1670.69       1881.96       277.10 o                         
  16  12  12       1043.97        965.42       283.23 o                         
  18  12  12         16.29       -208.68       286.53 o                         
   1  13  12      46817.19      46126.43      1057.35 o                         
   3  13  12       9714.34      10337.86       534.70 o                         
   5  13  12      10036.56      10185.30       524.18 o                         
   7  13  12      18579.81      17358.71       635.62 o                         
   9  13  12      50097.82      50466.86      1005.42 o                         
  11  13  12        948.81        743.79       257.31 o                         
   1   1  13      63368.87      63231.70       797.52 o                         
   3   1  13      39919.43      37859.60       463.30 o                         
   5   1  13     113510.83     111660.29      1227.57 o                         
   7   1  13      55418.38      55560.03       624.98 o                         
   9   1  13      41318.30      42072.02       495.89 o                         
  11   1  13      19599.08      19028.66       252.39 o                         
  13   1  13      40715.27      40653.69       459.06 o                         
  15   1  13        788.90       1147.44        99.31 o                         
  17   1  13      78207.20      79456.37       987.72 o                         
  19   1  13      11828.01      11922.90       254.71 o                         
  21   1  13      51927.57      51954.31       795.89 o                         
  23   1  13       6375.37       6422.92       235.71 o                         
  25   1  13      14884.67      14998.05       385.02 o                         
  27   1  13        175.61        452.69       150.99 o                         
  29   1  13      26822.70      27248.80       967.83 o                         
  31   1  13        568.95        566.14       222.86 o                         
  33   1  13      21521.52      22786.66       618.43 o                         
  35   1  13        350.03        786.13       285.84 o                         
  37   1  13       9957.64       9548.57       487.45 o                         
   0   2  13      26958.69      28133.83       570.47 o                         
   2   2  13      29932.18      29616.45       377.90 o                         
   4   2  13      53746.84      55229.25       619.66 o                         
   6   2  13      14191.78      13812.20       207.25 o                         
   8   2  13        459.83        772.68        72.23 o                         
  10   2  13        909.18       1112.58        58.17 o                         
  12   2  13      93946.69      93765.05      1019.70 o                         
  14   2  13       5214.19       5202.50       130.18 o                         
  16   2  13       3628.79       4090.67       137.82 o                         
  18   2  13      11674.16      11931.23       306.02 o                         
  20   2  13       8961.67       8888.56       257.28 o                         
  22   2  13      27441.28      27884.80       516.08 o                         
  24   2  13       1511.78       1676.47       166.81 o                         
  26   2  13        310.73        702.85       284.26 o                         
  28   2  13      26948.69      28198.64       564.21 o                         
  30   2  13       2143.01       2440.47       243.92 o                         
  32   2  13        313.26        326.43       238.29 o                         
  34   2  13          0.17        240.55       236.76 o                         
  36   2  13       5095.43       5068.92       373.39 o                         
   1   3  13       1597.89       1996.89        82.55 o                         
   3   3  13      36281.35      36565.85       422.36 o                         
   5   3  13     115450.33     115406.10      1179.90 o                         
   7   3  13        646.36       1047.83        89.27 o                         
   9   3  13       1611.11       2059.00       106.20 o                         
  11   3  13      33129.92      32406.68       377.76 o                         
  13   3  13      37839.79      37226.55       442.26 o                         
  15   3  13       4458.16       4586.85       154.69 o                         
  17   3  13       7673.24       8004.54       249.41 o                         
  19   3  13      16261.89      15455.88       346.63 o                         
  21   3  13      46557.29      46116.32       747.55 o                         
  23   3  13        897.14        904.73       129.95 o                         
  25   3  13        785.59       1026.93       141.73 o                         
  27   3  13        563.34        471.30       180.83 o                         
  29   3  13      24023.27      23644.90       982.61 o                         
  31   3  13       5634.44       4940.79       381.79 o                         
  33   3  13       1980.68       2685.48       341.63 o                         
  35   3  13       1853.27       1735.00       301.19 o                         
   0   4  13     156101.55     155742.52      1946.66 o                         
   2   4  13       1940.18       2125.41        72.18 o                         
   4   4  13     122564.50     124344.36      1188.02 o                         
   6   4  13       2860.34       2933.04        91.41 o                         
   8   4  13     162194.20     163282.59      1591.86 o                         
  10   4  13      15492.27      15674.91       239.75 o                         
  12   4  13     109438.23     110694.90      1165.42 o                         
  14   4  13       5475.58       5175.62       165.99 o                         
  16   4  13      77120.66      77003.95       927.05 o                         
  18   4  13      19781.00      18932.00       444.18 o                         
  20   4  13      29808.93      29639.66       577.01 o                         
  22   4  13      18275.05      18530.68       415.34 o                         
  24   4  13      41823.14      41958.82       726.78 o                         
  26   4  13      23132.92      22660.49       531.33 o                         
  28   4  13      21320.42      21124.78       528.19 o                         
  30   4  13      10608.99      11317.68       513.29 o                         
  32   4  13      15924.00      15497.66       584.56 o                         
  34   4  13      19957.88      18552.43       886.28 o                         
   1   5  13        891.26       1168.02        54.89 o                         
   3   5  13        985.18       1320.27        73.55 o                         
   5   5  13      10407.72      10585.05       165.63 o                         
   7   5  13      16129.77      16294.09       234.03 o                         
   9   5  13        830.96       1103.91        90.86 o                         
  11   5  13       1856.88       1792.65       104.79 o                         
  13   5  13        777.22       1042.32        92.49 o                         
  15   5  13       1033.15       1150.79       100.21 o                         
  17   5  13      11252.97      11136.25       272.03 o                         
  19   5  13        711.91        409.47       111.30 o                         
  21   5  13       1914.89       1736.03       181.42 o                         
  23   5  13       7339.16       7129.48       362.04 o                         
  25   5  13         62.44        258.65       203.68 o                         
  27   5  13        161.28        211.11       243.21 o                         
  29   5  13        619.66        646.03       319.78 o                         
  31   5  13        194.54        398.97       317.98 o                         
  33   5  13       4437.49       4725.53       561.42 o                         
   0   6  13      97006.98      97362.34      1207.34 o                         
   2   6  13       1419.60       1846.31        92.88 o                         
   4   6  13      39830.11      39806.80       443.62 o                         
   6   6  13         61.02        272.14        66.85 o                         
   8   6  13      28107.55      27151.62       424.39 o                         
  10   6  13      17405.68      17307.17       302.88 o                         
  12   6  13      53417.72      54170.48       702.51 o                         
  14   6  13       3296.89       3500.58       154.95 o                         
  16   6  13      33519.54      32721.20       552.25 o                         
  18   6  13       3259.64       3386.04       184.55 o                         
  20   6  13       6295.72       6049.12       256.26 o                         
  22   6  13      15431.01      15087.08       459.66 o                         
  24   6  13      16307.51      15519.99       488.24 o                         
  26   6  13      11339.08      10675.69       588.92 o                         
  28   6  13      12145.31      10496.27       622.93 o                         
  30   6  13       2895.45       2589.81       399.60 o                         
  32   6  13       2045.47       2328.02       376.88 o                         
   1   7  13      77700.41      77395.41       814.53 o                         
   3   7  13      26281.21      26954.88       363.01 o                         
   5   7  13      10048.42      10157.16       209.12 o                         
   7   7  13      37606.12      37689.75       526.50 o                         
   9   7  13      74683.79      74797.66       922.45 o                         
  11   7  13       1380.31       1415.91       110.15 o                         
  13   7  13      38909.78      39219.50       566.47 o                         
  15   7  13      24625.13      23846.07       406.32 o                         
  17   7  13      63841.75      63186.96       876.92 o                         
  19   7  13        163.10        430.68       137.73 o                         
  21   7  13      17988.10      17768.85       431.12 o                         
  23   7  13       3815.78       3807.62       468.85 o                         
  25   7  13      48280.28      49304.06      1671.93 o                         
  27   7  13        203.56        140.25       320.24 o                         
  29   7  13      13260.48      12638.04       677.51 o                         
  31   7  13        938.00        536.18       347.25 o                         
   0   8  13      33626.76      32832.03       820.28 o                         
   2   8  13       1900.58       2015.26       118.14 o                         
   4   8  13        218.74        443.23        85.88 o                         
   6   8  13       6681.52       6632.35       208.52 o                         
   8   8  13      12955.23      12595.66       256.99 o                         
  10   8  13      13544.82      13118.05       267.95 o                         
  12   8  13       1063.81       1320.92       115.56 o                         
  14   8  13       3162.07       3117.21       164.63 o                         
  16   8  13      19134.54      19018.89       409.28 o                         
  18   8  13       2323.00       2273.79       192.66 o                         
  20   8  13        943.57       1131.54       181.95 o                         
  22   8  13        321.74        310.59       232.21 o                         
  24   8  13       9325.97       8401.71       647.86 o                         
  26   8  13       6274.50       6432.71       452.88 o                         
  28   8  13        276.86        335.91       291.80 o                         
  30   8  13       1006.21       1379.31       374.24 o                         
   1   9  13      10661.02      10416.99       297.73 o                         
   3   9  13        392.72        505.06       140.05 o                         
   5   9  13      15616.58      15702.13       378.66 o                         
   7   9  13      21994.97      21793.21       416.67 o                         
   9   9  13      16305.87      16107.23       362.19 o                         
  11   9  13       2551.94       2166.37       149.75 o                         
  13   9  13       3819.24       3658.87       187.17 o                         
  15   9  13        486.40        783.85       139.14 o                         
  17   9  13      28312.75      28501.19       527.78 o                         
  19   9  13        114.70         78.92       203.84 o                         
  21   9  13       6879.08       6870.12       382.74 o                         
  23   9  13       3056.05       2749.11       316.64 o                         
  25   9  13       6168.36       6606.77       618.56 o                         
  27   9  13       1689.84       1744.36       408.17 o                         
   0  10  13       1828.18       1760.62       295.82 o                         
   2  10  13       1103.48       1168.52       185.29 o                         
   4  10  13      22685.07      21849.62       466.86 o                         
   6  10  13       4713.87       4138.80       232.49 o                         
   8  10  13      17489.38      17666.92       426.57 o                         
  10  10  13       1535.41       1347.37       185.63 o                         
  12  10  13       7959.51       7384.50       302.90 o                         
  14  10  13       2649.16       2286.77       225.93 o                         
  16  10  13       2799.25       3533.62       274.56 o                         
  18  10  13       2112.28       2276.80       276.45 o                         
  20  10  13      17152.97      17255.80       554.61 o                         
  22  10  13       1608.88       1391.29       292.49 o                         
  24  10  13       2412.62       2316.93       397.78 o                         
   1  11  13       6155.97       5943.23       419.98 o                         
   3  11  13       8740.75       8837.68       506.10 o                         
   5  11  13      14651.90      14305.22       435.03 o                         
   7  11  13       2950.23       2857.06       237.65 o                         
   9  11  13       7469.10       7443.99       330.28 o                         
  11  11  13       5500.79       5405.66       295.82 o                         
  13  11  13      11416.27      11287.86       427.53 o                         
  15  11  13        841.66        827.36       221.60 o                         
  17  11  13       6732.43       6723.50       386.99 o                         
  19  11  13       1884.77       1926.36       306.39 o                         
  21  11  13      12908.14      13055.71       801.04 o                         
   0  12  13       8975.77       9201.51       762.96 o                         
   2  12  13        234.85         11.34       282.19 o                         
   4  12  13         55.29          7.16       269.75 o                         
   6  12  13        571.77        194.55       261.21 o                         
   8  12  13       2348.71       2455.64       258.29 o                         
  10  12  13       3109.37       3415.36       303.96 o                         
  12  12  13        456.50        685.01       248.09 o                         
  14  12  13        442.76        538.62       251.70 o                         
  16  12  13       3156.90       2787.58       330.12 o                         
   1  13  13        679.72        914.58       332.84 o                         
   3  13  13       6390.99       6447.08       451.37 o                         
   5  13  13          9.30         73.49       307.09 o                         
   7  13  13       4359.74       4520.74       417.09 o                         
   9  13  13       1133.47       1164.44       329.22 o                         
  11  13  13        984.87       1267.98       332.46 o                         
   0   0  14      41635.71      43032.19      1070.86 o                         
   2   0  14      53514.59      51131.89       728.84 o                         
   4   0  14      55772.45      55496.12       788.39 o                         
   6   0  14       2456.49       2596.67       121.37 o                         
   8   0  14      31588.59      29847.68       513.79 o                         
  10   0  14         63.71        149.85        65.66 o                         
  12   0  14      30626.66      30862.46       547.23 o                         
  14   0  14      23954.91      23388.35       415.78 o                         
  16   0  14       5518.99       6058.69       205.91 o                         
  18   0  14       7811.80       7783.44       333.40 o                         
  20   0  14      21279.54      21739.19       507.84 o                         
  22   0  14      10872.99      11462.44       402.46 o                         
  24   0  14        528.10        963.24       201.74 o                         
  26   0  14        566.50        790.68       236.21 o                         
  28   0  14       4428.37       4704.85       431.87 o                         
  30   0  14       7673.52       7469.71       541.36 o                         
  32   0  14       1213.58        828.38       489.92 o                         
  34   0  14          9.01        269.47       337.50 o                         
  36   0  14       2232.91       3211.99       439.33 o                         
   1   1  14       5588.15       5539.80       128.05 o                         
   3   1  14      78613.58      76589.96       869.03 o                         
   5   1  14     202609.25     197205.06      2858.54 o                         
   7   1  14       3798.69       4007.07       108.53 o                         
   9   1  14       4093.58       4294.65       116.50 o                         
  11   1  14      45784.78      45059.63       500.72 o                         
  13   1  14      72197.45      71632.04       752.28 o                         
  15   1  14      13061.68      12612.36       260.79 o                         
  17   1  14      19370.35      19496.30       362.31 o                         
  19   1  14      24695.78      24377.47       401.86 o                         
  21   1  14      71104.48      71705.26       980.28 o                         
  23   1  14        173.24        262.15       106.97 o                         
  25   1  14        672.70        682.64       136.92 o                         
  27   1  14       1414.95       1822.29       225.03 o                         
  29   1  14      40088.45      41262.33       975.75 o                         
  31   1  14       8169.48       7719.86       392.27 o                         
  33   1  14       7179.40       6871.95       388.37 o                         
  35   1  14       1844.74       2203.21       331.80 o                         
   0   2  14     227248.64     218097.94      5172.68 o                         
   2   2  14      39220.00      37447.24       466.46 o                         
   4   2  14        156.95        253.45        43.93 o                         
   6   2  14      20406.74      19714.34       272.33 o                         
   8   2  14     132779.61     130951.49      1330.04 o                         
  10   2  14      79114.40      77497.39       794.71 o                         
  12   2  14       4083.64       4183.51       123.95 o                         
  14   2  14      20828.82      20397.04       296.29 o                         
  16   2  14      97135.31      96392.12      1118.23 o                         
  18   2  14      31704.05      31312.22       527.30 o                         
  20   2  14       2285.72       2527.93       164.26 o                         
  22   2  14        557.62        723.53       142.91 o                         
  24   2  14      50711.82      50589.88       815.77 o                         
  26   2  14      45992.74      46958.22       835.08 o                         
  28   2  14          6.61        372.88       145.71 o                         
  30   2  14       1335.19       1731.19       244.32 o                         
  32   2  14      10029.93      10253.90       450.86 o                         
  34   2  14      20031.14      20383.13       664.06 o                         
  36   2  14       1612.47       1591.89       302.20 o                         
   1   3  14      23600.04      22485.32       312.92 o                         
   3   3  14      74811.53      72365.89       771.56 o                         
   5   3  14        221.91        444.79        53.59 o                         
   7   3  14      46594.97      45949.43       523.60 o                         
   9   3  14      47820.60      47160.67       560.79 o                         
  11   3  14       3197.49       2925.22        94.51 o                         
  13   3  14      35064.43      34607.29       423.93 o                         
  15   3  14       8065.04       7725.01       185.23 o                         
  17   3  14      14667.25      14540.77       319.48 o                         
  19   3  14      18162.96      16817.38       399.36 o                         
  21   3  14       2764.19       2653.60       176.19 o                         
  23   3  14      12133.14      12346.12       334.02 o                         
  25   3  14      10062.39      10020.01       345.65 o                         
  27   3  14       5102.45       5023.48       281.63 o                         
  29   3  14       2756.78       2765.59       277.52 o                         
  31   3  14       4307.55       4029.15       383.20 o                         
  33   3  14       6031.32       6453.53       427.52 o                         
  35   3  14       2746.13       2782.09       325.91 o                         
   0   4  14       6538.09       6835.80       231.30 o                         
   2   4  14      34244.68      33858.58       366.57 o                         
   4   4  14      52812.93      52445.42       550.68 o                         
   6   4  14      10234.71      10579.82       201.98 o                         
   8   4  14        415.79        614.70        66.37 o                         
  10   4  14         53.40        163.05        47.23 o                         
  12   4  14      89600.12      89954.19       964.34 o                         
  14   4  14      16482.48      15931.38       275.46 o                         
  16   4  14       1799.39       2033.65       130.34 o                         
  18   4  14       4579.82       4226.83       223.71 o                         
  20   4  14      10982.15      10533.22       313.29 o                         
  22   4  14      31434.79      30638.25       574.70 o                         
  24   4  14          5.87         95.79       120.33 o                         
  26   4  14        259.67        383.77       159.69 o                         
  28   4  14      20223.85      19293.97       783.05 o                         
  30   4  14       6010.90       5991.50       381.80 o                         
  32   4  14        839.12       1128.36       291.75 o                         
  34   4  14         85.91        416.24       312.88 o                         
   1   5  14       2105.02       2303.32        91.66 o                         
   3   5  14      14824.80      14627.95       199.77 o                         
   5   5  14      22273.00      22643.96       281.55 o                         
   7   5  14       1204.83       1409.61        74.14 o                         
   9   5  14       5855.35       6163.94       174.79 o                         
  11   5  14       4844.67       4764.65       177.49 o                         
  13   5  14       8382.60       8360.07       204.61 o                         
  15   5  14      10692.10      10691.76       236.08 o                         
  17   5  14        148.31        370.88       100.82 o                         
  19   5  14       9122.12       8918.93       330.85 o                         
  21   5  14       6857.66       7081.23       332.57 o                         
  23   5  14        152.41        522.52       160.03 o                         
  25   5  14       3718.01       3598.28       279.88 o                         
  27   5  14        362.58        309.08       249.95 o                         
  29   5  14       5003.47       5435.63       460.22 o                         
  31   5  14       2019.29       2137.72       373.61 o                         
  33   5  14        194.26        629.07       341.63 o                         
   0   6  14      16697.87      16273.63       301.31 o                         
   2   6  14      36282.08      35854.69       412.17 o                         
   4   6  14        286.10        856.67       104.21 o                         
   6   6  14         63.88        218.84        69.33 o                         
   8   6  14      57373.73      57188.16       761.59 o                         
  10   6  14       4406.38       4204.26       161.07 o                         
  12   6  14       2268.38       2305.23       128.79 o                         
  14   6  14       7517.18       7679.42       211.59 o                         
  16   6  14      10030.25       9908.38       244.63 o                         
  18   6  14      15422.05      14591.32       351.04 o                         
  20   6  14        130.82        311.68       129.19 o                         
  22   6  14        846.25        753.64       182.27 o                         
  24   6  14      14444.21      13809.81       486.18 o                         
  26   6  14      10000.81       9302.59       571.34 o                         
  28   6  14        651.51        830.72       338.81 o                         
  30   6  14          2.22       -231.39       312.28 o                         
  32   6  14       6132.64       5697.16       485.42 o                         
   1   7  14      20765.51      21002.11       396.19 o                         
   3   7  14      40473.15      39581.16       492.06 o                         
   5   7  14       6717.11       6356.08       172.33 o                         
   7   7  14      38339.66      37443.81       528.79 o                         
   9   7  14      17886.20      18049.76       324.31 o                         
  11   7  14      15355.73      15287.36       301.55 o                         
  13   7  14      31597.89      32024.98       491.57 o                         
  15   7  14       5058.07       5135.84       201.64 o                         
  17   7  14      24103.48      24195.79       442.31 o                         
  19   7  14      10905.23      10736.72       331.11 o                         
  21   7  14       8456.35       7849.34       346.40 o                         
  23   7  14      19897.82      21055.23       884.60 o                         
  25   7  14       3590.09       3924.71       435.77 o                         
  27   7  14      10632.57      11081.46       635.61 o                         
  29   7  14       5700.76       5346.80       483.47 o                         
  31   7  14       4356.10       4472.59       464.69 o                         
   0   8  14        736.36        891.89       159.11 o                         
   2   8  14       3129.99       3190.07       162.11 o                         
   4   8  14      33586.39      34051.98       495.17 o                         
   6   8  14       8802.69       8943.03       231.98 o                         
   8   8  14         42.89        258.64        83.02 o                         
  10   8  14       3294.57       3402.68       156.65 o                         
  12   8  14       8060.89       7841.80       230.22 o                         
  14   8  14      13862.04      13952.17       296.77 o                         
  16   8  14         31.94        177.80       106.89 o                         
  18   8  14        193.36        273.60       139.60 o                         
  20   8  14      21480.37      21440.97       765.21 o                         
  22   8  14       3154.42       3184.24       362.72 o                         
  24   8  14        197.86        -23.41       371.41 o                         
  26   8  14         48.43        -53.65       290.03 o                         
  28   8  14       2420.56       3356.14       463.56 o                         
   1   9  14      37296.88      36471.18       652.49 o                         
   3   9  14       5904.73       6088.08       292.38 o                         
   5   9  14         68.42        445.08       200.93 o                         
   7   9  14      13126.09      13088.40       315.35 o                         
   9   9  14      32041.23      31755.99       554.40 o                         
  11   9  14        575.16        442.67       121.36 o                         
  13   9  14       9710.86       9510.04       285.86 o                         
  15   9  14      16721.84      16872.42       369.45 o                         
  17   9  14      27401.62      27658.98       609.29 o                         
  19   9  14        570.98        487.65       219.14 o                         
  21   9  14       3449.27       3047.73       310.43 o                         
  23   9  14       1553.45       1558.89       330.40 o                         
  25   9  14      24494.59      27427.17       925.70 o                         
  27   9  14       1076.61        770.29       322.87 o                         
   0  10  14       4471.72       3759.80       383.62 o                         
   2  10  14       8039.86       7911.98       426.36 o                         
   4  10  14        358.51        462.89       151.82 o                         
   6  10  14        458.14        487.32       154.74 o                         
   8  10  14      17758.06      17151.66       424.95 o                         
  10  10  14        744.34        602.44       172.87 o                         
  12  10  14        852.80       1166.20       189.50 o                         
  14  10  14        170.93        409.07       185.33 o                         
  16  10  14       4263.64       4106.91       300.84 o                         
  18  10  14       7998.00       9095.29       423.92 o                         
  20  10  14        596.57        434.05       272.54 o                         
  22  10  14        962.97       1049.79       289.29 o                         
  24  10  14       3226.62       3358.95       456.28 o                         
   1  11  14      16461.95      14511.32       604.19 o                         
   3  11  14        159.83         59.21       220.67 o                         
   5  11  14        610.67        522.52       208.30 o                         
   7  11  14       9161.48       8203.18       356.73 o                         
   9  11  14      25073.88      25406.73       644.34 o                         
  11  11  14         87.66        245.76       197.37 o                         
  13  11  14       2416.76       2746.91       261.01 o                         
  15  11  14      10358.47      10899.48       410.39 o                         
  17  11  14      12155.99      12462.64       495.53 o                         
  19  11  14       1896.03       1621.83       319.70 o                         
  21  11  14       2020.39       2162.63       329.79 o                         
   0  12  14        337.96        560.19       417.41 o                         
   2  12  14       4467.83       4387.76       395.37 o                         
   4  12  14      46942.68      46130.80      1039.71 o                         
   6  12  14      15432.91      15548.59       590.62 o                         
   8  12  14       2083.69       2395.53       290.25 o                         
  10  12  14       6798.41       7117.68       347.03 o                         
  12  12  14      31071.78      31762.81       884.89 o                         
  14  12  14      18760.50      18581.44       654.97 o                         
  16  12  14          5.95       -342.41       400.20 o                         
   1  13  14         12.41         -6.45       323.50 o                         
   3  13  14       4293.73       4166.69       413.17 o                         
   5  13  14        683.68        630.93       324.18 o                         
   7  13  14        545.52        624.55       332.00 o                         
   9  13  14         63.66        -68.97       295.81 o                         
   1   1  15       9358.85       9577.73       177.13 o                         
   3   1  15      31567.40      30011.87       371.77 o                         
   5   1  15     165398.95     160794.97      1672.49 o                         
   7   1  15      19487.87      19961.23       291.09 o                         
   9   1  15      17599.45      17478.85       257.58 o                         
  11   1  15      49757.54      48388.43       537.24 o                         
  13   1  15      43831.31      42985.53       490.52 o                         
  15   1  15        647.87        830.26        70.00 o                         
  17   1  15      30527.18      30567.55       425.08 o                         
  19   1  15      17857.78      17390.39       325.30 o                         
  21   1  15      53296.27      52614.58       765.23 o                         
  23   1  15        774.00        646.71       115.23 o                         
  25   1  15       5391.65       5547.92       266.79 o                         
  27   1  15        211.33        355.67       186.17 o                         
  29   1  15      35449.58      35762.83       897.42 o                         
  31   1  15       1061.82       1389.05       249.79 o                         
  33   1  15      12975.52      12743.54       502.93 o                         
  35   1  15       2763.20       3018.36       353.50 o                         
   0   2  15     577921.31     572000.12     28193.41 o                         
   2   2  15       2857.34       2683.89       110.74 o                         
   4   2  15      70362.52      71914.30       796.09 o                         
   6   2  15      33106.20      31613.08       378.45 o                         
   8   2  15     252272.72     246550.27      3325.04 o                         
  10   2  15     128024.78     124633.30      1332.00 o                         
  12   2  15     113633.16     115014.95      1242.07 o                         
  14   2  15        680.67       1110.61        76.73 o                         
  16   2  15     229547.19     227411.84      2476.15 o                         
  18   2  15      50162.86      49856.57       759.31 o                         
  20   2  15       6923.27       7350.15       268.80 o                         
  22   2  15      10866.48      10587.98       297.75 o                         
  24   2  15      97265.38      98187.69      1396.23 o                         
  26   2  15      57331.48      58222.61       989.90 o                         
  28   2  15      19166.92      18754.68       455.36 o                         
  30   2  15       1448.20       1993.94       260.77 o                         
  32   2  15      29898.22      28884.11       798.04 o                         
  34   2  15      53644.71      53695.73      1198.38 o                         
  36   2  15       1629.51       1490.48       300.22 o                         
   1   3  15      10959.76      10218.68       183.79 o                         
   3   3  15      70931.46      68564.04       739.85 o                         
   5   3  15      34504.09      33525.78       405.81 o                         
   7   3  15      22781.31      22889.77       311.08 o                         
   9   3  15       2810.52       2825.94       110.09 o                         
  11   3  15      33792.83      33040.13       408.17 o                         
  13   3  15      63298.43      63171.43       765.57 o                         
  15   3  15       4429.14       4442.33       152.38 o                         
  17   3  15      10034.53      10113.29       355.11 o                         
  19   3  15       9290.34       8928.18       269.57 o                         
  21   3  15      23208.25      22893.02       505.41 o                         
  23   3  15      16396.86      15630.81       381.66 o                         
  25   3  15         51.25        -50.22       122.59 o                         
  27   3  15      13944.06      14075.06       423.19 o                         
  29   3  15      11886.39      12046.83       493.88 o                         
  31   3  15       4513.30       3994.17       336.52 o                         
  33   3  15       2414.12       2607.48       332.51 o                         
  35   3  15        565.69       1004.34       342.25 o                         
   0   4  15      41177.36      40178.66       619.99 o                         
   2   4  15       2323.96       2424.40        89.67 o                         
   4   4  15       3393.48       3369.72       105.22 o                         
   6   4  15        125.97        365.12        58.90 o                         
   8   4  15       7788.92       7747.38       156.45 o                         
  10   4  15       4960.73       4872.23       130.60 o                         
  12   4  15        761.21       1031.02        83.80 o                         
  14   4  15       2332.48       2350.08       118.94 o                         
  16   4  15      10370.37      10011.74       273.13 o                         
  18   4  15        728.21        612.31       130.31 o                         
  20   4  15       2006.57       1762.62       168.13 o                         
  22   4  15        313.35        322.28       125.00 o                         
  24   4  15      11421.11      10855.13       358.45 o                         
  26   4  15       2509.03       2278.48       219.47 o                         
  28   4  15        860.39        461.57       225.69 o                         
  30   4  15         97.54       -107.58       221.41 o                         
  32   4  15        638.93        819.53       333.94 o                         
  34   4  15       1441.45       1054.00       408.32 o                         
   1   5  15      87831.35      88103.81       785.37 o                         
   3   5  15      56030.19      56366.23       563.58 o                         
   5   5  15     246536.94     248001.00      2243.31 o                         
   7   5  15      97389.19      98455.91      1018.39 o                         
   9   5  15     133473.84     135326.83      1471.44 o                         
  11   5  15      67632.10      67525.66       833.69 o                         
  13   5  15     103978.60     103356.54      1264.64 o                         
  15   5  15       4149.15       4761.51       182.79 o                         
  17   5  15     136918.30     134943.45      2078.52 o                         
  19   5  15      10695.36      10692.24       366.78 o                         
  21   5  15     121409.89     118560.14      1891.14 o                         
  23   5  15       5083.62       4889.90       279.33 o                         
  25   5  15      58694.66      56470.27      1070.27 o                         
  27   5  15          0.22        373.41       273.28 o                         
  29   5  15      76332.05      72234.05      1960.27 o                         
  31   5  15        649.03        963.76       357.53 o                         
  33   5  15      53227.70      53065.78      1340.43 o                         
   0   6  15       6441.77       6483.96       189.15 o                         
   2   6  15      17480.36      17597.93       240.11 o                         
   4   6  15        123.63        305.45       102.79 o                         
   6   6  15       4039.63       4379.96       156.76 o                         
   8   6  15      33526.52      34547.78       517.22 o                         
  10   6  15        608.89        863.66       102.27 o                         
  12   6  15       5294.20       5517.92       187.09 o                         
  14   6  15          5.59        136.16        81.21 o                         
  16   6  15      10539.11      10159.05       354.09 o                         
  18   6  15      17781.57      17666.99       397.74 o                         
  20   6  15       1936.53       1837.47       208.32 o                         
  22   6  15       5947.01       5772.98       333.90 o                         
  24   6  15       2537.90       2756.25       331.59 o                         
  26   6  15       3685.61       3360.53       365.97 o                         
  28   6  15       2980.88       3236.49       413.72 o                         
  30   6  15       1454.71       1488.09       384.22 o                         
  32   6  15       7591.80       7541.43       738.54 o                         
   1   7  15       3557.89       3428.16       123.36 o                         
   3   7  15      19882.70      19552.69       311.90 o                         
   5   7  15       5526.90       5568.60       171.75 o                         
   7   7  15       7144.24       7297.59       206.50 o                         
   9   7  15       2877.78       3484.36       159.54 o                         
  11   7  15       8926.22       8769.34       231.21 o                         
  13   7  15      17875.66      17899.07       339.80 o                         
  15   7  15        357.42        495.89       104.25 o                         
  17   7  15       3472.69       3398.68       186.24 o                         
  19   7  15       8204.98       8284.78       310.83 o                         
  21   7  15       4394.90       4343.48       304.94 o                         
  23   7  15       4140.60       4744.73       648.36 o                         
  25   7  15        563.40        769.99       344.38 o                         
  27   7  15       4481.57       4303.49       463.98 o                         
  29   7  15       5556.45       5774.69       497.03 o                         
  31   7  15        317.46        -10.42       336.84 o                         
   0   8  15      85403.08      86557.97      1808.68 o                         
   2   8  15      15357.60      15193.53       347.88 o                         
   4   8  15     196057.48     198658.12      2782.93 o                         
   6   8  15      22084.91      22197.37       396.19 o                         
   8   8  15      25790.30      26138.22       410.04 o                         
  10   8  15        272.43        474.73        92.40 o                         
  12   8  15     154622.00     154986.95      1719.11 o                         
  14   8  15      40016.36      38805.97       565.41 o                         
  16   8  15      34940.16      36099.52       544.95 o                         
  18   8  15        168.09        290.00       147.89 o                         
  20   8  15      91308.43      90525.86      1769.32 o                         
  22   8  15      49220.79      48338.91      1490.58 o                         
  24   8  15      13760.22      13413.03       889.63 o                         
  26   8  15       7145.00       6867.75       537.13 o                         
  28   8  15      44575.69      44847.61      1101.75 o                         
   1   9  15        261.36        670.12       111.25 o                         
   3   9  15        786.01        807.19       136.68 o                         
   5   9  15       2653.94       2424.00       188.52 o                         
   7   9  15       6327.88       6180.46       273.68 o                         
   9   9  15         52.91        291.83       115.42 o                         
  11   9  15         59.46        -66.98       113.77 o                         
  13   9  15        234.31        289.22       124.28 o                         
  15   9  15       1048.93        988.72       153.77 o                         
  17   9  15       7473.16       7782.85       353.10 o                         
  19   9  15        498.63        302.28       225.47 o                         
  21   9  15        327.27        852.15       258.71 o                         
  23   9  15       1730.03       1815.83       393.51 o                         
  25   9  15        449.99        624.48       350.32 o                         
  27   9  15       1790.83       1679.69       493.55 o                         
   0  10  15        351.64        442.76       261.39 o                         
   2  10  15       3075.77       3193.52       265.79 o                         
   4  10  15       2916.91       2622.00       264.15 o                         
   6  10  15         44.39        170.03       141.30 o                         
   8  10  15      16759.67      17282.84       438.79 o                         
  10  10  15        428.67        488.97       172.58 o                         
  12  10  15        171.56         85.86       176.39 o                         
  14  10  15        233.82        257.34       187.92 o                         
  16  10  15       1956.55       2099.28       253.74 o                         
  18  10  15       5852.87       5999.75       367.22 o                         
  20  10  15       3058.93       2558.91       322.95 o                         
  22  10  15        363.63        633.23       316.65 o                         
  24  10  15       2710.85       2388.67       418.89 o                         
   1  11  15      35195.02      33800.19       924.00 o                         
   3  11  15       2869.85       3233.73       315.60 o                         
   5  11  15       6784.26       5872.35       343.72 o                         
   7  11  15      21257.60      20602.86       641.90 o                         
   9  11  15      42398.72      42483.26       878.37 o                         
  11  11  15        944.50        896.19       210.27 o                         
  13  11  15       8253.33       8084.00       356.77 o                         
  15  11  15      14793.58      15565.26       521.16 o                         
  17  11  15      29945.56      30771.37       779.30 o                         
  19  11  15         97.08        367.04       279.91 o                         
   0  12  15       7942.38       8527.02       695.30 o                         
   2  12  15       2427.58       2332.93       355.13 o                         
   4  12  15      18024.28      17684.53       625.12 o                         
   6  12  15       2885.20       3349.66       351.40 o                         
   8  12  15       3273.74       2938.84       341.54 o                         
  10  12  15        347.03        291.91       229.86 o                         
  12  12  15      24176.00      25840.04       684.06 o                         
  14  12  15       3390.05       3399.80       324.92 o                         
  16  12  15       2406.89       2925.61       611.06 o                         
   1  13  15      18272.66      17901.88       703.42 o                         
   3  13  15        788.99        583.18       340.11 o                         
   5  13  15        876.66        932.89       355.65 o                         
   7  13  15       6036.93       5193.18       418.31 o                         
   0   0  16      17603.41      16565.34       522.66 o                         
   2   0  16      49947.61      49444.73       774.21 o                         
   4   0  16      52694.51      51845.43       756.10 o                         
   6   0  16      20377.41      20546.79       390.75 o                         
   8   0  16       3154.17       3278.52       151.98 o                         
  10   0  16      18258.89      17830.13       365.60 o                         
  12   0  16      95568.20      94078.62      1413.79 o                         
  14   0  16      19065.82      18478.64       363.35 o                         
  16   0  16       2426.66       2913.46       186.10 o                         
  18   0  16      12594.14      11962.96       352.49 o                         
  20   0  16      14772.84      14459.97       404.25 o                         
  22   0  16      23045.95      23115.34       653.06 o                         
  24   0  16       1484.17       1989.07       487.90 o                         
  26   0  16       4726.20       4789.18       428.29 o                         
  28   0  16      25680.35      24977.65       911.51 o                         
  30   0  16       3793.31       3541.56       427.55 o                         
  32   0  16        723.05        683.38       483.23 o                         
  34   0  16       1778.27       1770.12       396.56 o                         
  36   0  16       7329.61       7666.69       957.03 o                         
   1   1  16      17829.25      18343.46       242.54 o                         
   3   1  16      29107.90      29025.39       350.09 o                         
   5   1  16     243610.75     239876.52      3427.92 o                         
   7   1  16      61426.08      61666.40       732.48 o                         
   9   1  16      33606.45      33937.11       415.77 o                         
  11   1  16      73295.87      71615.91       757.33 o                         
  13   1  16      48506.24      47460.87       537.92 o                         
  15   1  16       2866.74       2767.85       107.95 o                         
  17   1  16      80249.00      80748.70       931.52 o                         
  19   1  16      14559.75      14812.54       298.69 o                         
  21   1  16     100358.82      99884.77      1388.33 o                         
  23   1  16       3556.33       3538.36       188.43 o                         
  25   1  16       9962.30       9902.36       365.63 o                         
  27   1  16         49.95        318.04       192.14 o                         
  29   1  16      41775.55      43442.32      1022.67 o                         
  31   1  16       4287.02       4583.84       411.61 o                         
  33   1  16      23299.94      23461.71       696.01 o                         
  35   1  16       1034.29        992.14       350.18 o                         
   0   2  16     187107.78     180860.58      3586.90 o                         
   2   2  16       4072.23       3834.80       111.62 o                         
   4   2  16      85161.63      83473.20       916.87 o                         
   6   2  16       2061.69       2098.34        88.60 o                         
   8   2  16      24300.99      24368.51       318.96 o                         
  10   2  16      27112.75      26890.25       365.36 o                         
  12   2  16      77309.65      76567.15       867.02 o                         
  14   2  16       7253.23       7131.42       160.12 o                         
  16   2  16      50716.14      50690.28       680.49 o                         
  18   2  16        192.91        350.29       121.98 o                         
  20   2  16      15809.21      15181.58       444.70 o                         
  22   2  16      16453.89      16254.25       380.22 o                         
  24   2  16      15927.27      16153.29       391.72 o                         
  26   2  16      16188.17      16326.86       441.96 o                         
  28   2  16      20300.14      18882.81       526.60 o                         
  30   2  16       7534.38       7496.87       452.45 o                         
  32   2  16       4631.32       4096.22       378.33 o                         
  34   2  16       7370.65       7746.77       552.00 o                         
   1   3  16      29276.84      28707.85       389.92 o                         
   3   3  16       4671.63       4721.24       119.22 o                         
   5   3  16       7072.95       7274.77       164.49 o                         
   7   3  16      17668.87      17529.82       255.06 o                         
   9   3  16      17400.71      18008.42       275.01 o                         
  11   3  16         44.28        339.41        85.46 o                         
  13   3  16       3842.25       4084.93       151.55 o                         
  15   3  16       3615.82       3776.81       151.75 o                         
  17   3  16      21736.20      20974.48       407.65 o                         
  19   3  16       1239.05       1172.06       134.63 o                         
  21   3  16       3664.91       3740.84       208.72 o                         
  23   3  16       6832.00       6419.26       331.42 o                         
  25   3  16       6744.17       6880.82       295.73 o                         
  27   3  16         18.49       -114.89       158.98 o                         
  29   3  16       3604.12       3821.68       315.23 o                         
  31   3  16        617.01        935.32       267.38 o                         
  33   3  16       9507.73       9305.36       501.51 o                         
  35   3  16          0.88        303.24       272.31 o                         
   0   4  16     133636.77     135200.98      1964.41 o                         
   2   4  16      18878.64      18557.82       257.50 o                         
   4   4  16      54742.78      54613.05       600.34 o                         
   6   4  16        607.61        766.25        63.13 o                         
   8   4  16       8810.62       8899.33       182.24 o                         
  10   4  16      28984.51      29419.16       398.58 o                         
  12   4  16     109157.48     111201.58      1170.50 o                         
  14   4  16       5408.98       5712.65       194.00 o                         
  16   4  16      32331.62      31967.09       559.82 o                         
  18   4  16        696.08        611.82       137.46 o                         
  20   4  16       3358.01       3572.88       223.97 o                         
  22   4  16      28915.77      29408.52       612.50 o                         
  24   4  16      14761.45      15018.10       432.55 o                         
  26   4  16       8182.71       8027.72       392.25 o                         
  28   4  16      32225.98      31086.31       904.37 o                         
  30   4  16       1434.37       1423.16       317.76 o                         
  32   4  16        793.52        964.90       413.58 o                         
  34   4  16       7701.69       6972.81       510.06 o                         
   1   5  16      32027.90      30979.02       360.98 o                         
   3   5  16      10136.96       9790.38       182.21 o                         
   5   5  16       1206.80       1311.33        77.24 o                         
   7   5  16      44698.80      45239.47       509.56 o                         
   9   5  16      36629.30      36332.66       481.16 o                         
  11   5  16       1636.97       1732.46       110.63 o                         
  13   5  16       3848.40       4106.60       168.25 o                         
  15   5  16      14436.28      13885.87       290.50 o                         
  17   5  16      33112.85      32229.89       674.32 o                         
  19   5  16       7027.84       6505.75       357.15 o                         
  21   5  16         12.64        286.92       153.34 o                         
  23   5  16      11449.11      11535.80       402.26 o                         
  25   5  16      16431.31      16566.88       585.97 o                         
  27   5  16       3239.03       3445.66       364.87 o                         
  29   5  16        937.76       1004.84       305.45 o                         
  31   5  16       2930.00       2582.65       396.67 o                         
  33   5  16       9066.74       7591.17       618.80 o                         
   0   6  16      69890.15      72267.09      1465.74 o                         
   2   6  16      12166.99      11861.29       232.32 o                         
   4   6  16      27695.69      28008.89       379.49 o                         
   6   6  16         20.92        232.40        72.23 o                         
   8   6  16      84018.46      85298.81      1077.02 o                         
  10   6  16       6088.86       6109.97       195.29 o                         
  12   6  16      15295.07      15125.53       295.73 o                         
  14   6  16        197.45        190.04        87.54 o                         
  16   6  16      45142.36      45030.68       695.73 o                         
  18   6  16      15769.73      15016.90       395.97 o                         
  20   6  16      15932.58      15422.30       466.68 o                         
  22   6  16       2332.43       2085.48       239.01 o                         
  24   6  16      28600.03      27065.81       800.77 o                         
  26   6  16      17086.15      16861.25       715.79 o                         
  28   6  16       3104.34       3602.98       444.63 o                         
  30   6  16       3529.95       2991.46       431.83 o                         
  32   6  16      10790.68      10479.22       755.42 o                         
   1   7  16       1874.34       2001.94       107.71 o                         
   3   7  16        599.62        657.84        88.07 o                         
   5   7  16      22020.00      21515.96       342.95 o                         
   7   7  16      22583.63      22248.78       374.57 o                         
   9   7  16       1855.23       2222.94       132.52 o                         
  11   7  16       3798.42       3830.60       172.38 o                         
  13   7  16          5.27        129.34        86.25 o                         
  15   7  16       1544.15       1487.43       132.85 o                         
  17   7  16      24874.82      25336.06       486.58 o                         
  19   7  16       2757.64       2894.21       260.69 o                         
  21   7  16       6285.81       5182.20       456.31 o                         
  23   7  16       5984.95       5943.66       495.20 o                         
  25   7  16          9.72        302.99       341.64 o                         
  27   7  16       2665.85       2498.72       417.98 o                         
  29   7  16       4656.47       4640.15       485.97 o                         
   0   8  16      12626.42      11965.61       440.89 o                         
   2   8  16       2062.75       2134.32       141.68 o                         
   4   8  16          2.88        392.80        89.89 o                         
   6   8  16       1085.86       1221.58       119.08 o                         
   8   8  16       6489.48       6706.86       209.92 o                         
  10   8  16       4069.99       4031.62       174.37 o                         
  12   8  16         39.39        352.71        99.19 o                         
  14   8  16        844.11        693.17       119.81 o                         
  16   8  16       5749.23       5796.34       228.88 o                         
  18   8  16       3702.84       3484.40       249.45 o                         
  20   8  16          3.09       -210.85       253.13 o                         
  22   8  16        340.61        332.50       373.70 o                         
  24   8  16       4255.23       5079.09       598.37 o                         
  26   8  16       3631.73       3671.81       480.24 o                         
  28   8  16        141.07        266.70       312.80 o                         
   1   9  16      39395.11      38576.27       748.29 o                         
   3   9  16      44427.50      42756.39       811.98 o                         
   5   9  16      18335.27      18400.26       627.76 o                         
   7   9  16       8167.48       7917.56       273.24 o                         
   9   9  16      41085.41      40947.96       638.02 o                         
  11   9  16       6219.24       6152.19       248.63 o                         
  13   9  16      56565.10      58861.93       851.17 o                         
  15   9  16      13584.64      13306.88       383.77 o                         
  17   9  16      26485.38      25682.71       648.88 o                         
  19   9  16       2588.12       2732.73       289.23 o                         
  21   9  16      25415.63      25546.77       769.61 o                         
  23   9  16         75.96         53.46       339.06 o                         
  25   9  16      34596.67      35126.68      1076.73 o                         
   0  10  16      19208.85      17658.96       908.72 o                         
   2  10  16       1309.26       1336.28       210.63 o                         
   4  10  16       3664.93       3602.58       262.68 o                         
   6  10  16       3857.80       4115.64       275.72 o                         
   8  10  16       3061.69       2932.26       239.23 o                         
  10  10  16      12406.28      12390.22       387.66 o                         
  12  10  16          4.84        277.23       178.65 o                         
  14  10  16       8205.15       8197.64       352.24 o                         
  16  10  16       5142.02       5067.14       365.38 o                         
  18  10  16        522.80        589.22       260.16 o                         
  20  10  16       5898.20       5406.49       534.16 o                         
  22  10  16         39.17       -125.71       351.34 o                         
   1  11  16      10232.62      10844.09       558.02 o                         
   3  11  16          9.86        -78.21       240.06 o                         
   5  11  16       3406.24       3673.09       344.86 o                         
   7  11  16       9138.77       9087.86       421.48 o                         
   9  11  16      13593.17      13653.54       456.34 o                         
  11  11  16         36.28         36.14       202.07 o                         
  13  11  16       1118.77        907.11       227.04 o                         
  15  11  16       1920.25       1933.59       276.86 o                         
  17  11  16      13021.88      13188.38       723.63 o                         
  19  11  16        355.97        453.48       283.47 o                         
   0  12  16       9399.54       8359.77       692.68 o                         
   2  12  16       1557.45       1536.94       340.05 o                         
   4  12  16      40793.47      38893.10       938.99 o                         
   6  12  16       2780.46       2479.09       337.71 o                         
   8  12  16      45059.23      43980.27      1444.78 o                         
  10  12  16        578.47        484.70       262.94 o                         
  12  12  16      20202.71      19013.48       576.32 o                         
  14  12  16       6836.46       6281.72       382.40 o                         
   1  13  16        323.43       1062.45       350.65 o                         
   3  13  16       2515.17       1978.00       365.33 o                         
   5  13  16       3004.58       3215.22       385.99 o                         
   1   1  17      23095.01      21622.67       279.25 o                         
   3   1  17      85608.85      83148.77       874.77 o                         
   5   1  17     120484.65     117382.61      1204.14 o                         
   7   1  17      25100.15      23909.11       330.29 o                         
   9   1  17      13617.52      13312.16       226.07 o                         
  11   1  17      65484.33      63456.34       687.11 o                         
  13   1  17      68554.71      66979.28       725.25 o                         
  15   1  17      23654.08      23082.19       311.03 o                         
  17   1  17       6991.48       6953.70       172.96 o                         
  19   1  17      27498.43      26604.82       444.09 o                         
  21   1  17      54017.16      53913.63       790.58 o                         
  23   1  17      14932.10      14735.01       360.92 o                         
  25   1  17       2554.61       2885.92       229.05 o                         
  27   1  17      12409.79      12575.47       460.17 o                         
  29   1  17      24011.46      23082.46       701.30 o                         
  31   1  17      12074.25      12210.21       674.59 o                         
  33   1  17       1788.68       2248.38       387.30 o                         
  35   1  17       3757.59       2881.01       395.55 o                         
   0   2  17         10.93        341.26       117.77 o                         
   2   2  17          8.08        233.06        68.86 o                         
   4   2  17       1975.09       2121.44        90.00 o                         
   6   2  17        291.61        446.63        55.03 o                         
   8   2  17       1526.99       1631.65        96.40 o                         
  10   2  17        225.77        359.35        60.99 o                         
  12   2  17       1422.34       1841.03       108.53 o                         
  14   2  17        602.76        669.02        70.96 o                         
  16   2  17          3.89         76.81        68.77 o                         
  18   2  17        225.51        142.25        85.52 o                         
  20   2  17        674.02        577.01       121.70 o                         
  22   2  17        288.94        326.42       113.23 o                         
  24   2  17         81.96         81.70       118.78 o                         
  26   2  17         33.26        132.01       156.49 o                         
  28   2  17        329.69        434.67       205.83 o                         
  30   2  17        240.36        145.16       261.77 o                         
  32   2  17         27.30        157.39       286.39 o                         
  34   2  17        121.59        311.23       285.03 o                         
   1   3  17      18946.54      18744.45       287.01 o                         
   3   3  17       7531.29       7058.18       151.55 o                         
   5   3  17      13206.25      12904.11       218.11 o                         
   7   3  17       5907.28       6189.42       150.59 o                         
   9   3  17      16650.80      17254.45       272.70 o                         
  11   3  17       1493.81       1452.17        97.67 o                         
  13   3  17      10204.91      10171.95       226.84 o                         
  15   3  17       3496.00       3489.01       150.57 o                         
  17   3  17      14116.37      14353.52       313.74 o                         
  19   3  17        560.08        523.82       113.06 o                         
  21   3  17       9021.80       8664.92       293.13 o                         
  23   3  17        158.11        326.77       124.59 o                         
  25   3  17      10934.03      10638.23       350.81 o                         
  27   3  17        409.35        254.75       196.19 o                         
  29   3  17       5322.23       5888.00       380.47 o                         
  31   3  17         63.67        102.56       230.25 o                         
  33   3  17       4051.11       3858.84       372.94 o                         
   0   4  17     191279.33     186277.22      2895.41 o                         
   2   4  17      49793.79      49297.43       553.99 o                         
   4   4  17        558.50        811.06        79.09 o                         
   6   4  17      37562.40      36771.21       457.83 o                         
   8   4  17     147021.83     147867.58      1584.71 o                         
  10   4  17      69729.43      69102.00       840.04 o                         
  12   4  17        512.41        762.69        75.50 o                         
  14   4  17       8990.35       8864.14       231.33 o                         
  16   4  17      99806.06      98415.80      1376.80 o                         
  18   4  17      54164.48      52983.29       965.91 o                         
  20   4  17       1361.00       1559.87       292.67 o                         
  22   4  17       4170.46       4346.12       259.61 o                         
  24   4  17      43221.37      42181.84       908.56 o                         
  26   4  17      40812.98      39145.63      1260.39 o                         
  28   4  17       1295.29       1033.08       292.26 o                         
  30   4  17        161.85        -18.49       273.18 o                         
  32   4  17      24291.03      24048.88       840.87 o                         
  34   4  17      25501.68      22437.23      1534.59 o                         
   1   5  17       1271.85       1419.39        76.63 o                         
   3   5  17      12387.37      12472.96       197.34 o                         
   5   5  17      13543.70      13436.90       216.27 o                         
   7   5  17         14.45        106.46        57.01 o                         
   9   5  17       1269.78       1256.67        86.50 o                         
  11   5  17       4958.75       5084.00       176.50 o                         
  13   5  17      12464.57      12702.84       272.18 o                         
  15   5  17         11.33         56.35        87.98 o                         
  17   5  17       1259.83       1587.73       164.96 o                         
  19   5  17       2658.92       2916.34       228.07 o                         
  21   5  17       9266.54       9707.87       367.53 o                         
  23   5  17        561.47        407.23       179.10 o                         
  25   5  17       1919.65       2193.52       316.71 o                         
  27   5  17        284.99        306.77       279.32 o                         
  29   5  17       5077.22       5040.09       420.67 o                         
  31   5  17        738.90        551.44       366.73 o                         
   0   6  17        739.19        812.04       115.50 o                         
   2   6  17      16249.84      16100.79       252.03 o                         
   4   6  17      98082.30      97384.52      1053.52 o                         
   6   6  17      30793.18      31292.23       442.51 o                         
   8   6  17        756.06       1029.27       107.29 o                         
  10   6  17       7388.48       7449.27       221.92 o                         
  12   6  17      69161.14      70408.30       929.59 o                         
  14   6  17      31613.79      30740.30       521.49 o                         
  16   6  17          4.99        135.13        92.01 o                         
  18   6  17       1064.74        815.09       169.53 o                         
  20   6  17      42854.53      43390.57       879.32 o                         
  22   6  17      28938.38      29145.13       699.81 o                         
  24   6  17          0.39       -113.33       255.06 o                         
  26   6  17        182.27        375.33       298.48 o                         
  28   6  17      19113.98      18066.79       759.85 o                         
  30   6  17      20911.31      20455.50       811.30 o                         
   1   7  17       7927.29       7698.73       197.14 o                         
   3   7  17      11353.90      11543.53       237.99 o                         
   5   7  17      18978.34      19311.90       325.00 o                         
   7   7  17       4179.54       4143.35       171.84 o                         
   9   7  17      12775.63      12212.30       269.30 o                         
  11   7  17       6946.46       6977.18       225.84 o                         
  13   7  17      17627.74      17508.48       355.32 o                         
  15   7  17        912.50        840.46       123.60 o                         
  17   7  17       9982.99       9783.31       305.26 o                         
  19   7  17        682.78        822.65       200.99 o                         
  21   7  17      15915.21      16275.97       683.96 o                         
  23   7  17          9.34         91.20       312.73 o                         
  25   7  17       9469.64       9211.33       600.97 o                         
  27   7  17        151.18        544.87       375.39 o                         
  29   7  17       7804.69       6995.78       618.81 o                         
   0   8  17       5226.10       4934.59       444.78 o                         
   2   8  17        689.12        662.41       102.82 o                         
   4   8  17       1242.12       1253.52       123.76 o                         
   6   8  17          2.64        126.73        91.78 o                         
   8   8  17       3526.14       3553.91       164.18 o                         
  10   8  17        824.25        793.24       107.44 o                         
  12   8  17        320.96        392.68       105.49 o                         
  14   8  17          0.00        -64.93       102.77 o                         
  16   8  17       2509.14       2600.16       176.13 o                         
  18   8  17        942.80        683.57       211.27 o                         
  20   8  17        611.36        225.19       467.55 o                         
  22   8  17         47.54        -58.96       364.16 o                         
  24   8  17       1311.07       1119.06       398.87 o                         
  26   8  17       1111.90        965.90       342.06 o                         
  28   8  17         54.31        472.40       314.36 o                         
   1   9  17      40877.80      39271.73       841.58 o                         
   3   9  17       5725.73       5836.97       277.79 o                         
   5   9  17       5972.06       6355.91       322.72 o                         
   7   9  17      34485.91      35229.35       669.80 o                         
   9   9  17      43142.78      44581.92       685.32 o                         
  11   9  17       8193.34       8809.51       293.62 o                         
  13   9  17       1205.29       1492.58       171.38 o                         
  15   9  17      21565.25      22586.53       534.47 o                         
  17   9  17      35349.56      36157.66       834.41 o                         
  19   9  17       8616.13       9617.63       502.89 o                         
  21   9  17       1616.23       2118.56       392.86 o                         
  23   9  17       8643.21       9580.55       977.32 o                         
  25   9  17      22620.95      24444.13       993.48 o                         
   0  10  17          2.27        125.93       282.61 o                         
   2  10  17       1684.54       2077.51       297.39 o                         
   4  10  17       9054.98       8929.97       377.14 o                         
   6  10  17       3252.15       3540.23       273.33 o                         
   8  10  17         51.37        126.11       177.15 o                         
  10  10  17       1060.81        699.22       188.96 o                         
  12  10  17       5109.65       5030.94       287.32 o                         
  14  10  17       3557.17       3309.71       276.01 o                         
  16  10  17         10.84        390.50       226.42 o                         
  18  10  17        381.22        770.60       266.06 o                         
  20  10  17       5206.68       5678.99       436.15 o                         
  22  10  17       2134.77       2216.55       440.20 o                         
   1  11  17       8877.16       9083.76       522.60 o                         
   3  11  17       2312.98       2505.91       310.79 o                         
   5  11  17       1404.96       1249.90       249.18 o                         
   7  11  17       5539.90       5884.32       354.49 o                         
   9  11  17       7466.34       7530.94       392.10 o                         
  11  11  17       3161.43       3528.05       292.62 o                         
  13  11  17       1574.87       1290.44       248.67 o                         
  15  11  17       4335.17       4485.67       436.05 o                         
  17  11  17       6124.16       6973.56       413.82 o                         
  19  11  17       1853.94       1671.37       364.43 o                         
   0  12  17        230.80        559.60       457.52 o                         
   2  12  17        104.85       -286.36       286.36 o                         
   4  12  17        491.24        565.66       319.71 o                         
   6  12  17        396.39        362.49       290.85 o                         
   8  12  17         16.95        207.96       287.11 o                         
  10  12  17        285.74        470.53       264.34 o                         
  12  12  17        202.90        220.02       269.71 o                         
   1  13  17         88.36        381.96       530.13 o                         
   0   0  18     799226.75     731528.25     67702.72 o                         
   2   0  18       7021.33       6865.30       401.60 o                         
   4   0  18      78902.40      80901.18      1216.47 o                         
   6   0  18      30123.99      28827.18       518.72 o                         
   8   0  18     311661.97     301489.12      4259.91 o                         
  10   0  18     191904.86     189217.98      2704.55 o                         
  12   0  18     160138.42     160603.42      2326.18 o                         
  14   0  18        547.49        740.18        96.42 o                         
  16   0  18     329227.16     325164.25      4574.82 o                         
  18   0  18      54098.75      52018.61       974.19 o                         
  20   0  18       7353.72       7923.60       316.02 o                         
  22   0  18      25627.41      26007.19       735.18 o                         
  24   0  18     144857.91     146040.23      3401.20 o                         
  26   0  18     105413.64     109020.50      2659.22 o                         
  28   0  18      27372.52      29191.93      1013.26 o                         
  30   0  18       1735.58       1758.98       501.86 o                         
  32   0  18      33817.23      33880.73      1537.73 o                         
  34   0  18      70629.15      72729.91      3454.39 o                         
   1   1  18       3824.26       3814.79       108.50 o                         
   3   1  18       6851.19       6884.98       146.72 o                         
   5   1  18        108.36        411.91        80.41 o                         
   7   1  18       3391.16       3281.14       115.43 o                         
   9   1  18       2016.56       1998.46        98.54 o                         
  11   1  18        196.18        361.88        64.55 o                         
  13   1  18       6784.99       6510.08       173.21 o                         
  15   1  18       3549.60       3621.47       124.09 o                         
  17   1  18       1556.85       1606.82        99.27 o                         
  19   1  18        396.19        317.54        92.70 o                         
  21   1  18         41.84        593.56       130.33 o                         
  23   1  18       2222.60       1904.37       177.11 o                         
  25   1  18       2575.59       2389.78       201.83 o                         
  27   1  18        445.71        640.51       215.83 o                         
  29   1  18        930.52        802.98       277.82 o                         
  31   1  18        424.66        665.54       290.22 o                         
  33   1  18         76.02        -30.93       309.06 o                         
  35   1  18         96.71        106.47       319.46 o                         
   0   2  18        660.00        632.09       128.20 o                         
   2   2  18       2769.93       2530.67       104.26 o                         
   4   2  18        716.93        911.61        66.77 o                         
   6   2  18       1272.70       1347.06        79.31 o                         
   8   2  18        299.58        337.75        66.82 o                         
  10   2  18        107.68        293.03        67.98 o                         
  12   2  18       7311.77       7294.54       168.18 o                         
  14   2  18        157.07        227.54        65.52 o                         
  16   2  18        581.54        606.38        84.90 o                         
  18   2  18        232.13        435.15       123.25 o                         
  20   2  18         19.00         98.00       104.50 o                         
  22   2  18       6958.64       6889.41       277.01 o                         
  24   2  18          8.48        -21.48       125.84 o                         
  26   2  18          2.42        -42.56       157.50 o                         
  28   2  18       1062.29        965.69       243.86 o                         
  30   2  18         11.20        -39.93       261.80 o                         
  32   2  18       2492.68       2041.76       325.53 o                         
  34   2  18         41.70         54.66       276.25 o                         
   1   3  18      49631.16      48277.00       639.03 o                         
   3   3  18      57372.21      55815.77       657.26 o                         
   5   3  18     293846.38     292310.19      3322.91 o                         
   7   3  18      74714.91      74473.14       853.07 o                         
   9   3  18      66968.38      67345.62       786.76 o                         
  11   3  18      70941.32      70164.14       857.43 o                         
  13   3  18      85481.26      85703.28      1068.25 o                         
  15   3  18        932.08        978.68        96.37 o                         
  17   3  18     113562.88     112939.36      1539.00 o                         
  19   3  18      22290.16      21436.89       484.05 o                         
  21   3  18     120703.63     121864.46      1694.54 o                         
  23   3  18       6266.49       5854.36       269.43 o                         
  25   3  18      23055.79      22873.97       506.70 o                         
  27   3  18         19.21       -109.00       206.46 o                         
  29   3  18      75884.12      73354.48      1483.44 o                         
  31   3  18       2185.86       2009.96       367.07 o                         
  33   3  18      45250.21      43607.17      1184.75 o                         
   0   4  18      41344.15      41138.80       779.16 o                         
   2   4  18         10.69        138.18        49.01 o                         
   4   4  18      11816.25      12140.03       205.31 o                         
   6   4  18         20.39        192.97        60.89 o                         
   8   4  18      11346.02      11531.52       219.90 o                         
  10   4  18       7881.31       8038.45       192.32 o                         
  12   4  18      12714.19      12869.08       270.95 o                         
  14   4  18        395.13        452.96        99.16 o                         
  16   4  18      14230.66      13913.13       317.93 o                         
  18   4  18        803.63        732.37       152.43 o                         
  20   4  18       1923.60       1932.93       186.99 o                         
  22   4  18       1709.70       1945.14       203.71 o                         
  24   4  18       6723.91       6265.67       324.97 o                         
  26   4  18       3818.19       3728.34       359.37 o                         
  28   4  18       4083.13       3968.77       389.56 o                         
  30   4  18        606.88        805.45       299.46 o                         
  32   4  18       2744.49       2906.52       420.30 o                         
   1   5  18      14879.16      14587.87       246.55 o                         
   3   5  18      49906.55      49790.83       553.93 o                         
   5   5  18       9762.36       9499.78       188.25 o                         
   7   5  18      22075.79      22437.08       332.17 o                         
   9   5  18       4190.02       4658.19       183.04 o                         
  11   5  18      29053.64      29251.49       425.56 o                         
  13   5  18      46888.42      46616.68       664.28 o                         
  15   5  18       1359.39       1320.99       146.27 o                         
  17   5  18      16837.25      17359.54       608.15 o                         
  19   5  18       5185.06       4939.14       287.63 o                         
  21   5  18      15393.77      14764.16       473.05 o                         
  23   5  18      16392.49      16269.96       473.99 o                         
  25   5  18         35.67         39.30       251.25 o                         
  27   5  18      20181.34      17837.70       662.01 o                         
  29   5  18       5754.30       5862.61       454.78 o                         
  31   5  18       2180.94       2611.84       415.80 o                         
   0   6  18      59093.96      58878.34       913.70 o                         
   2   6  18      10526.92      10310.16       200.39 o                         
   4   6  18      64472.38      63645.81       739.77 o                         
   6   6  18       3435.71       3477.03       169.78 o                         
   8   6  18      11361.56      11270.25       274.97 o                         
  10   6  18       3882.52       3812.71       171.83 o                         
  12   6  18      87416.20      88098.30      1126.01 o                         
  14   6  18       8318.76       8787.14       357.49 o                         
  16   6  18      24425.25      24170.21       497.46 o                         
  18   6  18         30.92        -39.92       152.30 o                         
  20   6  18      21199.55      20623.82       560.93 o                         
  22   6  18      25001.18      24352.83       844.22 o                         
  24   6  18      11115.06      10157.97       541.67 o                         
  26   6  18       5061.89       4574.24       427.71 o                         
  28   6  18      23887.18      23577.81       866.42 o                         
  30   6  18       7315.34       7693.92       566.53 o                         
   1   7  18      23394.54      23704.17       412.06 o                         
   3   7  18      17470.56      17510.87       310.03 o                         
   5   7  18      30545.39      31053.27       454.55 o                         
   7   7  18      29336.78      29673.80       483.94 o                         
   9   7  18      35733.20      36833.05       568.27 o                         
  11   7  18      11718.66      12388.50       311.96 o                         
  13   7  18      34797.55      34875.86       591.53 o                         
  15   7  18       3149.14       3392.82       227.22 o                         
  17   7  18      46834.22      47770.38       865.71 o                         
  19   7  18       1437.44       1309.09       238.38 o                         
  21   7  18      26139.53      24292.99       849.41 o                         
  23   7  18       1383.03       1531.60       353.13 o                         
  25   7  18      18467.70      18885.86       779.45 o                         
  27   7  18         46.41       -244.44       337.56 o                         
  29   7  18      18753.08      16918.46       867.81 o                         
   0   8  18       6770.23       7115.43       417.40 o                         
   2   8  18      16601.37      16547.69       393.47 o                         
   4   8  18       5003.11       4417.75       203.27 o                         
   6   8  18        416.46        678.64       109.46 o                         
   8   8  18      41969.55      42180.72       588.54 o                         
  10   8  18         39.17        145.85        92.20 o                         
  12   8  18       1427.10       1508.78       141.93 o                         
  14   8  18        346.54        383.83       121.46 o                         
  16   8  18      10911.57      11153.06       339.77 o                         
  18   8  18      16590.15      15559.39       591.55 o                         
  20   8  18       7633.08       7085.53       743.80 o                         
  22   8  18       4183.38       4224.17       539.40 o                         
  24   8  18       4253.99       4190.25       476.85 o                         
  26   8  18       3307.61       4195.24       423.84 o                         
   1   9  18       5128.40       5450.07       374.42 o                         
   3   9  18        920.68        845.27       161.81 o                         
   5   9  18       6614.98       6772.36       340.41 o                         
   7   9  18       4304.06       4089.42       262.30 o                         
   9   9  18       4578.71       4725.29       227.46 o                         
  11   9  18       1123.06       1016.12       158.50 o                         
  13   9  18       1361.04       1118.33       201.48 o                         
  15   9  18        755.19        819.55       198.33 o                         
  17   9  18       5623.68       5365.05       352.38 o                         
  19   9  18        871.87        684.64       346.50 o                         
  21   9  18       3298.63       2970.85       423.71 o                         
  23   9  18       1405.12       1469.36       420.55 o                         
  25   9  18       2997.81       2426.81       477.34 o                         
   0  10  18      24756.27      23846.03       932.77 o                         
   2  10  18       2889.54       3312.25       344.89 o                         
   4  10  18     104442.92     105683.81      1785.99 o                         
   6  10  18      17363.17      18063.90       691.79 o                         
   8  10  18      28576.66      27876.69       909.00 o                         
  10  10  18        165.46        224.94       191.38 o                         
  12  10  18      79654.42      79940.65      1484.01 o                         
  14  10  18      21256.01      21939.01       584.01 o                         
  16  10  18      11714.71      11408.38       515.45 o                         
  18  10  18       1518.77       1323.41       278.70 o                         
  20  10  18      48988.16      48972.84      2813.39 o                         
  22  10  18      27779.93      24505.72      1721.22 o                         
   1  11  18      13464.87      12455.76       605.21 o                         
   3  11  18       4765.82       4804.76       375.76 o                         
   5  11  18       1212.06       1307.40       289.72 o                         
   7  11  18        534.83        468.77       240.20 o                         
   9  11  18      14317.58      14116.67       544.78 o                         
  11  11  18        138.23         62.21       238.81 o                         
  13  11  18       6086.46       6337.52       363.21 o                         
  15  11  18      14129.06      14145.90       590.47 o                         
  17  11  18       2296.06       2160.96       317.29 o                         
   0  12  18        669.90        882.26       477.70 o                         
   2  12  18         32.81         91.99       302.81 o                         
   4  12  18        932.28        980.05       333.34 o                         
   6  12  18          6.13         85.29       285.75 o                         
   8  12  18       1534.09       1703.93       318.10 o                         
  10  12  18         15.96       -246.66       246.66 o                         
  12  12  18        761.62        649.42       373.53 o                         
   1   1  19      57048.71      56086.27       687.74 o                         
   3   1  19       8398.41       8413.86       190.92 o                         
   5   1  19      62891.04      61869.95       688.96 o                         
   7   1  19      47680.87      47649.95       580.31 o                         
   9   1  19      55103.04      55173.97       660.29 o                         
  11   1  19       8656.27       8598.31       178.47 o                         
  13   1  19      17892.65      17962.78       280.86 o                         
  15   1  19       7187.70       7453.88       186.03 o                         
  17   1  19      66127.53      66291.76       800.27 o                         
  19   1  19       4642.54       4583.75       254.55 o                         
  21   1  19      26092.57      25822.20       531.94 o                         
  23   1  19       6692.39       6407.50       287.64 o                         
  25   1  19      23660.68      24176.04       582.70 o                         
  27   1  19       2060.98       1522.29       274.77 o                         
  29   1  19      22567.57      23000.94       708.35 o                         
  31   1  19        166.49        248.98       313.42 o                         
  33   1  19      24091.21      24561.96      1013.77 o                         
   0   2  19      16931.73      16573.73       433.79 o                         
   2   2  19      40748.64      39039.43       510.73 o                         
   4   2  19      57608.16      56536.31       664.40 o                         
   6   2  19       7149.45       6565.34       166.67 o                         
   8   2  19       2526.43       2427.14       117.55 o                         
  10   2  19          6.23        152.05        66.05 o                         
  12   2  19      81611.88      80032.82       926.93 o                         
  14   2  19      15472.34      15233.65       258.50 o                         
  16   2  19       2115.72       2514.37       182.02 o                         
  18   2  19       8338.86       7892.40       254.71 o                         
  20   2  19      14361.82      14307.56       375.61 o                         
  22   2  19      24106.77      23949.19       498.46 o                         
  24   2  19        775.33       1112.22       166.30 o                         
  26   2  19        296.08        754.85       170.91 o                         
  28   2  19      25786.55      26700.92       696.95 o                         
  30   2  19       3239.93       2921.99       348.71 o                         
  32   2  19        559.20        450.35       299.66 o                         
  34   2  19        157.23        482.16       324.65 o                         
   1   3  19         23.82          7.96        61.36 o                         
   3   3  19      36514.29      35909.86       462.64 o                         
   5   3  19     101594.99     101139.21      1079.05 o                         
   7   3  19        773.56        834.23        77.17 o                         
   9   3  19        140.70        295.14        72.85 o                         
  11   3  19      28240.39      27810.80       418.51 o                         
  13   3  19      30938.38      30546.45       473.36 o                         
  15   3  19       7467.65       7374.92       206.68 o                         
  17   3  19       2235.77       2301.48       159.99 o                         
  19   3  19      21144.76      21131.72       487.24 o                         
  21   3  19      45726.20      46495.78       842.02 o                         
  23   3  19       1479.93       1866.35       202.52 o                         
  25   3  19         79.43        167.50       164.10 o                         
  27   3  19        961.25        772.93       278.64 o                         
  29   3  19      23333.46      21835.17       706.21 o                         
  31   3  19       7425.67       7092.77       471.43 o                         
  33   3  19        685.67       1292.56       370.16 o                         
   0   4  19     101036.19      99988.28      1660.90 o                         
   2   4  19         68.64        176.73        52.42 o                         
   4   4  19     110249.10     111929.09      1149.11 o                         
   6   4  19       5112.78       5025.15       148.40 o                         
   8   4  19      84827.76      85379.59       978.32 o                         
  10   4  19       3770.33       3849.49       149.77 o                         
  12   4  19      79823.58      79706.12      1017.80 o                         
  14   4  19       8085.06       8090.75       239.39 o                         
  16   4  19      44827.13      44224.34       704.19 o                         
  18   4  19      12584.51      11930.86       359.03 o                         
  20   4  19      44155.58      43013.72       800.19 o                         
  22   4  19      22219.89      21731.35       531.45 o                         
  24   4  19      34430.02      34913.62       824.38 o                         
  26   4  19      11034.14       9556.38       516.92 o                         
  28   4  19      19241.41      19136.29       671.88 o                         
  30   4  19      12138.61      11297.76       603.04 o                         
  32   4  19       5712.43       5443.71       493.79 o                         
   1   5  19        262.37        404.99        65.53 o                         
   3   5  19       3037.63       3207.24       120.92 o                         
   5   5  19      12809.68      12533.66       221.20 o                         
   7   5  19      17884.00      18140.57       292.90 o                         
   9   5  19       4127.16       3987.02       142.63 o                         
  11   5  19       5839.34       5874.00       183.67 o                         
  13   5  19        374.06        513.16       109.25 o                         
  15   5  19        206.89        105.86       109.39 o                         
  17   5  19       8809.93       8752.85       322.68 o                         
  19   5  19         47.93       -125.79       143.04 o                         
  21   5  19       2329.74       2581.96       235.32 o                         
  23   5  19       4480.67       3790.94       367.33 o                         
  25   5  19        172.78        133.31       265.89 o                         
  27   5  19         19.71         41.49       284.42 o                         
  29   5  19       1473.87       1540.69       343.78 o                         
  31   5  19        534.24        527.70       569.74 o                         
   0   6  19      89449.23      89730.88      1319.34 o                         
   2   6  19        116.45        250.83        63.60 o                         
   4   6  19      14111.64      14401.58       247.27 o                         
   6   6  19        930.70       1259.17       108.70 o                         
   8   6  19      32146.61      32393.38       538.69 o                         
  10   6  19      22855.28      23445.13       412.04 o                         
  12   6  19      28933.90      29159.83       481.72 o                         
  14   6  19         15.40         -8.22       121.99 o                         
  16   6  19      38228.99      38439.97       685.95 o                         
  18   6  19       5778.58       5873.41       325.90 o                         
  20   6  19       1421.26       1720.16       233.35 o                         
  22   6  19       8544.40       8169.37       488.82 o                         
  24   6  19      19588.38      18532.63       947.49 o                         
  26   6  19      15752.40      15322.84       662.74 o                         
  28   6  19       6087.68       5531.28       725.18 o                         
  30   6  19        641.97        636.73       369.15 o                         
   1   7  19      65616.96      65170.10       899.50 o                         
   3   7  19      16101.33      15630.09       348.13 o                         
   5   7  19       5529.12       5301.90       200.40 o                         
   7   7  19      29203.94      28335.36       472.47 o                         
   9   7  19      70324.82      70799.92       947.43 o                         
  11   7  19        414.56        640.90       106.51 o                         
  13   7  19      31519.67      31986.17       563.19 o                         
  15   7  19      28212.33      28103.92       583.89 o                         
  17   7  19      51302.24      51862.00      1087.19 o                         
  19   7  19         65.24        116.64       279.06 o                         
  21   7  19       8699.50       8235.28       571.02 o                         
  23   7  19       2446.18       2711.12       378.18 o                         
  25   7  19      44814.79      44231.89      1243.11 o                         
  27   7  19        788.44       1053.59       408.12 o                         
   0   8  19      54956.19      53749.95      1270.30 o                         
   2   8  19       2087.61       1775.50       170.00 o                         
   4   8  19        142.38        275.85       105.57 o                         
   6   8  19      10685.73       9845.63       317.27 o                         
   8   8  19      10604.40      10431.79       277.15 o                         
  10   8  19      19627.19      20200.29       382.26 o                         
  12   8  19         23.47        183.86       108.59 o                         
  14   8  19       2265.57       2511.15       177.77 o                         
  16   8  19      26455.46      26344.12       987.30 o                         
  18   8  19       3047.61       3003.63       449.70 o                         
  20   8  19        407.20        290.61       330.29 o                         
  22   8  19       1600.26       1973.74       473.57 o                         
  24   8  19      11108.57      11878.73       681.23 o                         
  26   8  19       7724.37       7331.78       568.69 o                         
   1   9  19       4985.00       5052.59       320.05 o                         
   3   9  19       1939.56       2447.65       286.54 o                         
   5   9  19      17041.09      17190.41       518.13 o                         
   7   9  19      13912.00      13697.44       425.17 o                         
   9   9  19       8404.86       8194.61       303.63 o                         
  11   9  19       3826.63       3657.42       233.08 o                         
  13   9  19       6253.11       7199.07       517.16 o                         
  15   9  19         79.83         37.11       182.87 o                         
  17   9  19      19455.94      19811.27       654.15 o                         
  19   9  19        688.24        712.45       338.26 o                         
  21   9  19       8044.33       7811.86       565.26 o                         
  23   9  19       1518.20       1518.86       421.74 o                         
   0  10  19        909.27        687.60       340.43 o                         
   2  10  19        641.50       1238.13       284.50 o                         
   4  10  19      19577.79      19391.12       609.06 o                         
   6  10  19       2501.08       1943.53       242.00 o                         
   8  10  19      16985.13      16841.27       510.47 o                         
  10  10  19       2317.87       2286.29       258.24 o                         
  12  10  19       6916.29       6480.33       338.34 o                         
  14  10  19       3070.96       3462.91       276.67 o                         
  16  10  19       2188.95       2003.97       275.63 o                         
  18  10  19       3906.82       3910.56       463.54 o                         
  20  10  19      16240.34      16113.01       785.88 o                         
   1  11  19       1786.53       1750.02       357.21 o                         
   3  11  19       9521.38      10169.00       498.72 o                         
   5  11  19      25012.52      24447.17       708.59 o                         
   7  11  19        837.45        913.95       293.34 o                         
   9  11  19       4443.41       4034.13       323.80 o                         
  11  11  19      12770.39      13350.49       573.14 o                         
  13  11  19      12814.98      12280.93       540.46 o                         
  15  11  19        136.32        102.29       321.74 o                         
  17  11  19       2590.98       2808.70      1408.73 o                         
   0  12  19       7107.45       6913.21       673.46 o                         
   2  12  19        235.52        358.96       316.20 o                         
   4  12  19         13.93        229.84       315.65 o                         
   6  12  19        661.48        814.92       305.91 o                         
   8  12  19       2949.37       2971.97       358.82 o                         
  10  12  19       2825.44       2734.22       347.32 o                         
   0   0  20       3067.92       3379.85       274.42 o                         
   2   0  20       9093.91       8819.81       232.15 o                         
   4   0  20      39338.24      38452.23       657.57 o                         
   6   0  20      20598.59      20600.23       455.72 o                         
   8   0  20        551.41        617.30       104.76 o                         
  10   0  20         14.58        -51.03        74.99 o                         
  12   0  20      51890.23      52970.54       886.91 o                         
  14   0  20       4516.11       4292.09       323.54 o                         
  16   0  20          6.28         33.02        93.26 o                         
  18   0  20       3220.50       3082.24       289.86 o                         
  20   0  20       5204.00       4902.75       289.10 o                         
  22   0  20      21316.08      21335.34       669.41 o                         
  24   0  20       1007.77        867.05       283.51 o                         
  26   0  20        137.11         36.16       352.55 o                         
  28   0  20      16461.47      15792.35       943.65 o                         
  30   0  20       2217.78       2233.75       530.08 o                         
  32   0  20        343.79        200.98       731.62 o                         
  34   0  20        280.61        523.70       483.75 o                         
   1   1  20         30.40        320.02        61.36 o                         
   3   1  20      37409.99      36152.42       485.21 o                         
   5   1  20      73039.54      71900.38       791.31 o                         
   7   1  20       2899.12       3118.89       129.34 o                         
   9   1  20       2097.36       2540.51       126.09 o                         
  11   1  20      36884.80      36225.02       464.86 o                         
  13   1  20      55049.89      54505.68       646.43 o                         
  15   1  20       4630.00       4797.63       150.67 o                         
  17   1  20      10955.46      11003.99       233.65 o                         
  19   1  20      11529.38      10699.51       291.12 o                         
  21   1  20      38383.81      37510.82       694.16 o                         
  23   1  20       2242.48       2017.99       194.18 o                         
  25   1  20        325.61        352.84       182.02 o                         
  27   1  20        551.17        283.01       248.16 o                         
  29   1  20      28364.27      28840.29       919.87 o                         
  31   1  20       4124.39       4259.44       471.02 o                         
  33   1  20       3624.12       3545.15       452.95 o                         
   0   2  20     144847.97     139490.58      2435.39 o                         
   2   2  20      17847.11      17325.72       298.88 o                         
   4   2  20         24.54        194.84        63.93 o                         
   6   2  20      16453.77      16034.74       292.57 o                         
   8   2  20      63385.12      62322.53       776.57 o                         
  10   2  20      54483.77      53399.43       674.10 o                         
  12   2  20        133.63        332.32        91.76 o                         
  14   2  20       6965.07       6720.28       186.22 o                         
  16   2  20      51684.07      51202.03       709.35 o                         
  18   2  20      22471.68      21951.34       410.65 o                         
  20   2  20       2370.12       2392.64       183.72 o                         
  22   2  20        155.36        238.62       130.58 o                         
  24   2  20      34043.70      33397.88       634.75 o                         
  26   2  20      22397.31      21816.25       611.90 o                         
  28   2  20         11.14        380.62       226.54 o                         
  30   2  20       1280.76       1644.02       321.73 o                         
  32   2  20       7604.35       8708.28       556.22 o                         
   1   3  20      26735.97      24976.11       449.37 o                         
   3   3  20       8247.45       8044.40       176.69 o                         
   5   3  20       3969.21       3895.29       128.21 o                         
   7   3  20      39550.70      38175.25       500.91 o                         
   9   3  20      15095.57      14942.96       280.02 o                         
  11   3  20       8165.56       8061.08       223.90 o                         
  13   3  20       5269.90       4887.55       184.63 o                         
  15   3  20       5727.85       5665.86       190.33 o                         
  17   3  20      40718.98      40615.98       679.13 o                         
  19   3  20       2008.19       2143.71       231.04 o                         
  21   3  20        804.90       1333.69       265.41 o                         
  23   3  20      13433.87      13565.68       418.48 o                         
  25   3  20       4351.58       3940.02       359.01 o                         
  27   3  20      10084.65       9886.01       519.12 o                         
  29   3  20        512.60        299.58       279.30 o                         
  31   3  20       1506.07        970.19       302.61 o                         
  33   3  20      10245.51      10281.88       909.24 o                         
   0   4  20       2724.33       2974.23       197.85 o                         
   2   4  20      11970.14      11694.31       230.14 o                         
   4   4  20      33811.71      33637.34       424.79 o                         
   6   4  20      12271.04      12277.09       225.26 o                         
   8   4  20        491.28        972.60        98.55 o                         
  10   4  20        278.55        442.21        87.93 o                         
  12   4  20      32323.40      32462.97       537.60 o                         
  14   4  20       9633.88       9886.32       264.56 o                         
  16   4  20        131.24        253.75       100.74 o                         
  18   4  20       2466.87       2188.04       196.06 o                         
  20   4  20       8666.44       8283.18       343.38 o                         
  22   4  20      15769.96      15619.85       566.85 o                         
  24   4  20        103.37        163.64       255.19 o                         
  26   4  20        180.38        239.66       268.35 o                         
  28   4  20      10995.27      11059.40       567.19 o                         
  30   4  20       4271.71       4339.14       410.11 o                         
  32   4  20       1340.16       1331.93       337.20 o                         
   1   5  20       4694.41       5004.94       158.67 o                         
   3   5  20       1913.72       2251.31       144.79 o                         
   5   5  20      20110.79      20427.37       305.20 o                         
   7   5  20        994.51       1212.14       106.63 o                         
   9   5  20       3647.84       3614.27       151.25 o                         
  11   5  20       8838.34       8800.75       234.34 o                         
  13   5  20       1998.64       2008.15       154.00 o                         
  15   5  20       5146.64       5693.10       305.87 o                         
  17   5  20        115.70        416.60       138.56 o                         
  19   5  20       5428.87       5397.29       294.79 o                         
  21   5  20       7012.20       6894.14       343.42 o                         
  23   5  20        933.90       1175.38       299.06 o                         
  25   5  20       1609.26       1814.77       330.86 o                         
  27   5  20         21.08        133.12       318.23 o                         
  29   5  20       3562.08       3964.09       410.13 o                         
  31   5  20       1943.21       2416.01       411.42 o                         
   0   6  20       9182.68       9105.59       310.54 o                         
   2   6  20       9920.55       9805.90       212.83 o                         
   4   6  20        358.77        445.66        72.81 o                         
   6   6  20       6114.71       6420.13       200.26 o                         
   8   6  20      17705.86      18063.66       371.59 o                         
  10   6  20       2109.45       2609.48       179.51 o                         
  12   6  20       4344.24       4463.63       222.10 o                         
  14   6  20        502.11        806.40       138.77 o                         
  16   6  20      10516.04      10514.08       336.75 o                         
  18   6  20      13260.91      13211.60       456.41 o                         
  20   6  20        200.38         11.62       270.75 o                         
  22   6  20       3327.71       3403.44       537.24 o                         
  24   6  20       3710.16       3789.10       395.79 o                         
  26   6  20       4125.95       3794.12       421.38 o                         
  28   6  20       3364.44       3383.37       411.84 o                         
   1   7  20      12392.87      12101.43       348.88 o                         
   3   7  20      26592.46      26798.18       469.08 o                         
   5   7  20      11820.95      11603.73       279.77 o                         
   7   7  20      17313.56      17921.16       356.98 o                         
   9   7  20       8059.50       8587.07       244.45 o                         
  11   7  20      13934.69      14234.42       322.09 o                         
  13   7  20      22435.53      22212.69       424.11 o                         
  15   7  20       7583.47       7817.68       322.74 o                         
  17   7  20      13104.20      14383.96       562.78 o                         
  19   7  20       6567.83       6468.32       497.07 o                         
  21   7  20       8615.10       8776.17       584.80 o                         
  23   7  20       8959.84       9890.98       569.68 o                         
  25   7  20       3336.09       3685.36       414.59 o                         
  27   7  20      11429.96      12331.68       788.47 o                         
   0   8  20       1399.10       1938.34       291.54 o                         
   2   8  20        650.35        722.59       143.86 o                         
   4   8  20      21098.47      21225.66       475.03 o                         
   6   8  20       8639.41       8406.68       311.14 o                         
   8   8  20       2134.70       2007.82       155.91 o                         
  10   8  20       5790.87       5938.44       291.15 o                         
  12   8  20      11040.81      11625.32       303.01 o                         
  14   8  20       6736.86       7365.43       307.01 o                         
  16   8  20         10.74        306.75       212.81 o                         
  18   8  20         14.07        381.23       271.92 o                         
  20   8  20      14285.77      15463.94       883.44 o                         
  22   8  20       4603.33       5677.41       576.27 o                         
  24   8  20         61.00        444.43       330.13 o                         
  26   8  20          0.75        900.49       525.93 o                         
   1   9  20      20638.62      19786.01       975.80 o                         
   3   9  20        935.68       1323.07       262.91 o                         
   5   9  20         34.53        353.32       269.59 o                         
   7   9  20       6438.51       5966.53       371.80 o                         
   9   9  20      25003.12      23976.38       580.18 o                         
  11   9  20        365.77        142.95       169.49 o                         
  13   9  20       3592.06       3321.63       252.72 o                         
  15   9  20      10520.18      10657.94       400.79 o                         
  17   9  20      10493.90      11263.62       641.19 o                         
  19   9  20       1381.04       1229.83       368.29 o                         
  21   9  20        650.94        626.97       384.07 o                         
  23   9  20        568.33        802.19       337.05 o                         
   0  10  20       6626.74       6681.87       577.93 o                         
   2  10  20       4669.79       3800.55       379.81 o                         
   4  10  20        522.78        436.39       254.70 o                         
   6  10  20        784.22        652.10       248.90 o                         
   8  10  20      14569.78      13949.64       475.91 o                         
  10  10  20       1179.73       1272.54       243.55 o                         
  12  10  20          7.26        117.83       225.77 o                         
  14  10  20        149.02         -8.01       205.72 o                         
  16  10  20       6949.96       6994.08       435.92 o                         
  18  10  20       5733.06       6223.22       524.09 o                         
  20  10  20        739.85        409.27       371.69 o                         
   1  11  20      18460.89      17503.28       688.01 o                         
   3  11  20       2213.66       2138.02       318.86 o                         
   5  11  20         38.29        -44.33       277.61 o                         
   7  11  20       4472.71       4497.47       385.18 o                         
   9  11  20      15481.83      16041.09       595.11 o                         
  11  11  20        598.86       1167.45       271.33 o                         
  13  11  20       3279.28       3436.54       318.07 o                         
  15  11  20       7538.97       7604.66       429.54 o                         
   0  12  20        587.83        776.23       495.05 o                         
   2  12  20       3655.60       3833.02       393.03 o                         
   4  12  20      30133.63      31811.72      1142.89 o                         
   6  12  20      10614.91      11593.36       598.58 o                         
   8  12  20        392.85        112.82       292.17 o                         
   1   1  21      15022.30      14628.19       276.64 o                         
   3   1  21      24209.91      23720.20       358.88 o                         
   5   1  21      38386.79      37806.24       513.82 o                         
   7   1  21      16816.57      17026.78       318.84 o                         
   9   1  21       8250.58       8105.01       186.09 o                         
  11   1  21       7356.95       7157.87       176.29 o                         
  13   1  21      24909.51      24891.38       362.08 o                         
  15   1  21         47.70        252.47        80.31 o                         
  17   1  21      36301.76      35717.18       501.46 o                         
  19   1  21       9950.45      10186.24       287.47 o                         
  21   1  21      21952.67      22354.38       612.92 o                         
  23   1  21       2957.25       2929.07       222.82 o                         
  25   1  21       3278.57       3300.30       266.82 o                         
  27   1  21        153.22        142.54       245.76 o                         
  29   1  21      16986.29      16948.12       700.52 o                         
  31   1  21        360.54        999.33       336.98 o                         
  33   1  21      13386.84      14470.52       651.13 o                         
   0   2  21     211345.88     204487.20      3772.99 o                         
   2   2  21       4091.20       3930.38       163.46 o                         
   4   2  21      49863.27      50119.18       611.21 o                         
   6   2  21        771.03        909.17        91.62 o                         
   8   2  21     148972.45     147608.58      1599.15 o                         
  10   2  21      47736.95      47338.23       606.52 o                         
  12   2  21      83471.40      82925.62       969.00 o                         
  14   2  21         27.71        106.84        74.15 o                         
  16   2  21      98134.19      97624.51      1226.16 o                         
  18   2  21      22531.85      22599.95       486.40 o                         
  20   2  21       5651.62       5782.73       460.06 o                         
  22   2  21      16802.42      16527.13       422.09 o                         
  24   2  21      63004.00      62085.43      1063.96 o                         
  26   2  21      37333.33      35384.71       913.68 o                         
  28   2  21      19281.96      18861.22       653.39 o                         
  30   2  21       1669.74       2007.85       386.53 o                         
  32   2  21      16104.75      16619.88       867.53 o                         
   1   3  21        285.57        319.84        90.19 o                         
   3   3  21      33631.55      32348.41       484.44 o                         
   5   3  21       8074.02       7902.40       228.09 o                         
   7   3  21       8339.95       8069.75       205.45 o                         
   9   3  21        489.55        541.08        85.97 o                         
  11   3  21       7067.65       7048.53       229.13 o                         
  13   3  21      29487.25      28465.28       442.42 o                         
  15   3  21        218.14        363.23        85.47 o                         
  17   3  21       1599.91       1684.06       150.95 o                         
  19   3  21       6029.74       5898.47       288.58 o                         
  21   3  21      10100.35       9485.14       364.53 o                         
  23   3  21       6819.41       6841.60       368.36 o                         
  25   3  21        187.09         19.76       241.17 o                         
  27   3  21       3797.99       3814.03       381.16 o                         
  29   3  21       6923.38       7154.95       467.89 o                         
  31   3  21       2149.47       2443.36       355.54 o                         
   0   4  21       3080.55       2965.57       296.23 o                         
   2   4  21        951.57        925.27        88.53 o                         
   4   4  21       1798.23       1851.47       103.45 o                         
   6   4  21       1240.01       1231.47        91.12 o                         
   8   4  21       6635.00       6496.72       181.60 o                         
  10   4  21        266.98        238.31        87.85 o                         
  12   4  21       4533.77       4597.45       187.91 o                         
  14   4  21       1698.21       1758.72       170.53 o                         
  16   4  21       1453.66       1500.93       136.59 o                         
  18   4  21          8.91        -74.92       152.77 o                         
  20   4  21        529.07        383.62       163.12 o                         
  22   4  21       2011.32       1718.72       220.78 o                         
  24   4  21       3974.89       3334.50       352.00 o                         
  26   4  21        834.83        855.38       302.14 o                         
  28   4  21       2325.81       2112.44       347.29 o                         
  30   4  21          6.04        167.73       298.51 o                         
   1   5  21      64189.18      64659.43       763.18 o                         
   3   5  21      50244.21      50459.91       652.27 o                         
   5   5  21     111336.88     114184.92      1238.87 o                         
   7   5  21      55114.64      55363.88       729.67 o                         
   9   5  21      65640.20      66110.59       819.52 o                         
  11   5  21      25529.30      25970.99       464.29 o                         
  13   5  21      75547.88      75924.81      1211.50 o                         
  15   5  21       2934.38       3085.02       236.24 o                         
  17   5  21     108000.34     109606.79      1779.07 o                         
  19   5  21      11801.35      12377.27       410.14 o                         
  21   5  21      78986.39      78196.52      3170.77 o                         
  23   5  21       4366.88       3744.31       375.53 o                         
  25   5  21      35825.55      35130.71       949.44 o                         
  27   5  21        319.71        305.82       301.00 o                         
  29   5  21      51399.74      48704.28      1167.44 o                         
   0   6  21         18.14        264.30       101.77 o                         
   2   6  21       8740.70       8814.31       210.86 o                         
   4   6  21       2030.98       1945.14       115.80 o                         
   6   6  21        220.81        262.53        86.87 o                         
   8   6  21      21270.60      20850.77       410.14 o                         
  10   6  21        533.57        565.21       150.94 o                         
  12   6  21        334.14        595.68       124.38 o                         
  14   6  21         20.40        -13.34       122.58 o                         
  16   6  21       1059.85       1020.67       162.48 o                         
  18   6  21       8456.58       8624.26       400.33 o                         
  20   6  21       2620.23       2375.53       323.89 o                         
  22   6  21        456.95       -102.13       338.53 o                         
  24   6  21       1632.08       1402.50       332.43 o                         
  26   6  21        603.85        789.92       339.17 o                         
  28   6  21        344.59         96.80       312.97 o                         
   1   7  21        368.88        362.82        94.89 o                         
   3   7  21      12762.36      13225.73       314.23 o                         
   5   7  21       1000.35       1348.67       159.43 o                         
   7   7  21       3540.72       3619.95       188.61 o                         
   9   7  21       2743.45       2769.30       157.22 o                         
  11   7  21       1128.77       1144.05       128.38 o                         
  13   7  21       7352.71       7803.09       331.98 o                         
  15   7  21        428.74        310.40       164.49 o                         
  17   7  21        797.44       1090.23       296.96 o                         
  19   7  21       5275.18       5143.94       470.09 o                         
  21   7  21       2021.82       2010.95       355.38 o                         
  23   7  21        639.70        695.12       337.42 o                         
  25   7  21        551.55        643.69       337.02 o                         
  27   7  21       2212.70       2291.83       414.26 o                         
   0   8  21      50251.60      52097.84      1476.70 o                         
   2   8  21       3608.03       3528.81       238.60 o                         
   4   8  21     109324.18     109804.73      2079.33 o                         
   6   8  21      14358.37      14476.17       413.67 o                         
   8   8  21      33187.92      32808.75       575.41 o                         
  10   8  21        701.73       1031.37       142.42 o                         
  12   8  21      99361.00     101960.31      1471.81 o                         
  14   8  21      17026.20      17887.53       473.77 o                         
  16   8  21      23037.78      23728.27       615.25 o                         
  18   8  21       1074.52        991.73       315.73 o                         
  20   8  21      46133.35      46403.15      1141.99 o                         
  22   8  21      33146.71      33754.81       947.02 o                         
  24   8  21      13358.51      12768.79       684.16 o                         
   1   9  21         43.00        258.87       205.40 o                         
   3   9  21       1306.72       1155.98       268.23 o                         
   5   9  21       7947.74       7804.73       406.33 o                         
   7   9  21       2063.17       2199.98       268.33 o                         
   9   9  21         45.58         82.60       176.92 o                         
  11   9  21       1577.11       1523.60       294.02 o                         
  13   9  21        606.86        900.15       202.57 o                         
  15   9  21       1593.00       1650.30       250.91 o                         
  17   9  21       1235.90       1126.68       350.62 o                         
  19   9  21        201.65        147.16       355.14 o                         
  21   9  21       1628.32       1239.99       399.15 o                         
   0  10  21         45.23        295.96       348.07 o                         
   2  10  21       2134.06       2316.90       335.20 o                         
   4  10  21       1313.08       1423.96       285.24 o                         
   6  10  21         40.42          1.57       241.91 o                         
   8  10  21      10108.98       9975.47       474.94 o                         
  10  10  21        206.20        452.11       226.44 o                         
  12  10  21        460.62        867.18       240.00 o                         
  14  10  21          2.39       -193.20       203.44 o                         
  16  10  21       1470.30       1749.62       389.71 o                         
  18  10  21       2233.96       2251.09       397.00 o                         
   1  11  21      17425.47      17783.31       712.03 o                         
   3  11  21       5956.83       5958.75       477.26 o                         
   5  11  21       5861.52       5542.30       412.29 o                         
   7  11  21      10357.78      10572.55       510.11 o                         
   9  11  21      19342.40      19284.70       679.25 o                         
  11  11  21       1434.13       1423.71       308.06 o                         
  13  11  21      10362.89      10229.19       481.61 o                         
   0  12  21       9227.92       8423.41       712.73 o                         
   2  12  21       2522.46       2150.48       361.84 o                         
   4  12  21      11969.71      13647.29       654.51 o                         
   0   0  22       1132.30       1515.48       310.82 o                         
   2   0  22      34520.51      33709.90       655.81 o                         
   4   0  22      52911.26      51695.82       934.17 o                         
   6   0  22      15256.08      14507.94       376.70 o                         
   8   0  22       4282.89       4488.31       231.99 o                         
  10   0  22       9019.77       8605.16       340.81 o                         
  12   0  22      56752.43      57086.10      1032.85 o                         
  14   0  22      22644.55      22716.12       458.77 o                         
  16   0  22       2744.38       2550.28       180.66 o                         
  18   0  22       9406.93       8657.87       303.61 o                         
  20   0  22      18593.32      18302.35       505.32 o                         
  22   0  22      16034.66      15757.71       853.70 o                         
  24   0  22        499.43        788.52       411.94 o                         
  26   0  22       8179.43       8447.31       733.05 o                         
  28   0  22      24114.13      23170.43      1274.21 o                         
  30   0  22       4737.96       4931.08       624.06 o                         
  32   0  22       1085.74        781.61       459.43 o                         
   1   1  22      25009.41      24220.36       412.92 o                         
   3   1  22       8927.87       8914.10       211.60 o                         
   5   1  22     141683.62     139674.22      1652.62 o                         
   7   1  22      42573.13      42538.72       573.81 o                         
   9   1  22      37016.21      37377.29       524.49 o                         
  11   1  22      29567.16      29856.05       413.03 o                         
  13   1  22      20777.15      21142.27       329.12 o                         
  15   1  22        505.82        688.77        85.46 o                         
  17   1  22      55839.64      55707.61       710.80 o                         
  19   1  22       6952.06       6706.07       259.65 o                         
  21   1  22      54706.67      55340.25       938.09 o                         
  23   1  22       5012.47       4788.55       292.98 o                         
  25   1  22      11451.91      11045.30       453.17 o                         
  27   1  22        151.14        351.12       247.98 o                         
  29   1  22      32635.50      31166.28      1119.27 o                         
  31   1  22       1207.58       1180.37       325.22 o                         
   0   2  22      68219.88      67594.45      1304.18 o                         
   2   2  22      10101.45       9667.50       238.83 o                         
   4   2  22      67806.62      66305.30       817.03 o                         
   6   2  22       2924.30       2835.23       133.01 o                         
   8   2  22       7884.37       8178.20       198.22 o                         
  10   2  22       4065.87       4343.57       160.96 o                         
  12   2  22      71632.06      71118.43       856.58 o                         
  14   2  22      10744.32      10855.84       238.46 o                         
  16   2  22      26481.09      26545.01       450.69 o                         
  18   2  22         14.70         73.21       107.19 o                         
  20   2  22      23877.87      24917.47       589.15 o                         
  22   2  22      22484.75      22101.03       534.26 o                         
  24   2  22       8728.88       8126.68       545.53 o                         
  26   2  22       7040.02       6298.76       426.75 o                         
  28   2  22      17045.86      16864.04       801.86 o                         
  30   2  22       8431.86       8247.96       563.01 o                         
  32   2  22        693.77        754.01       428.93 o                         
   1   3  22      18548.59      18294.31       399.83 o                         
   3   3  22         60.88        233.69        86.95 o                         
   5   3  22       2624.42       2686.60       121.36 o                         
   7   3  22      22389.08      22286.70       367.00 o                         
   9   3  22      23050.88      22480.97       374.27 o                         
  11   3  22        813.89        924.88       101.46 o                         
  13   3  22       1953.82       1901.61       128.85 o                         
  15   3  22       9860.42       9776.05       299.51 o                         
  17   3  22      22924.23      23460.29       475.70 o                         
  19   3  22         43.15        201.72       147.41 o                         
  21   3  22       2128.66       2063.12       218.17 o                         
  23   3  22       4186.77       4153.86       507.76 o                         
  25   3  22      11707.18      11653.95       543.19 o                         
  27   3  22        896.23        977.20       309.26 o                         
  29   3  22       3216.30       2816.08       367.50 o                         
  31   3  22       1921.18       1654.31       353.23 o                         
   0   4  22     100309.63     101086.33      1570.82 o                         
   2   4  22      11491.38      11480.79       241.10 o                         
   4   4  22      25798.42      25894.14       395.52 o                         
   6   4  22        802.32        846.36        84.17 o                         
   8   4  22       7180.26       7492.22       211.02 o                         
  10   4  22      22700.86      22703.19       402.27 o                         
  12   4  22      71188.54      71074.80       946.19 o                         
  14   4  22       2618.50       2810.02       172.06 o                         
  16   4  22      37578.85      37871.37       600.84 o                         
  18   4  22          5.70        294.43       150.60 o                         
  20   4  22       2904.64       2802.42       241.05 o                         
  22   4  22      19693.04      19571.61       660.19 o                         
  24   4  22      13240.79      13154.76       588.45 o                         
  26   4  22       9517.41       9264.61       515.45 o                         
  28   4  22      18386.27      18045.15       675.74 o                         
  30   4  22        975.98        725.38       373.89 o                         
   1   5  22      31278.87      30841.20       436.99 o                         
   3   5  22       8154.88       8335.29       275.79 o                         
   5   5  22       1020.18       1424.40       112.39 o                         
   7   5  22      28943.81      28289.97       424.68 o                         
   9   5  22      35776.07      35170.59       505.26 o                         
  11   5  22       4107.38       4097.84       195.12 o                         
  13   5  22       3273.74       3371.32       192.29 o                         
  15   5  22      14845.53      14831.45       381.67 o                         
  17   5  22      23032.46      23301.02       508.14 o                         
  19   5  22       6234.84       6505.96       333.60 o                         
  21   5  22       1083.40       1203.37       284.61 o                         
  23   5  22      10113.08      10535.21       609.74 o                         
  25   5  22      15978.21      15150.43       629.16 o                         
  27   5  22       3616.61       3607.86       402.62 o                         
  29   5  22        351.14        687.90       327.43 o                         
   0   6  22      57935.21      57839.00      1012.87 o                         
   2   6  22       3402.85       3376.95       156.00 o                         
   4   6  22      34453.55      34863.66       486.50 o                         
   6   6  22        432.48        601.39       100.72 o                         
   8   6  22      43719.97      43476.85       683.78 o                         
  10   6  22       3776.26       3798.98       182.89 o                         
  12   6  22      12137.66      11744.58       427.45 o                         
  14   6  22        909.46       1202.14       168.47 o                         
  16   6  22      28168.29      27569.47       568.50 o                         
  18   6  22       8994.17       8855.65       532.27 o                         
  20   6  22      19327.16      19322.96       671.73 o                         
  22   6  22       1597.00       1746.85       346.33 o                         
  24   6  22      21348.53      19948.73      1109.85 o                         
  26   6  22       8080.50       7680.10       511.78 o                         
  28   6  22       3867.87       3806.93       513.38 o                         
   1   7  22         26.33        145.76        89.94 o                         
   3   7  22         73.98        429.94       104.18 o                         
   5   7  22      38311.37      38959.41       719.88 o                         
   7   7  22       8859.54       8201.26       271.69 o                         
   9   7  22        482.21        592.80       113.58 o                         
  11   7  22       9082.12       9062.11       273.87 o                         
  13   7  22        681.47        524.14       159.30 o                         
  15   7  22       5119.66       5453.97       353.13 o                         
  17   7  22       9276.09       9818.40       571.11 o                         
  19   7  22       3749.99       3878.70       426.33 o                         
  21   7  22       9701.51      10538.87       575.62 o                         
  23   7  22       2486.27       3034.34       394.07 o                         
  25   7  22        150.24        515.09       340.30 o                         
   0   8  22      12652.95      13174.86       646.17 o                         
   2   8  22       2390.59       2531.71       222.53 o                         
   4   8  22         29.84        359.27       153.29 o                         
   6   8  22        419.34        533.08       149.96 o                         
   8   8  22       4695.22       4838.72       230.70 o                         
  10   8  22       6255.79       6775.07       292.83 o                         
  12   8  22         17.36         44.37       147.10 o                         
  14   8  22       1344.72       1238.62       245.77 o                         
  16   8  22       4500.01       4651.42       333.95 o                         
  18   8  22       1696.66       2118.68       336.84 o                         
  20   8  22        569.32        799.37       318.75 o                         
  22   8  22          2.53        130.22       314.26 o                         
  24   8  22       3243.40       4067.65       531.05 o                         
   1   9  22      24166.78      23225.95       653.44 o                         
   3   9  22      29067.52      28436.91       808.51 o                         
   5   9  22      18277.09      17646.76       560.68 o                         
   7   9  22       6496.82       5832.40       358.26 o                         
   9   9  22      33309.58      32267.01       725.95 o                         
  11   9  22      10151.98       9593.80       399.54 o                         
  13   9  22      44034.20      44976.78       998.16 o                         
  15   9  22      12170.16      12870.59       540.37 o                         
  17   9  22      18378.44      17817.15       733.39 o                         
  19   9  22       1938.88       1467.84       384.66 o                         
  21   9  22      25005.29      24547.84       876.92 o                         
   0  10  22      22453.02      22182.23      1210.45 o                         
   2  10  22       1261.97       1765.08       348.05 o                         
   4  10  22       4486.15       4636.60       442.22 o                         
   6  10  22       8060.15       8526.43       453.14 o                         
   8  10  22       3810.38       4377.62       362.63 o                         
  10  10  22      13544.56      13668.20       630.84 o                         
  12  10  22         30.88        111.37       223.79 o                         
  14  10  22       6526.03       7103.67       435.11 o                         
  16  10  22      10380.65      11825.04       704.09 o                         
   1  11  22       5770.67       5822.75       484.52 o                         
   3  11  22        148.28        475.74       339.37 o                         
   5  11  22       2464.90       2523.06       338.22 o                         
   7  11  22       6664.11       6910.97       506.98 o                         
   9  11  22       6897.05       7118.34       434.84 o                         
  11  11  22        174.06        203.41       274.74 o                         
   1   1  23      12838.28      12154.28       271.50 o                         
   3   1  23      40850.99      39719.46       572.58 o                         
   5   1  23      35884.73      36228.95       537.51 o                         
   7   1  23      17320.74      17007.45       341.10 o                         
   9   1  23       7548.83       7532.05       201.89 o                         
  11   1  23      25176.76      24678.28       383.38 o                         
  13   1  23      39838.04      40313.61       550.14 o                         
  15   1  23       9900.94      10110.20       213.51 o                         
  17   1  23       7015.48       7005.74       210.04 o                         
  19   1  23      13759.17      13462.60       344.66 o                         
  21   1  23      18997.26      19140.15       466.70 o                         
  23   1  23      13842.53      13835.66       411.15 o                         
  25   1  23       2196.69       1985.00       274.43 o                         
  27   1  23       6504.29       6619.24       675.49 o                         
  29   1  23      14941.37      15399.74       664.18 o                         
  31   1  23       5543.46       6194.10       568.96 o                         
   0   2  23        870.39        842.46       137.57 o                         
   2   2  23       1898.95       1986.08       166.73 o                         
   4   2  23       3919.05       3822.91       152.94 o                         
   6   2  23         28.05        171.73        69.84 o                         
   8   2  23        764.49        936.04        91.27 o                         
  10   2  23         53.54         82.49        72.42 o                         
  12   2  23       8337.69       8471.02       214.16 o                         
  14   2  23       1976.03       2014.30       128.98 o                         
  16   2  23       1264.50       1476.20       125.98 o                         
  18   2  23         12.44        -44.26       110.55 o                         
  20   2  23        582.65        422.07       168.21 o                         
  22   2  23        936.71        987.66       186.63 o                         
  24   2  23         14.33        144.08       256.79 o                         
  26   2  23        129.26         88.50       259.54 o                         
  28   2  23       2102.40       2356.41       343.64 o                         
  30   2  23        509.19        519.86       402.61 o                         
   1   3  23      10017.71      10106.56       259.83 o                         
   3   3  23       1449.99       1535.11       111.14 o                         
   5   3  23       5358.24       5603.93       223.41 o                         
   7   3  23       7430.62       7614.51       212.44 o                         
   9   3  23      15640.30      15732.46       304.54 o                         
  11   3  23       1363.41       1589.57       125.28 o                         
  13   3  23       4432.34       4366.54       181.60 o                         
  15   3  23       2163.69       2269.85       150.54 o                         
  17   3  23       9028.95       8821.30       292.35 o                         
  19   3  23        268.34        446.47       166.48 o                         
  21   3  23       5294.93       5635.25       314.70 o                         
  23   3  23        318.41        -44.76       265.15 o                         
  25   3  23       8481.01       8370.14       501.86 o                         
  27   3  23          3.88        -22.31       277.70 o                         
  29   3  23       2041.55       1597.61       322.81 o                         
  31   3  23          0.11        -61.48       590.16 o                         
   0   4  23      70520.60      70188.10      1159.36 o                         
   2   4  23      21403.79      21148.90       350.60 o                         
   4   4  23        391.05        524.88        83.83 o                         
   6   4  23      20561.23      20721.66       344.54 o                         
   8   4  23      73963.12      74003.61       982.12 o                         
  10   4  23      27533.29      27165.07       525.98 o                         
  12   4  23        356.47        542.44       106.65 o                         
  14   4  23       2937.29       3275.00       214.88 o                         
  16   4  23      46155.98      47391.79       712.79 o                         
  18   4  23      36705.51      37147.82       734.55 o                         
  20   4  23        734.95        925.51       202.77 o                         
  22   4  23       2472.86       2300.44       323.72 o                         
  24   4  23      23474.39      22939.49       769.90 o                         
  26   4  23      18214.03      18262.61       672.76 o                         
  28   4  23       1576.20       1420.22       338.52 o                         
  30   4  23        172.19        372.96       308.21 o                         
   1   5  23       2341.30       2238.98       122.58 o                         
   3   5  23       6359.15       6049.06       197.94 o                         
   5   5  23      13717.05      13485.17       286.75 o                         
   7   5  23       1802.89       1831.98       124.96 o                         
   9   5  23       3767.59       3813.86       178.86 o                         
  11   5  23       4868.42       4965.84       215.68 o                         
  13   5  23       8409.13       7924.85       266.17 o                         
  15   5  23          2.78        -15.48       118.66 o                         
  17   5  23       3929.53       3578.96       232.66 o                         
  19   5  23       1140.53        843.87       263.88 o                         
  21   5  23       9527.55      10085.47       576.50 o                         
  23   5  23         24.10        180.25       281.44 o                         
  25   5  23       2284.18       1508.97       337.66 o                         
  27   5  23        510.79        518.13       320.67 o                         
  29   5  23       4611.83       5293.17       898.61 o                         
   0   6  23        906.10       1123.98       149.00 o                         
   2   6  23      13143.91      13277.28       278.17 o                         
   4   6  23      58110.72      58497.82       753.56 o                         
   6   6  23      13180.78      13332.25       313.78 o                         
   8   6  23         10.45        202.50       102.63 o                         
  10   6  23       3687.88       3577.90       216.16 o                         
  12   6  23      42527.44      42749.02       745.93 o                         
  14   6  23      26652.93      25518.25       945.15 o                         
  16   6  23        650.55        506.14       189.84 o                         
  18   6  23       1218.92       1591.63       292.32 o                         
  20   6  23      29935.55      30593.14       869.47 o                         
  22   6  23      14161.64      13749.74       609.68 o                         
  24   6  23        611.90        783.64       322.69 o                         
  26   6  23          3.65        217.78       313.32 o                         
   1   7  23       3672.25       3325.87       195.62 o                         
   3   7  23       4648.06       4416.58       245.85 o                         
   5   7  23      12840.60      12936.78       376.77 o                         
   7   7  23       1405.21       1341.87       176.80 o                         
   9   7  23       7275.95       6706.04       257.39 o                         
  11   7  23       3754.45       3825.98       224.15 o                         
  13   7  23       8467.92       9288.37       406.86 o                         
  15   7  23        313.72        642.88       225.57 o                         
  17   7  23       3701.50       3559.51       410.23 o                         
  19   7  23        319.54        710.15       294.91 o                         
  21   7  23       8025.45       7802.54       501.64 o                         
  23   7  23         68.76        212.84       342.66 o                         
  25   7  23       5459.25       5344.90       469.44 o                         
   0   8  23       8367.32       8059.03       564.17 o                         
   2   8  23        603.13        473.54       174.13 o                         
   4   8  23       1824.14       1605.22       233.38 o                         
   6   8  23         14.99        138.50       156.27 o                         
   8   8  23       4658.20       4021.13       287.08 o                         
  10   8  23       1271.85        974.35       185.85 o                         
  12   8  23       1138.88       1345.31       233.31 o                         
  14   8  23         14.65        104.53       220.12 o                         
  16   8  23       4712.74       5420.10       350.17 o                         
  18   8  23        874.49        801.80       314.62 o                         
  20   8  23       1157.31       1072.94       341.01 o                         
  22   8  23        248.63        573.65       329.04 o                         
   1   9  23      23345.99      23134.08       658.66 o                         
   3   9  23       4746.08       5659.86       416.29 o                         
   5   9  23        970.55       1288.72       251.49 o                         
   7   9  23      17670.76      18417.70       579.12 o                         
   9   9  23      27597.72      28964.66       775.65 o                         
  11   9  23       3040.93       3384.72       282.55 o                         
  13   9  23       2159.56       3050.58       366.33 o                         
  15   9  23      11634.62      12446.15       577.03 o                         
  17   9  23      15739.18      17546.87       839.82 o                         
  19   9  23       7471.27       8946.57       575.31 o                         
   0  10  23        347.79        487.59       470.65 o                         
   2  10  23       1297.57       1081.54       330.93 o                         
   4  10  23       3297.47       3281.23       350.57 o                         
   6  10  23        793.52        720.45       266.76 o                         
   8  10  23        691.49        328.31       270.39 o                         
  10  10  23        168.78        265.15       254.20 o                         
  12  10  23       1706.95       1115.67       299.80 o                         
  14  10  23       1695.67       1519.06       400.38 o                         
  16  10  23         42.01        498.48       424.50 o                         
   1  11  23       3791.45       3784.67       684.97 o                         
   3  11  23       3566.70       3896.38       421.57 o                         
   5  11  23       2377.70       2302.73       350.24 o                         
   7  11  23       4191.96       4751.40       388.92 o                         
   9  11  23       4194.19       5261.95       397.34 o                         
   0   0  24     402912.62     390347.31     20504.52 o                         
   2   0  24        417.17       1217.17       303.67 o                         
   4   0  24      72654.60      73047.81      1402.92 o                         
   6   0  24       2636.45       2706.64       185.14 o                         
   8   0  24     111394.37     110054.66      2350.84 o                         
  10   0  24      92191.87      92162.51      1566.02 o                         
  12   0  24      96333.43      96864.57      1641.80 o                         
  14   0  24        576.50       1101.04       224.86 o                         
  16   0  24     156326.41     155758.08      2528.93 o                         
  18   0  24      15258.28      14482.68       432.50 o                         
  20   0  24      11148.88      11396.73       446.21 o                         
  22   0  24      20011.74      19480.89       781.50 o                         
  24   0  24      74666.09      76727.30      3546.27 o                         
  26   0  24      59148.57      55763.35      2658.37 o                         
  28   0  24      25529.30      24304.82      1782.02 o                         
  30   0  24       4654.27       5544.73       648.48 o                         
   1   1  24       3205.57       3253.64       160.08 o                         
   3   1  24        886.36       1114.70       105.68 o                         
   5   1  24       1856.97       2208.89       141.82 o                         
   7   1  24        954.79        961.58       107.54 o                         
   9   1  24       1138.36       1268.07       117.37 o                         
  11   1  24       2802.86       2984.25       151.27 o                         
  13   1  24       1388.99       1514.18       113.96 o                         
  15   1  24       1552.09       1340.45       111.39 o                         
  17   1  24        740.52        740.16       105.58 o                         
  19   1  24        173.07        164.72       122.09 o                         
  21   1  24       1670.37       1588.21       241.84 o                         
  23   1  24       1621.38       1240.17       268.31 o                         
  25   1  24        467.11        824.44       311.17 o                         
  27   1  24        297.44        154.24       373.34 o                         
  29   1  24        284.98        483.93       377.89 o                         
  31   1  24        980.05        941.84       412.84 o                         
   0   2  24       6455.79       6914.81       305.21 o                         
   2   2  24        514.58        512.30        91.06 o                         
   4   2  24        262.85        197.38        79.20 o                         
   6   2  24          2.68         14.35        71.00 o                         
   8   2  24        403.20        343.92        82.56 o                         
  10   2  24       3041.00       2944.17       144.21 o                         
  12   2  24        608.24        817.40        99.15 o                         
  14   2  24         34.64         17.02        79.12 o                         
  16   2  24        427.73        321.33       101.27 o                         
  18   2  24        202.88        184.83       126.42 o                         
  20   2  24        218.60        404.83       177.05 o                         
  22   2  24        535.90        675.91       251.93 o                         
  24   2  24        152.41        293.89       251.80 o                         
  26   2  24        492.89        740.78       284.33 o                         
  28   2  24        204.86        599.43       328.41 o                         
  30   2  24          0.29        511.89       387.41 o                         
   1   3  24      29269.84      28853.19       465.37 o                         
   3   3  24      17139.12      17458.19       318.69 o                         
   5   3  24     129435.03     129846.45      1582.70 o                         
   7   3  24      57991.20      58578.68       765.98 o
[truncated: 97,444 more chars]
